# Supplementary material for: Delineation of Diverse Macrophage Activation Programs in Response to Intracellular Parasites and Cytokines
Source: PLoS Negl Trop Dis. 2010 Mar 30;4(3):e648. doi: 10.1371/journal.pntd.0000648 (PMC2846935; doi:10.1371/journal.pntd.0000648)
Supplement: Dataset S1 — Dataset including all microarrays represented in Figures 1– 6 of this study (dataset used for SAM analysis). (5.74 MB ZIP) [file pntd.0000648.s001.zip]

Archive with 1 entries (1 files):
- PLoS NTD complete dataset for resubmission.xls
