# Supplementary material for: Delineation of Diverse Macrophage Activation Programs in Response to Intracellular Parasites and Cytokines
Source: PLoS Negl Trop Dis. 2010 Mar 30;4(3):e648. doi: 10.1371/journal.pntd.0000648 (PMC2846935; doi:10.1371/journal.pntd.0000648)
Supplement: Dataset S1 — Dataset including all microarrays represented in Figures 1– 6 of this study (dataset used for SAM analysis). (5.74 MB ZIP) [file pntd.0000648.s001.zip › PLoS NTD complete dataset for resubmission.xls]

## Sheet: PLoS NTD complete dataset for r
UNIQID	Name	Uninf 2hr:1	Uninf 6hr:1	Uninf 12hr:1	Uninf 24hr:1	Uninf 2hr:2	Uninf 6hr:2	Uninf 12hr:2	Uninf 24hr:2	Uninf 2hr:3	Uninf 6hr:3	Uninf 12hr:3	Uninf 24hr:3	Uninf 2hr:4	Uninf 6hr:4	Uninf 12hr:4	Uninf 24hr:4	Uninf 2hr:5	Uninf 6hr:5	Uninf 12hr:5	Uninf 24hr:5	IFNb 2hr	IFNb 6hr	IFNb 12hr	IFNb 24hr	IFNg 2hr	IFNg 6hr	IFNg 12hr	IFNg 24hr	IL10 2hr	IL10 6hr	IL10 12hr	IL10 24hr	IL17 2hr	IL17 6hr	IL17 12hr	IL17 24hr	IL4 2hr	IL4 6hr	IL4 12hr	IL4 24hr	TNF 2hr	TNF 6hr	TNF 12hr	TNF 24hr	LPS 2hr	LPS 6hr	LPS 12hr	LPS 24hr
mMC004812	coiled-coil-helix-coiled-coil-helix domain containing 10	-0.321	0.08	0.635	0.514	-0.023	0.752	0.096	0.238	0.222	0.481	0.639	0.753	-0.001	0.205	0.006	0.08	0.174	0.361	0.313	0.114						-0.31	0.811	1.405	0.195	0.578	0.249	0.585	0.133	-0.017	-0.298	-0.381	-0.23	-0.6	0.393	1.559	-0.369	0.145	0.425	1.334	-0.163	-0.525	-0.863	0.182
mMC009002	polymerase (RNA) II (DNA directed) polypeptide A	-0.361	0.2	-0.265	-0.406	0.077	0.402	0.316	0.038	0.772	0.701	0.799	0.213					0.374	0.121	0.263	0.364	-0.079	0.045	0.105	0.14	-0.202	-0.35	-0.169	-0.715	0.24	0.718	0.329	0.595	0.813	0.213	0.252	0.189	-0.2	0.19	-0.187	0.039	-0.459	-0.115	-0.815	-0.286	0.097	-0.405	-0.848	-0.018
mMC009004	ring finger protein 19A		0.04	-0.405		0.337	0.152	0.146	0.758					0.284	0.13	0.281	0.72	0.534	-0.049	0.043	0.454	-0.169	0.225	0.045	0.36		-0.18	-0.009	-0.225					0.763	-0.287	-0.018	0.189	-0.29	0.06	-0.457	0.249	1.031	0.705	-0.235	0.094	0.367	-0.065	-0.163	0.312
mMA034825	-		0.04	-0.095	0.254	-0.033	0.272	0.436	0.438	0.222	0.221	0.359	0.273	-0.316	-0.36	0.141		-0.136	-0.069	0.093	0.294	-0.039	0.305	0.225	0.36	-0.062	0.15	0.321	0.135	0.67	0.878	0.779	1.015	0.103	-0.157	0.162	0.309	-0.29	-0.07	-0.067	-0.221	-0.069	0.385	0.285	0.474	0.137	0.145		0.732
mMC009009	roadblock domain containing 3	-0.501	-0.48	-0.145	0.054	-0.343	0.242	-0.304	-0.082	-0.178	-0.119	-0.281	0.063	-0.186	0.48	-0.109	-0.13	-0.236	-0.139	0.073	-0.156	-0.149	-0.195	-0.545	-0.2	-0.242	-0.49	-0.749	-0.445	-0.44	-0.062	-0.221	-0.025	0.013	0.023	-0.148	0.089	-0.31	-0.57	-0.277	0.189	-0.149	-0.425	-0.575	-0.076	-0.053	-0.135	-0.508	-0.278
mMA034826	aspartate-beta-hydroxylase		0.26	0.635	0.084	-0.163	0.602	0.346	-0.132		0.201	-0.131	0.093	-0.346		0.171			-0.199	-0.107	-0.136	-0.689	-0.385	0.265	0	0.968	0.42	-0.299	0.575	0.445	0.648	0.629	0.555	-1.237	-0.317	-0.448	0.079	0.23	1.02	0.843		0.811	-1.065	0.065	0.074	0.117	0.415		0.422
mMC009012	Fras1 related extracellular matrix protein 1	-0.201	0.03	0.235	0.084	-0.183	-0.178	-0.474	-0.612					-0.376	-0.77	-0.279	-0.6					-0.099	-0.605	-0.215	-0.5	-0.532	-1.03	-0.749	-0.985	-0.26				-0.007	-0.117	-0.198	-0.381	-0.16	-0.94	-0.177	-0.491	-0.529	-0.695	-0.375	-0.146	-0.463	-0.195	-0.388	-0.518
mMA032501	caveolin 2	0.199	0.43	0.535	0.294	0.117	-0.878	0.006	-1.322	-0.968	-0.299	-0.901	-0.127	-0.196	0.09	-0.119	-0.56	-0.206	0.141	-0.447	-0.916	-1.549	-2.195	-2.235	-1.46	0.488	-0.36	-1.319	-0.575	0.425	-0.852	-0.961	-0.965	-1.787	-0.397	-0.788	-0.651	0.35	0.45	-0.037	-0.731	0.721	-0.735	0.335	0.624	-0.063	-0.175	-1.163	0.292
mMC009014	RIKEN cDNA 0610009B22 gene		-0.16	0.265	0.194	-0.293	0.562	0.436	0.398	-0.208	0.361	0.539	0.373					-0.166	0.341	0.423	0.504	-0.639	-1.045	0.435	-0.05	-0.632	-1.22		-0.785	0.235	0.498	0.619	0.605	-0.127	0.013	0.082	0.289	-0.62	-0.05	0.323	0.709	-0.579	-0.365	-0.055	-0.006	-0.083	-0.355	-0.973	-0.458
mMA031742	cyclin-dependent kinase 4	-0.651	-0.36	-0.695	-1.086	-0.053	-0.338	0.016	-0.602	-0.518	0.121	-0.171	-0.397	-0.166	0.09	-0.369	-0.75	-0.006	-0.169	-0.587	-0.736	-0.159	-0.855	-0.215	-0.47	-0.202	-0.8	-1.099	-1.455	0.145	0.058	-0.151	-0.285	-1.267	-0.197	-0.468	-0.571	0	0.12	0.123	0.129	-0.159	-0.065	-0.635	-0.716	-0.223		-2.053	-0.728
mMA034830	dual specificity phosphatase 16		0.14	-0.925	-0.496	0.327	-0.448	-0.244	0.058					0.254	-0.7	-0.539	-0.46		-0.399	0.143	0.194	1.571	0.575	-0.425	0.15	1.698	1.53	0.841	0.935					0.833	-0.407	-0.328	-0.291	0.21	-0.45	-1.447		1.921	1.435	0.255	0.514	0.577	0.885	1.647	1.802
mMC004909	integrator complex subunit 12	-0.311	-0.09	-0.135	0.134	0.237	0.162	0.136	0.388	0.412	-0.109	0.109	0.163	-0.301	-0.045	0.536	0.535	0.164	-0.119	0.313	0.444					0.788	0.33	0.631	0.455		-0.132	0.229	0.335	0.763	-0.767	-0.018	-0.021	0.14	-0.53	-0.357	0.229	0.621	0.675	0.675	0.944	0.497		0.717	1.562
mMA034831	mitogen-activated protein kinase kinase kinase 7 interacting protein 1		0.1	0.145	0.254	-0.293	-0.128	-0.104	-0.162	-0.448	-0.069	-0.271	0.203	-0.196								0.161	0.065	0.135	0.43	0.038	0.13	-0.059	0.455	0.14		0.309	0.485	-0.167	-0.127	-0.248	-0.181	-0.1	0.34	0.143	-0.351	0.071	-0.095	0.145	-0.026	-0.213	-0.045	-0.268	-0.128
mMC009021	solute carrier family 7 (cationic amino acid transporter, y+ system), member 6	0.009	0.09	-0.065	-0.576	-0.003	-0.028	0.226	-0.422	0.532	0.021	-0.241	-0.527	-0.306		-0.089	-0.38	0.404	0.281	-0.037	-0.266	0.001	-1.515	-0.435	-0.47	-0.542	-1.6	-1.439	-1.155	-0.46	-0.242	-0.821	-1.145	0.643	0.233	-0.258	-0.221	0.07	0.18	-0.337	-0.101	-0.339	-0.195	-0.635	-0.106	0.037	-0.355	-0.468	0.492
mMA031519	brix domain containing 5		0.13	-0.125		-0.413	-0.208	0.016	0.118	-0.078	-0.039	-0.211	-0.137	-0.086	-0.36	-0.079	-0.33	0.134	0.021	-0.117	-0.026	-0.219	-0.105	-0.095	0.25	0.048	0.47	0.151	0.075			-0.081	-0.205	0.003	-0.127	-0.068	-0.041	0.34	0.62	0.433		0.301	0.625	0.035	0.414	-0.043	-0.045	-0.018	0.012
mMA034833	solute carrier family 25 (mitochondrial carrier ornithine transporter), member 15	0.399	0.45	0.105	0.024	-0.143	0.022	-0.114	-0.052					-0.236	-0.89	-0.189	-0.43	-0.176	0.041	-0.037	0.124	-0.069	-0.605	-0.345	-0.38	-0.202	-0.51	-0.369	-0.545	-0.35	-0.042	-0.541	-0.205					-0.28	-0.15	-0.257	-0.071	-0.309	-0.135	-0.645	-0.046
mMC004949	RIKEN cDNA A930012M21 gene		-0.24	-0.405	-0.286	-0.103	-0.158	0.006	0.038					-0.191	-0.935		-0.805	0.164	0.171	-0.047	0.134					0.048	-0.04	0.271	-0.025					-0.007	-0.117	-0.318	-0.131	0.14	0.38	0.203	-0.171	0.151	-0.055	-0.015	-0.186	-0.103		-1.013
mMA034834	SAM domain and HD domain, 1	0.019	-0.06	0.765	1.234	-0.253	0.642	-0.424	0.728		-0.109	0.219	0.243	-0.396	0.06	0.071	0.29	-0.496	-0.269	0.243	0.574	0.161	1.595	1.635	1.11	0.068	0.44	1.861	1.585	-0.4	0.128	0.079	0.155	0.023	-0.047	-0.098	0.069	-0.16	-0.28	0.413	0.429	-0.079	0.175	0.895	1.004	-0.273	0.115	0.247	-0.058
mMA034835	serine/threonine kinase 25 (yeast)	0.239	0.75	0.895	0.934	-0.253	0.192	-0.264	0.158		0.101	0.379	0.273	-0.266	0.2	-0.139	-0.11					0.101	0.005	0.085	0	-0.292	-0.38	0.121	-0.165	-0.335	0.228	-0.221		-1.147	-0.007	-0.318	-0.131	0.04	-0.06	0.373	0.439	-0.179	0.465	0.235	0.234		0.315	-0.083	0.122
mMC009028	aldo-keto reductase family 7, member A5 (aflatoxin aldehyde reductase)	-0.671	-0.7	-0.455	-0.246	-0.063	0.052	-0.034	0.148	-0.238	-0.239	-0.271	-0.177	-0.276	-0.26	-0.089	-0.6	-0.016	-0.079	0.043	0.044	-0.129	-0.565	-0.445	-0.33	-0.502	-1.16	-1.479	-1.385	-0.025	-0.312	-0.201	-0.105	0.403	-0.137	-0.018	0.049	-0.05	-0.63	-0.337	-0.201	-0.499	-0.985	-1.145	-0.856	-0.133	-0.375	-1.108	-0.728
mMC009029	RIKEN cDNA 4933430L12 gene		-0.15	-0.395	-0.136	-0.083	-0.078	0.096	0.038	-0.168	-0.069	-0.211	-0.167	-0.186	-0.86	-0.069	-0.45	-0.076		-0.107	-0.056	-0.079	0.105	0.165	0.38	0.078	0.09	0.321	0.435					-0.017	-0.127	-0.008	-0.041	0.08	0.23	0.143	0.099	0.071	-0.035	0.115	0.154	-0.293		-0.058	-0.048
mMC009032	centlein, centrosomal protein					2.847	-0.078	-0.204	-0.592	0.472	0.031	-0.581	-1.447	-0.126	-1.65	-0.149	-1.41	0.104	-0.109		-0.936	0.261	0.065	-0.795	-1	-0.352	-1.29	-1.849	-2.635	-0.295	-1.082	-1.551	-2.535	0.213	-0.687	-1.018	-1.341	-0.25	-0.82	-1.027		-0.469	-0.885	-1.795	-2.196	0.167	-0.255	-1.053	-0.958
mMC009034	zinc finger, DHHC domain containing 13	-0.481	0.16	-0.005	-0.546	-0.433	-0.108	-0.024	-0.242	0.322	-0.249	-0.411	-0.087	-0.606	-0.76	-0.059	-0.61	-0.006	0.101	0.233	0.164	-0.329	-0.475	-0.345	-0.36	-0.872	-1.09	-0.749	-1.325	-0.6	-0.752	-0.721	-0.995	0.483	-0.267	-0.358	-0.101	-0.62	-0.5	-0.707	-0.401	-0.529	-0.365	-0.635	-0.446	-0.373	-0.365	-0.253	-0.188
mMC009035	homeo box D9	-0.331		0.115	-0.116	-0.163	0.002	-0.264	-0.052	0.132	-0.269	0.119										0.061	0.075	0.075	-0.22	0.098	0.38	0.321	0.375	-0.155				0.173	-0.147	-0.368	-0.161	0.04	-0.39	-0.117	-0.151	-0.129	-0.025	0.085	0.054	-0.133	-0.045	0.057
mMC009038	chromatin modifying protein 4B	-0.681	-0.11	0.135	0.074	0.207	0.642	0.466	0.298	-0.888	-0.319	-0.091	-0.057	-0.356	0.33	-0.279	-0.02	0.094	0.121	0.153	-0.006	0.451	0.995	0.885	0.07	0.828	1.03	1.051	1.255	0.065	0.278	0.399	0.755	-0.447	0.113	0.252	0.339	0.22	0.1	0.473	0.529	0.001	0.315	0.895	0.654	-0.053	0.385	0.797	0.852
mMC009039	transducer of ErbB-2.1		1.07	0.715	1.104	-0.093	0.702	0.596	0.708	0.352	0.531	0.439	0.293	-0.036		0.371	-0.64	0.634	0.701	0.493	0.414	0.091	0.245	0.035	0.62	0.558	-1.35	-0.659	-0.245		0.628	0.339	0.305	0.643	-0.017	0.142	0.089	-0.26	0.61	0.023	0.479	-0.239	-0.615	-0.845	0.254	0.097			0.552
mMA032506	dehydrodolichyl diphosphate synthase	-0.391	-0.06	0.505	0.064	-0.173	0.192	-0.254	-0.342	-0.778	-0.169	-0.331	-0.017	-0.296	0.09	-0.079	-0.21	-0.386	-0.139	-0.267	-0.476	-0.189	-0.315	0.025	-0.14	0.158	-0.15	-0.159	0.155	-0.345	-0.072	-0.031	-0.295	-0.917	-0.007	-0.248	-0.361	0.14	-0.19	0.603	-0.211	0.021	-0.145	0.545	0.464	-0.283	-0.195	-0.273	0.012
mMC009043	transmembrane protein 77			-0.175	0.084		0.362	0.456	0.738	0.272	0.501	0.399	0.663	0.074	0.59	1.061	0.82	-0.206	0.461	0.923	0.834	-0.269	0.745	1.195	1.22	-1.162	0.02	0.291	0.105	0.295	0.828	1.279		0.683	0.223	0.542	0.669	-0.14	0.44	0.543		-0.339	0.945	0.125		-0.023	0.155	0.582	0.362
mMC009045	RIKEN cDNA 2610528E23 gene	-0.181		0.755	-0.746	-0.123	0.292	0.256	-1.052	0.182	0.131	-0.131	-0.357	-0.276	-0.12	-0.139	-1.04	-0.026	0.141	-0.367	-0.956	0.041	0.465	-0.025	-0.67	-0.012	0.12	-0.179	-1.085	-0.095	-0.332	-0.471	-1.235	0.423	0.043	-0.368	-0.771	0.25	0.16	0.453	-0.571	-0.019	0.195	0.355	-1.096	-0.163	-0.295	-1.143	-1.368
mMC005112	CD53 antigen	0.049		0.485	0.664	0.327	0.532	0.606	0.618	0.572	0.191	0.049	0.263		-2.06	0.111			0.361		0.914					0.018	0.36	0.161	0.165	0.86	0.618	0.639	0.465	0.513	0.003	0.002	-0.161	0.01	-0.02	-0.127	0.459	-0.519	0.225	0.925	1.154	-0.163	-0.185	0.742	1.162
mMA034840	cell division cycle 42 homolog (S. cerevisiae)		-0.08	-0.125	0.034	-0.113	0.312	-0.094	-0.032	-1.888	-0.219	-0.691	-0.087	-0.246	0.16	-0.109	-0.2	-0.036	-0.009	0.013	-0.256	0.141	-0.265	0.255	0.4	-0.242	-0.48	-0.459	-0.115					-2.367	-0.367	-0.378	-0.161	-0.41	0.12	-0.007	0.619	0.001	0.515	-0.125	-0.306	0.177		-0.528	0.072
mMC009048	ATPase type 13A2	-0.091	-0.07	0.955	1.484	-0.663	0.252	-0.904	0.458	-0.848	-0.369	0.009	0.413	-0.076	0.58	0.291	0.75	0.034	0.221	0.353	0.784	0.091	0.145	0.555	0.71	-0.482	-0.84	-0.749	-0.075	0.62	1.008	1.129	1.355	-0.437	-0.027	-0.258	-0.401	-0.07	-0.55	0.033	0.419	-0.559	-0.635	-0.455	0.484	-0.343	-0.775	-0.478	0.322
mMA034841	mago-nashi homolog, proliferation-associated (Drosophila)		-0.49	-0.735	-0.686	-0.313	-0.268	-0.214	-0.462	0.052	-0.159	-0.381	-0.527	-0.086	0.26	-0.169	-0.37	-0.116	-0.269	-0.517	-0.706	-0.539	-0.935	-0.475	-0.42	-0.402	-0.54	-0.549	-0.845	-0.36	0.028	-0.301	-0.305					-0.77	-0.48	-0.487	-0.831	-0.479	-0.355	-0.665	-0.736	-0.033	-0.395	-0.758	-0.628
mMC009050	casein kinase 1, gamma 1		-0.03	-0.525	-0.276	-0.303	-0.118	0.226	0.148		0.451	0.259	0.253	-0.326	0.02	0.311	0.04	-0.136	0.291	0.463	0.544	-0.219	0.105	0.465	0.39	-0.122	0.11	0.341	0.475					0.373	0.073	0.062	0.149	-0.2	0.13	-0.237	0.279	-0.599	0.485	0.025	0.314	-0.013			0.702
mMC009051	synaptojanin 2	0.829	-0.55	-0.095	-0.026	-0.153	0.142	0.006	0.288		-0.129	0.279	0.043		-1.18		-0.68		0.001		0.164	-0.079	-0.775	0.135	0.22	-0.072	-0.61	-0.639	-0.395					0.053	-0.197	0.112	0.239	-0.26	-0.52	-0.417	0.129	-0.319	-0.805	-0.655	0.124
mMC009052	STIP1 homology and U-Box containing protein 1	-0.151	-0.31	-0.085	-0.146	0.047	0.252	0.236	0.158	-0.228	-0.019	-0.061		-0.206	0.25	-0.179	-0.16	-0.156	-0.429	-0.507	-0.446	-0.209	-0.155	-0.285	-0.22	-0.432	-0.55	-0.229	-0.425					0.303	0.173	0.112	0.189	-0.33	-0.21	-0.257	-0.451	-0.339	-0.315	-0.325	-0.296	0.137		-0.758	-0.098
mMA034844	ATPase, H+ transporting, lysosomal V0 subunit D1	0.569	0.8	0.705	0.704	0.117	0.162	0.106	0.048	-1.288	0.221	-0.101	0.563	0.014	0.54	-0.079	0	-0.056	0.301	0.053	-0.046	0.171	0.445	0.625	0.38	0.308	0.5	0.291	0.315	0.11	0.118	0.219	0.415	-2.977	0.243	-0.178	-0.061	0.18	0.89	0.603	0.949	0.721	0.495	0.485	0.684	-0.163	-0.195	-0.423	-0.358
mMC009056	nuclear receptor subfamily 6, group A, member 1	-0.621	0.42	0.135	0.014	2.157	-0.128	0.156	0.028	-0.078	0.041	-0.031	0.083	-0.366		0.001	0.02	0.344	0.171		0.374	-0.539	0.285	-0.055	0.11	-0.022	0.35	0.481			0.218	0.179	0.255	0.443		-0.008	0.219	0.15	0.39	0.243	-0.521	0.071	0.545	0.455	0.094	-0.023	-0.135	-0.258	0.052
mMC009061	E1A binding protein p400	-0.331	0.14	-0.505	-0.416	-0.113	-0.198	0.036	-0.172	1.252	0.441	0.379	-0.187	-0.096	-0.25	0.191	0.09	0.044	-0.039	0.033	0.114	0.131	1.635	0.515	0.36	-0.102	0.33	0.581	0.125	-0.045	-0.042	-0.471	-0.255	0.803	0.003	-0.088	0.099	-0.19	-0.03	-0.567	-0.151	-0.449	0.095	-0.375	-0.186	0.187		1.017	0.272
mMC009063	coiled-coil-helix-coiled-coil-helix domain containing 4	-0.011	-0.34	-0.825	-1.076	-0.493	-0.688	0.106	-0.792	-0.328	-0.339	-0.441	-0.367	-0.376	-0.33	-0.599	-0.86	-0.316		-0.847	-0.796	-0.789	-1.635	-0.555	-0.66	-0.652	-0.96	-0.449	-1.145	-0.42	-0.522	-0.661	-0.625	0.153	-0.117	-0.268	-0.221	-0.37	-0.22	-0.587	-0.941	-0.389	0.055	-0.295	-0.376	-0.293		-0.983	-0.218
mMA034846	choline kinase beta	0.229	0.94	0.775	1.024	0.327	0.762	0.506	0.618	0.382	0.501	0.769	0.623	0.294	0.37	0.411	0.4	0.414	0.811	0.823	0.754	0.261	0.765	0.765	0.55	0.008	0.22	0.031	0.065	0.015		0.189	0.275	0.373	0.293	0.102	0.079	0.38	0.16	0.453	0.479	0.161	0.715	0.215	0.124	0.047	-0.125	-0.473	-0.338
mMC009071	Dlx6 opposite strand transcript 2	0.059	0.08	0.455	0.304	-0.143	0.082	-0.294	-0.122					-0.386	-1.36			0.004		-0.247		0.051	-0.005	-0.015	-0.11	0.028	0.12	-0.069	0.065	-0.095				-0.237	-0.107	-0.258	-0.211	0.05	-0.57	0.093	-0.241	-0.249	-0.205	-0.105	-0.006	-0.283	-0.205	0.127
mMC009072	proteasome (prosome, macropain) subunit, alpha type 7	0.199	0.03	0.655	0.514	-0.343	-0.208	-0.634	-0.842	-0.408	-0.459	-0.231	-0.227	-0.176		0.021	-0.14	0.294	0.291	-0.067	-0.236	0.041	-0.235	-0.015	-0.58	-0.182	-0.05	0.341	0.735	-0.04	0.438	0.399	0.125	-0.977	0.063	-0.338	-0.581	-0.13	-0.84	-0.077	-0.771	-0.399	-0.635	0.075	0.364	-0.363	-0.315	0.002	0.322
mMA034848	-					-0.053	-0.068	-0.294	-0.142	0.592	-0.029	0.209	0.083	-0.316	-0.8	-0.259	-0.19					0.201	-0.385	0.005	-0.12	-0.372	-0.94	-0.389	-0.445	0.085		-0.611	-0.365	-0.057	-0.127	-0.218	-0.361	-0.32		-0.237	-0.361	-0.339	-0.305	-0.125	-0.236	-0.363	-0.025	0.267	-0.068
mMC009076	NMDA receptor regulated 1-like		-0.35	-0.315	-0.336	-0.323	-0.188	-0.084	-0.292		-0.219	-0.281	-0.257	-0.516		-0.459	-0.8	-0.016	-0.309	-0.447	-0.246	-0.509	-1.855	-0.625	-0.37	-0.622	-1.23	-0.439	-0.945					0.173	-0.317	-0.468	-0.331	-0.76	-0.61	-0.737		-0.529	-0.915	-0.885	-0.746	0.057			-0.208
mMC009078	membrane-spanning 4-domains, subfamily A, member 6B		-1.53	-1.085	1.394		0.322	-1.054	2.748	0.132	-0.979	-0.221	0.533	-0.266	0.9	1.991	3.25	-0.086	-0.249	0.523	1.074	0.751	1.045	3.115	4.06	-0.572	-1.14	0.051	0.875	0.11	0.188	1.939	2.475	-0.367	-0.487	1.512	2.749	-0.7	-1.44	-2.507		-0.519	-1.605	-0.365	1.284	0.177	1.895	3.777	4.412
mMC009079	glutathione S-transferase, mu 4	-0.591	-0.6	0.285	-0.056	-0.613	0.362	-0.304	-0.092	-0.158	0.131	0.499	0.423	-0.196	-0.26	0.031	-0.47	-0.146	-0.149	-0.027	-0.206	-0.459	-0.735	-0.485	-0.28	-0.262	-0.67	-0.599	-0.545					0.073	-0.137	-0.038	0.079	-0.68	-0.51	-0.177	-0.441	-0.429	-0.615	-0.065	0.284	-0.173	-0.435	-1.178	-0.378
mMC009080	transmembrane protein 160	-0.651	-0.37	0.205	-0.026	-0.343	0.282	-0.104	-0.272	-0.378	-0.049	0.009	0.173	-0.226	0.43	0.031	-0.17	-0.166	0.031	0.143	-0.306	-0.309	-0.155	-0.085	0.29	-0.162	-0.39	-0.539	-0.255	-0.505	-0.022	-0.041	0.195	-0.137	-0.077	-0.118	-0.001	-0.33	-0.41	-0.067	0.149	-0.389	-0.365	-0.225	0.114	-0.103	-0.135	-0.378	-0.178
mMC009081	RIKEN cDNA A430102J17 gene	0.059	0.28	0.215	0.174	-0.303	0.012	-0.134	-0.302	0.122	-0.039	-0.151	-0.237	-0.096	-0.81	0.091	-0.26	0.274	0.111	0.363	0.244	-0.199	0.285	-0.035	-0.01	0.098	0.24	0.461	0.185	-0.305		-0.101	-0.135	0.553	0.073	0.042	-0.141	0.01	-0.2	-0.037	-0.421	0.021	0.175	-0.025	0.144	-0.243	-0.015	-0.058	0.002
mMC005254	RIKEN cDNA B130040O20 gene	-0.731		0.225	0.784	-0.593	0.002	-0.514	-0.102	0.012	-0.159	-0.071	0.093	-0.986	-0.89	0.481	0.56	-0.206	0.071	0.523	0.744					-0.692	-0.83	-0.239	0.135	-1.015	-0.192	-0.081	-0.155	0.103	-0.217	0.072	-0.051	0.18	-0.26	0.203		-1.219	-0.515	-0.155	0.024	-0.913	0.035	0.212	0.442
mMC009082	NIMA (never in mitosis gene a)-related expressed kinase 3	0.079	0.09	0.345	0.344	0.017	0.302	0.116	0.198	0.302	0.301	0.259	0.053	-0.366	-0.85	0.151	-0.2	0.244	0.501	0.563	0.484	0.371	-0.255	0.335	0.26	0.058	-0.07	-0.079	-0.065	-0.265		-0.131	-0.635	0.483	0.173	0.092	-0.031	-0.05	-0.56	0.073	-0.101	-0.119	-0.145	0.035	0.174	0.017	-0.115	-0.398	-0.148
mMC009083	stomatin	0.099	0.64	0.845	0.794	0.357	0.372	0.336	0.348	-0.228	0.431	1.019		-0.096	0.24	0.801	0.77	0.294	0.891	1.243	0.984	0.591	0.985	0.995	1.29	0.078	0.22	-0.079	0.105	-0.105	0.648	0.609	0.235	-0.447	0.153	0.252	0.219	-0.33	-0.92	-0.357	0.199	-0.309	0.905	-0.305	0.134	-0.003	0.225	-0.208	0.012
mMA034849	peroxisome proliferator activator receptor delta		-0.04	-0.165	-0.106	-0.383	0.352	0.626	0.568	0.682	0.491	0.719	0.383	-0.316	0.24	0.621	0.42	0.124		0.563	0.814	0.311		0.215	0.76	0.848	0.45	0.791	0.905	1.125	0.968	0.789	1.345	0.693	0.323	0.562	0.639	-0.17	-0.07	-0.327	0.479	-0.069	1.405	0.905	1.034	-0.203
mMC005287	ets variant gene 5	-0.031	-2.92	-3.545	-3.046	-0.863	-3.748	-3.934	-3.562	0.242	-2.579	-2.541	-1.817	-0.366		-2.869	-2.56	-0.596	-3.449	-3.357						-0.772	-2.51	-2.749	-2.235	-0.91	-3.272	-2.851	-1.795	-0.967	-2.797	-2.848	-2.091	-0.52	-1.74	-2.527	-2.481	-0.849	-3.065	-3.645	-3.516	-0.153	-2.015	-1.438	-1.218
mMA034851	ferrochelatase		0.13	0.075	-0.046	0.067	0.312	0.436			0.111	-0.101	0.293	-0.386	-0.14	-0.029	-0.43					0.121	0.135	0.485	0.61	0.378	-0.06	0.001	0.455		0.078	0.249	0.255	-0.837	0.073	-0.058	-0.081	0.54	0.81	0.563	0.339	0.341	0.355	0.715	0.574	-0.063			-0.128
mMA034853	ankyrin repeat and SOCS box-containing 3	-0.151	0.8	0.385	0.344	0.077	0.142	0.636	0.128	-1.188	0.181	-0.331	0.193	-0.246	-0.27	0.061	-0.22	-0.026	0.391	-0.007	-0.056	-0.269	1.115	0.315	-0.02	0.498	0.67	0.471	0.875	0.15	0.158	0.069	0.005	-1.767	-0.197	-0.188	0.219	0.59	1.52	1.253	0.569	0.491	0.635	0.765	0.604	-0.043	0.005	-0.123	0.432
mMA034856	transforming growth factor beta regulated gene 1	-0.191	-0.21	0.635	-0.206	-0.303	-0.008	-0.234	-0.252	-1.588	-0.339	-0.431	0.223					-0.266	0.031	-0.047	-0.206	0.091	0.905	0.625	0.31	-0.002	0.31	0.171	-0.095	-0.47	-0.352	0.029	-0.325	-2.047	-0.007	0.002	0.129	0.13	-0.05	0.523	0.129	0.001	0.045	0.945	0.534	-0.143	0.045	0.112	0.582
mMC009097	RIKEN cDNA 3110073H01 gene	-0.171	0.01	-0.505	0.084	-0.263	-0.018	0.126	0.758	0.992	0.441	0.269	0.033					0.154	0.051	0.533	0.824	0.171	-0.335	-0.305	0.13	-0.762	-1.19	-1.149	-1.755	0.39	0.148	-0.131	0.315	0.733	-0.087	-0.088	0.209	-0.79	-0.69	-0.887	0.679	-1.139	-0.305	-0.945	-0.576	0.117	-0.555	-0.473	-0.738
mMC005335	vomeronasal 1 receptor, H13		-0.08	-0.075	0.124	-0.533	-0.148	-0.114	0.028	-0.108	-0.179	-0.061		-0.336	-0.79	-0.229	-0.41	-0.086	-0.049	-0.137	-0.086					0.268	0.53	0.321	0.405	0.11				-0.057	-0.097	-0.188	-0.011	-0.07	0.27	0.233	-0.361	0.121	0.045	0.185	0.064	-0.193	-0.205	-0.078	-0.068
mMA034858	elongation factor Tu GTP binding domain containing 2		0.17	0.295	-0.236	-0.073	0.012	-0.284	-0.412	-0.198	-0.149	-0.301	-0.107	-0.096		-0.089	-0.33	0.164	0.101	-0.207	-0.456	0.161	0.075	-0.205	-0.62	0.048	-0.25	-0.579	-0.535	-0.085	-0.042	-0.211	-0.515	-0.277	-0.017	-0.278	-0.261	0.05	-0.45	-0.187	-0.381	-0.169	-0.335	-0.285	-0.266	-0.013	-0.255	-0.278	-0.228
mMC009100	diacylglycerol kinase zeta				-0.296	-0.323	-0.098	-0.284	-0.142					-0.176	-0.29	0.011	-0.27	-0.346	-0.209	-0.097	-0.166	0.221	-0.755	0.075	0.49	-0.222	-1.16	-0.609	-0.265					-1.647	-0.387	-0.328	-0.171	-0.69	-0.84	-0.527	-0.161	-0.379	-1.045	-0.795	-0.186	-0.213	-0.805	-0.998	-0.128
mMA031744	MPN domain containing	-0.281	-0.49	-0.055	-0.016	-0.003	0.592	0.146	0.208	-0.788	0.131	0.229	0.263	-0.366	0.31	-0.119	-0.12	-0.186	-0.069	-0.027	-0.116	-0.029	-0.235	-0.375	-0.11	-0.202	-0.41	-0.339	-0.275	-0.15	0.508	0.689	0.545	-0.037	0.093	0.222	0.329	-0.35	-0.34	-0.007	0.359	-0.309	0.015	-0.155	0.074	0.177	-0.155	-0.788	0.042
mMA034864	zinc finger, FYVE domain containing 1		-0.28	-0.455	-0.196	-0.003	-0.078	0.156	0.178	-0.198	0.031	-0.011		-0.306				-0.186	-0.049	-0.157	-0.076	-0.099	0.185	0.025	0.19	0.288	0.31	0.541	0.715					0.083	-0.167	-0.218	-0.041	0.12	0.09	-0.097	0.019	0.071	0.015	0.165	0.014	-0.263		-0.123	-0.048
mMC009105	RAB3 GTPase activating protein subunit 1	-0.471	-0.17	-0.375	-0.416	-0.043	0.102	-0.014	-0.112	0.252	0.061	0.139	0.093	-0.116	0.09	0.101	-0.07	-0.046	-0.039	0.103	0.164	0.071	0.145	0.125	0.03	-0.402	-0.38	-0.329	-0.485	-0.525	-0.242	-0.311	-0.235	0.253	-0.307	-0.368	-0.041	-0.41		-0.737	-0.251	-0.199	0.315	-0.245	-0.066	-0.023	-0.095	-0.143	-0.058
mMC009107	zinc finger and BTB domain containing 41 homolog	0.059	0.25	-0.495	-0.556	0.367	-0.038	-0.124	0.078	0.772	0.301	0.009	-0.457	-0.026	-0.47	-0.309	-0.55					0.401	-0.195	0.515	-0.25	0.448	-0.68	-0.159	-0.915		-0.092	-0.751	-0.825	0.883	-0.337	-0.478	-0.441	0.94	-0.8	-0.367	-0.021	0.261	0.905	-0.285	-0.366	0.267	-0.085	-0.358	-0.018
mMA034865	ATPase family, AAA domain containing 2		0.31	-0.895	-1.756		-0.508	0.096	-1.312	0.432	-0.039	-0.341	-1.477	-0.066	-0.47	-0.499	-2.03	-0.256	-0.689	-0.727	-1.856	-0.319	-1.025	-1.065	-1.71	-1.382	-2.73	-2.859	-3.375					0.963	-0.287	-0.538	-1.351	-0.6	-0.77	-1.477		-0.909	-0.225	-2.895	-2.626	0.217	-1.295	-2.453	-1.838
mMC009109	spinster homolog 1 (Drosophila)	-0.351	0.41	0.105	0.094	0.277	0.272	0.856	-0.002	0.002	0.571	0.539	0.433	0.134	0.25	0.241	0.23	0.294	0.281	0.293	0.194	0.291	0.455	0.715	0.32	-0.172	0.19	-0.249	-0.125	0.395	0.948	0.659	0.685	0.063	0.123	0.122	0.219	0.41	0.82	0.863	0.959	-0.029	0.805	0.445	-0.006	-0.263	-0.675	-1.173	-0.548
mMC009110	plasma membrane proteolipid	-0.411	-0.12	-0.195	-0.196	-0.223	0.052	0.236	-0.102	0.272	0.041	0.079	-0.037	-0.066	-0.29	0.201		-0.006	0.011	0.003	0.044	-0.179	-0.155	-0.345	-0.39	-0.482	-0.27	-0.169	-0.535	0.73	0.578	0.499	0.415	0.323	-0.167	0.002	0.109	-0.43	-0.48	-0.267	-0.381	-0.339	0.315	0.115	-0.146	-0.123	0.005	0.507
mMC009113	thyroid hormone receptor interactor 10		0.45	0.175	0.274	-0.493	0.352	0.406	0.068	-0.818	0.261	0.199	0.233	-0.126	0.48	-0.169	0.19	-0.276	-0.049	-0.267	-0.216	0.101	0.285	0.335	0.48	0.148	1.01	0.601	0.335	0.71	0.968	1.169	0.915	0.143	0.273	0.242	0.259	-0.43	0.43	0.293	0.519	-0.279	0.775	0.135	0.224	-0.033	0.295	0.117	0.242
mMA034868	vacuolar protein sorting 13A (yeast)	-0.171	0.1	0.045	-0.476	0.157	0.192	0.156	0.178	0.552	0.341	-0.081	-0.477					0.034	0.281	0.303	0.034	0.341	0.575	0.025	-0.09	-0.282	-0.36	-0.119	-0.745	-0.665	-0.252	-0.711	-1.245	0.603	0.063	0.002	-0.091	-0.1	-0.64	-0.567	-0.061	-0.379	-0.155	-0.585	-0.156	-0.033	-0.045	-0.058	-0.348
mMC009126	family with sequence similarity 158, member A	-1.221	-1.09	-0.355	-0.666	-0.353	0.282	-0.094	-0.052	-0.228	-0.109	0.359	0.283	-0.466	0.07	-0.009	-0.28	-0.406	0.021	0.123	-0.046	-0.219	-0.655	-0.415	-0.12	-0.602	-1.37	-1.809	-1.565	-0.16	0.078	0.399	0.315	0.113	-0.247	0.052	0.059	-0.27	-0.82	0.233	0.699	-0.459	-0.745	-0.835	-0.336	-0.293	-0.805	-1.653	-0.938
mMC009127	UDP-N-acetyl-alpha-D-galactosamine:polypeptide N-acetylgalactosaminyltransferase 1		-0.14	0.005	-0.236	-0.573	-0.328	-0.334	-0.612	-1.038	-0.019	-0.261	-0.067	-0.216	-0.72	-0.099	-0.59	-0.176	-0.049	-0.307	-0.376	-0.159	-0.395	-0.345	-0.13	0.018	-0.17	-0.709	-0.495					-0.967	0.013	-0.178	-0.241	0.3	-0.18	0.293	-0.271	0.071	-0.435	-0.065	-0.046	-0.423	-0.425	-0.643	-0.808
mMC009129	AT-hook transcription factor	-0.541	-0.16	-0.115	-0.186	-0.093	0.062	0.036	0.208	0.092	-0.119	-0.001	-0.057	-0.276	-0.94	0.111	-0.22	0.054	0.091	0.263	0.354	0.241	0.275	0.075	0.15	0.068	0.09	-0.369	-0.275	-0.51	-0.262	-0.331		0.113	-0.037	0.082	0.049	-0.01	-0.47	-0.147	-0.051	-0.039	-0.165	-0.315	-0.166	-0.223	-0.065	-0.053	-0.398
mMC009131	RIKEN cDNA 1110020P15 gene	-0.471	-0.18							-0.408	-0.249	-0.301	-0.097	-0.166	0.01	-0.099	-0.18	0.274	0.431	0.023	-0.326	0.081	-0.255	-0.465	-0.7	-0.362	-0.55	-0.649	-0.305	-0.265	0.188	0.079	-0.125	0.043	-0.167	-0.578	-0.541	0.01	-0.73	-0.177	-0.281	-0.259	-0.435	-0.495	-0.186	-0.173	-0.475	-0.358	-0.118
mMC009132	thyroid hormone receptor interactor 13	0.469		0.025	-1.346	-0.023	-0.478	-0.294	-1.852	0.762	-0.229	-0.491	-1.247	-0.196	-0.26	-0.469	-1.03	0.004	-0.419		-2.116	0.131	-1.135	-1.205	-2.38	-0.782	-0.26	-0.709	-1.565	0.19	-0.332	-0.981	-2.425	0.533	-0.517	-0.968	-2.331	-0.36	-0.78	-0.967	-1.051	-0.529	0.835	0.335	-0.296	-0.123	0.005	0.862	-0.388
mMA034874	solute carrier family 38, member 2	0.739	0.88	-0.055	-0.036	1.917	0.452	1.286	0.598	1.182	0.691	0.539	0.033	0.494	0.17	0.071	-0.62	1.374	0.301	0.133	-0.056	1.111	1.205	0.675	0.55	1.378	0.9	0.461	0.325	0.775	0.658	0.499	0.025	1.263	0.683	0.622	0.399	1.92	1.12	0.503	0.219	1.901	1.395	0.685	0.204	0.127	-0.505	-0.598	-0.218
mMC009135	required for meiotic nuclear division 1 homolog (S. cerevisiae)|predicted gene, EG433224	-0.651		0.115	0.184	-0.563	-0.078	-0.314	0.078	-0.038	0.201	0.259	0.393	-0.526	0.23	0.181	-0.06	0.054	0.031	0.233	0.364	-0.369	-0.845	1.095	1.03	-0.652	-1.59	-0.169	-0.605		0.048	0.149	0.235	0.533	0.073	0.162	0.109	-0.22	-0.41	-0.197	0.089	-0.949	-0.895	-0.595	-0.306	-0.303			-0.538
mMC009138	Wiskott-Aldrich syndrome homolog (human)	-0.951	-1.11	-0.245	-0.156	-0.303	0.282	-0.324	0.248	0.232	-0.509	-0.101	0.103					-0.226	-0.299	-0.187	-0.056	0.091	-0.235	-0.195	0	-0.342	-0.76	-0.309	-0.365	-0.425	-0.862	-0.651	-0.135	0.713	-0.267	0.262	0.709	-0.42	-1.05	-0.447	-0.761	-0.509	-1.175	-0.515	-0.616	0.107	-0.215	-0.063	0.052
mMC009139	2'-5' oligoadenylate synthetase-like 2	-0.361	-1.03	-0.735	-0.386	-0.123	-0.238	-1.004	0.128	0.012	-0.239	-0.101	0.013	-0.376	0.58	0.331	0.69	-0.436	-0.579	-0.747	-1.276	0.941	3.045	2.305	1.68	0.318	1.86	3.051	2.325	-0.105	-0.092	0.469	0.335	0.143	0.263	1.582	1.899	0.02	-0.92	-0.707	-0.831	-0.499	0.345	2.375	2.384	0.337	2.275	3.137	3.082
mMC009140	RIKEN cDNA D930030I03 gene	-0.421	0.08	0.185	-0.196	2.207	-0.188	-0.274	-0.332	-0.218	-0.079	-0.111	-0.067	-0.256	-0.47	-0.219	-0.42	-0.086	0.011	-0.177	-0.206	0.111	0.055	-0.275	-0.14	0.018	0.11	-0.259	-0.035		-0.172	0.009	-0.105	-0.197	-0.087	-0.098	-0.131	-0.01	-0.08	0.023	-0.541	0.001	-0.135	0.005	-0.106	-0.243	-0.265	-0.158	-0.468
mMC009142	WD repeat domain 75						-0.838		-1.532	0.262	-0.549	-0.681	-0.487	-0.276	-0.8	-0.939	-1.02	0.094	-0.639	-0.857	-0.886	0.271	-0.625	0.215	-0.67	-0.842	-1.26	-1.469	-1.865	-0.26	-0.912	-1.011	-1.365	0.423	-0.397	-0.678	-0.661	-0.38	-0.53	-1.047		-0.449	0.825	-0.755	-1.016	-0.103	-0.585	-0.723	-0.378
mMC009143	ligand of numb-protein X 2	0.199	0.15	0.285	0.134	-0.153	-0.058	-0.264	-0.122	-0.288	-0.129	-0.211	-0.097	-0.036	-0.71	-0.129	-0.39	0.074	-0.039	-0.187	-0.136	0.061	-0.075	-0.065	-0.32		-0.35	-0.429	-0.315	-0.145	-0.172	-0.381	-0.315	-0.227	-0.197	-0.258	-0.231	-0.13	-0.6	-0.357	-0.251	-0.489	-0.435	-0.565	-0.296	-0.213	-0.215	0.012	0.192
mMC005501	membrane protein, palmitoylated 7 (MAGUK p55 subfamily member 7)		0.2		-0.836	-0.043	-0.268	0.406	-0.272		0.361	-0.201	-0.707	-0.216		-0.419	-0.96	0.414	0.321	0.013	-0.146					-0.072	-0.41	-0.199	-0.205					0.583	-0.327	-0.458	-0.631	0.11	0.53	-0.187	-0.311	-0.119	0.045		-0.386			-1.013	-0.238
mMC009145	Hermansky-Pudlak syndrome 3 homolog (human)	-0.681	-0.16	-0.735	-0.486	-0.433	0.022	0.106	0.518	0.832	-0.129	-0.021	-0.177	-0.046		0.361	0.41	-0.336	-0.269	-0.187	0.154	-0.019	0.385	0.535	0.46	-0.802	-0.49	1.061	-0.485	0.01	-0.982	-0.761	-0.295	0.723	-0.337	0.012	0.229	-0.88	-0.82	-1.167	-0.261	-1.069	-0.255	-0.535	0.204	-0.143		1.017	0.212
mMA034876	host cell factor C2	1.909	0.04	-0.385	-0.306	-0.193	-0.198	-0.054	-0.292		-0.339	-0.411	-0.547	-0.536		-0.139	-0.22				-0.626	-0.669	-0.835	-0.355	-0.2	-0.492	-0.69	0.091	-0.425									-0.53	0.04	-0.537		-0.419	-0.065	-0.315	-0.286	-0.113			0.122
mMC009148	family with sequence similarity 3, member A	0.699	-0.32	-0.145	-0.106	-0.073	0.372	0.336	0.328	-0.148	0.061	0.089	0.193	-0.236	0.23	0.051	-0.04	-0.096	0.151	0.083	0.104	-0.359	-0.225	0.095	0.29	-0.392	-0.61	-0.149	0.115		0.058	0.209	0.315	0.323	0.083	0.042	0.389	-0.14	-0.12	0.273	0.539	-0.349	0.075	0.125	0.304	-0.063		-0.458	0.152
mMC009149	-	1.159	-0.15	-0.375	-0.096	-0.033	-0.068	0.076	0.218					-0.306	-0.84	-0.149	-0.46	0.054	-0.049		-0.006	-0.069	0.095	0.105	0.47	0.038	0.03	0.251	0.155					0.043	-0.137	-0.298	-0.021	0.09	0.33	0.173	0.159	0.061	-0.135	-0.015	-0.016	-0.323		-0.378	-0.398
mMC009151	cysteine-rich with EGF-like domains 1	-0.751	-0.01	0.335	-0.016	-0.383	0.142	0.176	-0.012	-0.188	0.201	0.329	0.353	-0.256	0.36	0.341	0.1	-0.026	0.151	0.343	0.224	-0.319	-0.435	-0.425	-0.17	-0.362	-0.49	-0.539	-0.135	-0.035	0.368	0.439	0.415	0.243	0.263	0.342	0.389	0.01	-0.29	0.143	0.069	-0.259	0.145	0.295	0.444		-0.185	-0.273	0.122
mMC005555	transmembrane protein 131	0.399	0.76	0.625	0.604	-0.073	0.092	-0.204	-0.022	-0.438	0.031	0.079	-0.057	-0.316		0.011	0.05	-0.276	-0.069	-0.337	-0.076					0.078	0.04	0.421	0.085	-0.465	-0.232	-0.461	-0.275	-0.777	0.103	-0.268	-0.181	0.09	0.02	0.213	-0.081	0.011	0.095	0.005	0.204	-0.053	0.065	0.182	-0.038
mMC009152	RIKEN cDNA 2410131K14 gene	-0.271	0.37	0.095	-0.016	1.867	0.052	0.056	-0.062	-0.108	0.211	0.169	0.303	-0.106	-0.19	0.201	0	0.084	0.051		0.054	-0.459	-0.125	-0.455	-0.08	-0.122	0.3	0.201	0.305	-0.125	0.318	0.179	0.245	0.023		0.002	0.169	0.26	0.45	0.193	-0.491	-0.089	0.615	0.195	0.214	-0.173	-0.045	-0.013	0.392
mMC009153	cAMP responsive element binding protein 3	-0.271	-0.34	0.075	-0.186	-0.433	-0.158	-0.544	-0.492	0.082	-0.189	-0.111	0.113	-0.176	0.22	-0.169	-0.08	-0.046	-0.099	-0.127	-0.176	-0.199	0.595	0.285	0.27	-0.212	0.58	0.591	0.025	-0.215	-0.212	0.079	0.085	0.323	0.003	-0.178	-0.031	-0.08	-0.13	0.013	-0.361	-0.279	-0.325	-0.025	-0.306	-0.173	-0.205	-0.138	-0.298
mMC009154	Ras association (RalGDS/AF-6) and pleckstrin homology domains 1	-0.211		0.185	0.674	0.117	0.352	0.556	0.698	0.392	0.211	0.349	0.603	0.194	-0.25	0.581	0.3	0.844	0.411	0.823	1.124	-0.329	-0.885	-0.495	-0.05	-0.692	-1.15	-1.819	-1.565	-0.555	-0.612	-0.401	-0.215	0.823	0.063	0.092	0.109	0.62	0.93	0.483	0.669	-0.219	0.265	-0.735	-0.906	-0.043	-1.165	-1.628	-1.018
mMC009156	sin3 associated polypeptide	0.159	0.1	-0.065	-0.026	0.397	-0.118	-0.164	-0.352	0.472	-0.249	-0.231	-0.507	0.264		-0.089	0.44	0.804	0.221	0.003	-0.096	1.081	1.905	0.365	-0.38	-0.452	0.21	-0.229	-0.095	-0.125	-0.322	-0.361	-0.815	0.743	-0.157	-0.228	-0.511	-0.26	-1.24	-1.147	-1.201	0.261	-0.065	0.115	0.254	0.487	0.885	1.142	0.322
mMA031279	mediator of RNA polymerase II transcription, subunit 8 homolog (yeast)		-0.03	0.035	-0.066	-0.663	-0.088	-0.314	-0.452	-0.218	-0.089	-0.241	0.103	-0.306	0.27	-0.229	-0.2	-0.286	-0.109	-0.347	-0.576	-0.659	-0.585	-0.285	-0.09	-0.622	-0.2	-0.239	-0.335	-0.245	0.078	0.189	0.355	0.273	0.003	-0.148	-0.021	-0.72	0.04	-0.277	-0.761	-0.639	-0.335	-0.185	-0.226	-0.143	-0.095	-0.383	-0.208
mMA031748	SPHK1 interactor, AKAP domain containing		-0.04	0.065	0.074	-0.213	0.232	0.046	0.228	0.232	-0.059	-0.021	-0.117	-0.156	-0.25	0.131	-0.09					0.051	0.275	-0.625	-0.62	-0.302	-0.03	0.101	0.165	-0.38								-0.27	-0.28	-0.247		-0.219	-0.105	-0.195	-0.206	-0.213
mMC009159	kinesin-associated protein 3		0.21	0.315	0.044	-0.113	0.742	0.416	0.398		0.431	0.329	-0.027	-0.216		0.241	-0.42	-0.006		0.253	0.024	0.071	-0.055	0.575	0.27	-0.102	-0.58	0.551	-0.195					-0.367	-0.047	-0.098	-0.221	-0.09	0.2	0.193	0.569	-0.099	0.285	0.245	0.164
mMC009162	uromodulin-like 1		-0.13	-0.115	0.054	-0.243	-0.088	-0.024	0.058	-0.158	-0.129	-0.111	-0.207	-0.316	-0.95							-0.219	-0.075	-0.125	0.15	-0.042	0.31	0.261	0.255					0.123	-0.077	-0.058	-0.071	0.15	0.11	0.343	-0.351	0.081	0.045	0.125	-0.006			-0.433
mMA032513	active BCR-related gene		0.06	0.095	0.144	-0.123	0.082	0.176	0.168		-0.059	-0.031		-0.206	-0.56	-0.119	-0.48	-0.166	-0.109	-0.187	-0.286	-0.259	-0.175	-0.135	0.09	0.128	0.37	0.331	0.225					-0.027	-0.207	-0.288	-0.031	-0.14	0.25	0.223	-0.291	0.181	0.075	0.265	0.174	-0.173		-0.253	-0.068
mMC009166	RIKEN cDNA 4930537H20 gene	0.079		0.255	0.104	-0.263	0.002	-0.194	-0.112					-0.176	-0.8	-0.119	-0.26					0.161	-0.085	-0.045	-0.06	-0.032	0.04	-0.189	-0.185	-0.24				-0.127	-0.147	-0.088		-0.01	-0.52	-0.057	-0.261	-0.029	-0.165	-0.075	0.244	-0.293		0.092
mMA034881	proline dehydrogenase (oxidase) 2	0.049		0.325	0.204	-0.263	-0.018	-0.214	-0.012	0.002	-0.049	0.009		-0.216	-0.57	-0.079	-0.37	-0.106	-0.159	-0.057		0.171	0.385	0.085	0.13	0.098	0.3	0.141	0.195	-0.32				0.123	0.043	-0.048	-0.001	0.09	-0.22	0.063	-0.071	0.121	-0.075	0.035	0.214	-0.293	-0.105	-0.003	-0.098
mMA034884	a disintegrin and metallopeptidase domain 12 (meltrin alpha)	0.029	0.16	0.305	0.484	0.087	0.182	-0.144	0.148	0.422	-0.109											0.171	-0.035	0.145	-0.1	-0.142	-0.28	-0.039	-0.075	0.145				0.123	-0.057	0.072	-0.171	-0.17		-0.117	-0.051	-0.009	-0.045	0.015	-0.016	-0.453	-0.165	0.122
mMC005678	Rap guanine nucleotide exchange factor (GEF) 2	0.289	-0.19	-0.975	-0.566	0.827	-0.388	-0.064	0.038	1.042	0.131	0.159	0.003	0.374	-0.21	0.061	0.8	-0.016	-0.219	-0.027	0.374									-0.005	-0.262	-0.201	0.465	1.003	-0.017	0.192	0.449									0.537	1.085	2.247	1.172
mMC009173	POU domain, class 2, associating factor 1		-0.18	-0.175	-0.036	-0.053	-0.008	0.126	0.258		-0.189	-0.161	-0.197		-0.62	-0.139	-0.49	-0.036	0.021	-0.027	0.224	-0.039	0.275	0.415	0.65	-0.052	0	0.491	0.425					0.023	-0.197		0.039	-0.28	0.07	0.043	-0.311	-0.079	-0.115	0.145	0.154	-0.253
mMC009175	DALR anticodon binding domain containing 3	-0.491	-0.17	0.335	0.324	-0.633	0.152	-0.264	-0.062	-0.288	0.041	0.099	0.093	-0.116	0.19	0.051	-0.13	-0.216	-0.119	-0.007	-0.076	-0.439	-0.395	0.025	0.38	-0.162	-0.27	-0.019	0.155					0.083	0.013	0.062	0.089	-0.41	-0.2	0.033	-0.051	-0.229	-0.565	-0.395	0.094	-0.043	-0.195	-0.568	0.042
mMC009182	eukaryotic translation initiation factor 1A, Y-linked		-0.23	-0.895	-0.956	-0.173	-0.618	-0.044	-0.622	0.142	0.061	-0.081	-0.217	-0.056	-0.49	-0.479	-0.87	-0.006	0.071	-0.547	-0.456	-0.079	-1.065	-0.595	-0.63	-0.232	-0.77	-1.429	-1.725	0.65	0.038	0.109	-0.175	0.073	-0.117	-0.378	-0.391	-0.03	-0.08	-0.517	-0.001	-0.179	0.055	-0.945	-0.606	0.017	-0.105		-0.338
mMC009183	transducin (beta)-like 3	-0.881	-0.67	-0.455	-0.786	-0.383	-0.208	-0.294	-0.712	-0.008	0.121	0.029	-0.097	-0.236	0.26	-0.289	-0.45	-0.096	-0.349	-0.587	-0.526	-0.209	-0.775	-0.375	-0.37	-0.642	-0.81	-0.539	-1.035	-0.21	0.278	0.079	0.335	0.313	0.093	-0.098	0.039	-0.65	-0.39	-0.387	-0.781	-0.529	-0.265	-0.465	-0.466	0.117		-0.578	0.032
mMC009188	Sec24 related gene family, member C (S. cerevisiae)	-0.151	0.1	0.165	-0.016	-0.293	0.062	-0.244	-0.082	-0.358	0.161	0.159	0.143	-0.316	0.4	-0.039	0.11	-0.336	-0.029	-0.027	0.024	-0.259	0.005	0.075	0.31	-0.352	-0.24	0.051	-0.385	-0.895	-0.092	-0.431	0.035	-0.537	-0.037	-0.088	0.289	-0.37	0.08	0.163	0.279	-0.439	0.075	-0.005	0.114	0.087	-0.105	-0.098	0.002
mMA032514	ribosomal protein S6 kinase, polypeptide 5	0.239	0.02	-0.315	-0.256	-0.053	-0.058	-0.044	-0.112	0.342	-0.259	-0.261	-0.847	-0.376		-0.069	-0.85				-0.756	-0.489	-2.045	-1.385	-0.93	-0.542	-1.54	-0.809	-1.155					0.183	-0.397	-0.378	-0.611	-0.58	-0.73	-0.987		0.401	-0.635	-1.485	-0.596	0.397	-0.105	-0.623	-0.278
mMA031749	dipeptidylpeptidase 3	-0.131	-0.26	0.225	-0.196	-0.243	0.192	-0.254	-0.482	0.132	-0.029	0.019	0.023	-0.226	0.35	-0.049	-0.05	-0.196	0.041	-0.077	-0.346	-0.089	-0.205	-0.045	-0.08	-0.302	-0.68	-0.319	-0.455	-0.6	-0.162	-0.221	-0.205	0.183	0.083	-0.258	-0.141	-0.05	-0.47	0.103	-0.511	-0.219	-0.425	-0.215	0.044	0.047	-0.205	-0.268	0.072
mMC005731	apolipoprotein D		-0.13	-0.075	-0.176	-0.463	-0.138	-0.094	-0.182	-0.228	-0.109	-0.191	-0.307	-0.376	-0.62	-0.119	-0.29	0.034	0.071	0.023	0.154					0.068	0.19	0.161	0.145					-0.117	-0.217	-0.058	-0.051	0.07	0.14	0.293		0.131	0.025	0.265	0.294		-0.185	0.057	0.052
mMC009192	dishevelled, dsh homolog 1 (Drosophila)	-0.131	0.31	0.105	0.574	-0.193	-0.008	-0.314	0.198	0.252	0.211	0.499	0.113	-0.236	0.09	0.091	0.38	-0.066	0.191	0.083	0.324	-0.019	-0.185	-0.145	-0.2	-0.422	-0.56	-0.369	-0.535	-0.03	0.288	-0.111	-0.155	0.103	0.193	-0.108	-0.121	-0.35	-0.67	-0.517	-0.401	-0.539	0.075	-0.415	-0.176	-0.273	-0.115	-0.003	0.192
mMC009193	RIKEN cDNA 5430427O19 gene	-0.871	-0.68	-0.195	0.644	-0.593	0.172	-0.214	0.878	-0.288	-0.109	0.039	0.283	-0.366	0.04	0.161	1	-0.656	-0.239	0.063	0.504	1.831	0.655	1.095	1.32	0.988	-0.29	-1.139	-1.105	0.945	0.858	1.239	1.275	-0.007	-0.077	0.202	0.619	0.53	-0.32	-0.597	-0.411	-0.509	-0.785	-0.625	-0.276	0.687		0.722	0.662
mMA034890	polymerase (RNA) II (DNA directed) polypeptide E	-0.581	-0.24	0.215	-0.216	-0.573	-0.008	-0.254	-0.642	-0.608	-0.119	-0.451	0.023	-0.386	0.37	-0.289	-0.26	-0.486	-0.249	-0.597	-0.826	-0.329	-1.115	-0.265	-0.06	-0.402	-0.92	-0.829	-0.805	-0.135	0.108	-0.041	-0.055	-0.157	0.013	0.082	0.369	-0.07	0.09	0.533	-0.201	-0.369	-0.715	-0.585	-0.406	-0.113	-0.665	-1.468	-0.568
mMC009195	coiled-coil domain containing 93		0.19	-0.095	-0.356	-0.153	0.052	0.536	-0.162	-0.138	0.231	0.149	-0.107	-0.086		-0.029	-0.31	-0.276	-0.059	-0.137	-0.176	0.571	0.215	0.595	0.43	0.568	0.76	0.761	-0.305	0.085	0.438	0.429	0.425	0.343	0.153	-0.108	-0.121	-0.3	0.42	-0.197	-0.061	0.561	1.385	0.785	-0.026	-0.103	-0.035	0.162	-0.048
mMC009197	PARK2 co-regulated		-0.08	0.265	-0.136	-0.273	0.292	0.366	-0.112	-0.488	0.111	0.499	0.313	-0.066	0.04	-0.149	-0.65	0.084	0.191	0.033	-0.116	-0.269		0.355	0.37	-0.042	-0.42	-0.089	-0.365	0.18	0.458	0.569	0.025	0.283	-0.237	-0.068	-0.081	-0.52	-0.61	-0.187	-0.621	-0.109	-0.335	-0.935	-1.216	-0.143	-0.895	-1.978	-2.048
mMC009199	von Willebrand factor A domain containing 5B2		-0.04	0.075	0.224	-0.563	-0.048	-0.104	-0.012	-0.478	-0.089	-0.021	0.083	-0.166	-1.05	-0.149	-0.27		-0.039	-0.027	-0.046	-0.109	-0.355	-0.135	0.21	0.248	0.38	0.431	0.485	0.075				-0.047	-0.167	-0.038	0.139	-0.25	0.05	0.073	-0.321	0.001	-0.025	0.205	0.144	-0.293	-0.295	-0.198	-0.018
mMC009201	protein regulator of cytokinesis 1	0.109	0.48	0.095	-0.916	-0.183	0.322	-0.094	-1.252	0.472	0.311	0.269	-0.377	-0.056	-0.05	0.251	-0.97	-0.006	0.091	-0.277	-2.696	-0.509	-1.155	-1.825	-2.49	-0.942	-1.26	-3.179	-3.755	-0.24	-0.042	-0.211	-1.445	0.433	-0.227	-0.378	-1.311	-0.4	-0.5	-1.107	-1.491	-0.519	-0.385	-2.585	-4.166	0.277	-0.035	-1.373	-2.598
mMA034892	synaptogyrin 4		0.03	0.395	0.234	-0.223	0.312	-0.074	0.038					-0.066	-0.32	0.181	-0.09	-0.036	0.091	0.203	0.064	-0.089	0.055	-0.065	0.27	-0.372	-0.03	-0.429	-0.505	-0.12	0.178	0.209	0.145	0.073	0.063	-0.128	-0.121	0.13		0.213		-0.209		-0.435	-0.476
mMC009205	RIKEN cDNA 1810013D10 gene	-0.531	-0.18	-0.185	0.024	-0.443	0.062	0.166	0.168	-0.058	0.101	0.269	0.223	-0.186	0.2	0.311		-0.146	0.091	0.173	0.224	-0.069	-0.355	0.235	0.25	-0.252	-0.52	-0.389	-0.575	0.225	0.528	0.579	0.575	0.013	-0.037	0.082	0.059	-0.36	-0.44	-0.187	-0.101	-0.529	-0.405	-0.455	-0.316	-0.143	-0.195	-0.423	0.052
mMC009207	kinesin family member 5C		-0.69	-0.375	0.424	-0.173	-0.108	-0.284	0.638	-0.198	0.191	0.319	0.393	-0.646		0.361		-0.166	-0.039	0.283	0.854	0.821	2.405	1.915	1.6	0.388	0.19	1.351	1.015		0.438	0.389	0.565	-0.137	-0.347	0.092	0.629	-0.35	-0.61	-0.177	0.469	-0.459	-0.485	-0.255	-0.036	-0.383	0.305		-0.228
mMA032517	mitochondrial translational release factor 1	0.079	0.35	0.555	0.154	-0.113	0.212	-0.024	-0.102	-0.388	0.011	-0.251	0.083	-0.286	-0.42	0.051	-0.27	-0.236	0.151	-0.067	-0.296	-0.249	-0.135	-0.005	0.07	-0.082	-0.26	-0.309	-0.365	-0.515	-0.052	-0.221	-0.395	-0.367	0.053	-0.188	-0.131	0.16	0.24	0.623	-0.021	0.241	-0.055	0.105	0.304	-0.183	-0.195	-0.378	0.232
mMC005802	chemokine (C-C motif) receptor 6		-0.01	-0.305	-0.256	-0.233	-0.088	0.126	0.068	-0.368	-0.259	-0.091	-0.397		-0.59			0.084	0.071	-0.057	-0.026					0.068	0.14	0.221	0.105					0.263	-0.177	-0.328	-0.171	0.01	0.2	0.173		-0.039	-0.015	-0.025	-0.046	-0.363		-0.393	-0.488
mMA034898	RAD51 homolog (S. cerevisiae)	-0.291	0.19	-0.235	-1.756	-0.203	-0.638	-0.044	-2.632	-1.158	-0.189	-0.661	-1.397	-0.266		-0.749	-2.2			-1.277	-2.876	-0.259	-0.735	-1.295	-2.59	0.198	-0.52	-2.039	-3.095	0.345	-0.112	-0.361	-2.045	-1.987	-0.247	-0.908		0.07	0.44	-0.327	-2.081	0.241	-0.325	-1.675	-3.886	-0.063			-2.718
mMC009215	RIKEN cDNA 5430434G16 gene	0.039	0.09	0.325	1.024	0.237	0.042	-0.214	0.488	0.482	0.101	0.409	0.453	0.154	-1	0.291	1.06					-0.699	0.205	-0.045	0.13	0.778	-0.43	-0.459	-0.115	-0.27	-0.012	-0.141	-0.005	0.603		-0.018	0.109	0.06	-0.32	0.003	0.089	1.171	0.195	0.225	-0.116	0.207	0.305	0.277	0.312
mMC009216	abhydrolase domain containing 8	-0.061	0.4	0.795	0.764	-0.203	0.242	-0.284	-0.132	0.142	0.351	0.579	0.153	-0.266	0.27	0.051	0.01	0.024	0.351	0.183	0.064	0.151	-0.295	0.245	0.23	-0.892	-1.37	-1.049	-0.685	-0.38	0.198	-0.191	-0.115	-0.457	0.043	-0.258	-0.411	-0.35	-0.89	-0.187	-0.421	-0.629	-0.565	-0.325	0.064	-0.363	-0.205	-0.763	-0.218
mMC009217	splicing factor, arginine/serine-rich 4 (SRp75)	-0.861	0.02	-0.905	-0.866	0.187	-0.413	0.236	-0.107	0.462	0.001	0.114	-0.342					0.004	-0.519	-0.367	-0.346	0.291	0.435	-0.355	-0.035	-0.457	-0.365	-0.694	-0.63	0.162	-0.367	-0.501	-0.535	0.583	-0.147	0.002	-0.071	-0.255	-0.24	-0.867	-0.001	-0.309	0.245	-0.79	-0.506	0.527	-0.245		-0.258
mMC009218	RIKEN cDNA A530017D24 gene	0.079	0.03	-0.065	0.274	0.387	0.447	0.101	0.653	-0.503	0.101	0.144	0.243					-0.076	-0.019	0.153	0.494	0.221	-0.365	0.315	0.7	0.388	-0.705	-0.454	-0.21		0.108	0.034	0.235	0.273	0.103	0.227	0.169	0.34	-0.025	0.123	0.334	-0.339	-0.255	-0.49	-0.131	-0.283			-0.338
mMC009219	cirrhosis, autosomal recessive 1A (human)	-0.446	-0.495	-1.115	-1.171	-0.138	-0.888	-0.324	-0.942	0.432	-0.414	-0.366	-0.472					-0.026	-0.689	-0.887	-0.806	-0.054	-1.245	-0.17	-0.265	-0.367	-0.985	-0.769	-1.1	-0.235	-0.707	-0.701	-0.68	0.858	-0.332	-0.313	-0.301	0.1	-0.07	-0.652	-0.901	-0.329	0.02	-0.74	-0.646	-0.203			0.017
mMC005844	sestrin 2	0.209	0.36	0.335	0.154	-0.023	0.062	-0.114	-0.132	0.422	0.341	0.619	0.313	-0.266			-0.49									-0.242	-0.07	-0.269	-0.035	-0.2		-0.251		-0.017	-0.067	-0.278	-0.331	0.16	0.07	0.253	-0.201	-0.029	-0.025	0.005	0.184		-0.055	-0.028	0.222
mMC009220	olfactory receptor 609		-0.315	-0.525	-0.431	-0.093	-0.068	0.161	0.103	-0.078	0.041	0.019	0.063					-0.066	0.151	-0.037	0.024	0.006	0.35	0.21	0.255	0.288	0.365	0.671	0.31					0.093	-0.137	0.037	0.079	0.175	0.195	0.088	-0.071	-0.074	-0.095	0.23	0.224
mMC009221	sialic acid binding Ig-like lectin E	-0.821	-0.405	-0.615	-0.306	-0.193	-0.288	-0.074	0.063	-0.128	-0.074	-0.221	-0.207		-0.92	0.011		-0.036	0.011	-0.047	0.044	-0.074	-0.015	0.06	0.3	-0.077	-0.17	-0.054	0.01	0.145	0.158	0.074	0.22	0.163	-0.157	-0.133	0.049	0.005	-0.185	-0.092	-0.261	-0.174	-0.44	-0.38	-0.156	-0.273	-0.09	0.125	0.287
mMC009226	programmed cell death 10	0.089		-0.14	-0.421	0.182	0.037	-0.004	-0.247	0.077	-0.214	-0.326	-0.177	-0.136	-1.15	-0.119	-0.27	0.314	0.091	0.013	0.094	0.256	0.67	-0.455	-0.865	-0.097	0.49	-0.239	-0.335	0.015	-0.297	-0.191	-0.525	0.283	-0.317	-0.403	-0.431	-0.08	-0.66	-0.787	-0.586	-0.119	-0.425	-0.31	-0.341	0.002	0.44	0.747	-0.008
mMC009228	glycoprotein galactosyltransferase alpha 1, 3	-0.746	-0.095	-0.1	0.219	-0.538	-0.023	-0.129	-0.142	0.717	0.221	0.484	0.278					-0.756	0.241		0.464	-0.559	-0.15	-0.58	-0.435	-0.822	0.235	-0.004	0.235	0.945	0.618	0.964	1.055	0.303	-0.117	0.087	0.119	-1.625	-1.395	-1.587	-0.586	-0.889	0.48	0.915	0.744	-0.853	-0.72	-0.193	0.397
mMC009229	kinesin family member 1B		-0.115	-0.69	-0.146	-0.168	-0.393	0.176	0.163	0.092	-0.204	-0.166	0.248					-0.216	-0.289	-0.247	0.424	0.106	-0.395	-0.54	-0.005	-0.317	-0.725	-0.679	-0.505	0.01	-0.607	-0.491	-0.085	0.528	-0.137	-0.128	0.309	-0.45	-0.635	-0.987	0.329	-0.509	-0.03	-0.48	0.034	-0.023	-0.43		-0.258
mMC009230	importin 11	-0.611	-0.66	-0.655	-0.816	-0.263	-0.273	-0.279	-0.332	0.152	-0.354	-0.251	-0.627					-0.196	-0.049	-0.117	-0.626	0.241	-1.31	-0.525	-0.885	-0.747	-2.25	-1.414	-1.615	-0.358	-0.802	-0.706	-1.08	0.413	-0.517	-0.383	-0.726	-0.44	-1.17	-1.152	-0.311	-0.954	-0.625	-1.24	-0.701	0.012	-0.27	-1.12	-0.848
mMA032518	electron transferring flavoprotein, alpha polypeptide|predicted gene, 100040665	0.379	0.84	0.485	0.174	0.027	0.152	0.026	-0.432	-0.448	-0.089	-0.331	-0.067	-0.206	0.45	-0.069	-0.07	0.004	0.291	-0.047	-0.326	-0.049	0.355	-0.235	-0.76	0.138	0.13	0.021	-0.255	-0.225	0.158	-0.211	-0.485	-0.477	0.083	-0.408	-0.471	0.12	0.31	0.713	0.379	0.141	0.045	0.095	-0.096	-0.143	-0.205	-0.453	-0.228
mMA034901	F-box protein 11		0.47	-0.415	0.314		0.242	0.216	0.798	0.762	0.211	0.129	0.223	0.224	-0.08	0.321	0.24	0.594	0.371	0.543	0.844	0.031	0.465	0.395	0.93	-0.522	-0.61	0.221	-0.405					0.873	-0.027	-0.048	0.239		0.23	-0.387		0.211	0.775	-0.555	0.074	0.287	0.155	0.307	0.482
mMA032519	tripartite motif-containing 41	0.199	0.92	0.795	0.904	-0.343	0.302	-0.254	0.318	-0.178	-0.049	0.209	0.073	-0.336	0.45	0.221	0.25	-0.146	0.211	0.123	0.394	-0.279	0.235	0.325	0.27	-0.432	-0.11	0.101	-0.075	-0.345	0.398	0.429	0.485	-0.147	0.123	-0.118	-0.151	-0.14	-0.07	0.063	-0.151	-0.489	0.315	-0.065	0.274	-0.413	-0.235	-0.233	0.022
mMC009235	ankyrin repeat domain 12					1.897	0.427	0.656	0.688	0.712	0.696	0.199	0.623					1.304	0.431	0.763	0.944	0.146	1.48	1.09	0.76	0.403	1.24	0.761	0.375	0.38	0.518	0.329	0.35	1.103	0.368	0.362	0.599	1.215	1.355	1.023		0.756	1.39	0.86		-0.198	-0.675	-0.698	-0.353
mMA031750	ubiquitin-conjugating enzyme E2F (putative)	0.129	0.59	0.475	0.274	0.117	0.432	0.166	-0.022	0.022	0.381	0.239	0.223	0.064	0.7	0.291	0.53	-0.016	0.351	0.143	0.074	0.011	0.165	0.135	0.16	0.348	0.73	0.681	0.585	0.07	0.438	0.539	0.255	0.273	0.473	0.232		0.01	-0.01	0.533	0.459	0.451	1.045	1.055	1.324
mMC009240	solute carrier family 1 (neutral amino acid transporter), member 5					-0.038	-0.143	-0.134	-0.752	-0.278	-0.154	-0.086	-0.327	0.024	0	-0.689	-0.9	0.114	-0.209	-0.637	-0.646	0.251	-0.135	-0.505	-0.76	-0.012	-0.09	-1.059	-1.235	0.457	0.183	0.039	-0.37	-0.577	-0.052	-0.283	-0.786	0.255	0.37	0.178	0.184	0.226	0.695	-0.005	0.224	-0.378	-0.82	-0.835	-0.143
mMA034908	PTPRF interacting protein, binding protein 1 (liprin beta 1)					0.477	-1.098	-0.114	-1.332	-2.018	-0.509	-0.171	0.173	-0.216		-0.569	-0.47	-0.326		-0.797	-0.926	-0.409	-0.925	-1.125	-1.53	0.508	0.15	-1.289	-0.605	0.05	0.208	-0.111	0.065	-2.907	-0.197	-0.378	-0.451	0.85	0.83	0.283	-0.481	0.961	-0.355	0.175	-0.066	-0.183	-0.115	-0.138	-0.148
mMA034909	CDC-like kinase 2		0.4	0.355	0.494	-0.513	-0.118	0.366	-0.062		0.081	-0.301	0.163			0.121			-0.049		0.054	-0.279	0.035	0.445	0.34	0.158	0.36	0.121	0.245		0.648	0.549	0.705		-0.117	-0.118	0.009	0.11	0.83	0.573	0.289	-0.189	0.205	0.465	0.364
mMC009245	proviral integration site 1	0.134	0.64	0.495	0.799	0.792	0.562	0.511	0.818	-1.758	0.391	0.289	0.688	0.354	0.78	-0.069	0.83	0.374	-0.489	-0.237	-0.056	1.386	1.675	0.565	0.74	1.918	2.35	1.231	1.685	1.717	2.083	2.454	2.33	-1.177	0.623	0.757	0.954	1.195	1.7	1.633	1.539	2.421	1.79	1.79	0.744	0.812	0.89	0.847	0.857
mMC009247	insulin-like growth factor 2 mRNA binding protein 2	-0.736	-0.96	-1.91	-2.131	0.347	-1.338	-0.579	-1.682	0.612	-0.319	-0.266	-0.027	0.134	-0.72	-0.679	-0.07	0.214	-0.919	-0.957	-0.836	-0.009	0.785	-0.16	-0.75	0.333	2.025	1.336	0.81	0.66	1.098	1.264	1.395	0.758	-0.297	-0.108	0.124	-0.25	-0.565	-0.702	-0.946	-0.169	0.605	0.235	-0.666	-0.278	-0.05	0.685	0.062
mMA032523	replication protein A2		-0.11	-0.385	-1.206	-0.353	-0.558	-0.464	-1.582	-0.968	-0.079	-0.401	-0.757	-0.406	-0.14	-0.629	-1.14	-0.476	-0.769	-1.387	-2.256	-0.609	-1.345	-1.595	-1.96	0.078	-0.14	-0.959	-1.185	-0.09	-0.232	-0.301	-1.315	-1.747	-0.187	-0.518	-1.141	-0.34	-0.16	-0.777	-1.881	-0.429	-0.375	-1.315	-2.096	-0.053	-0.335	-1.943	-1.188
mMC009250	exocyst complex component 8	0.149		0.555	0.494	0.032	0.227	0.031	0.023	0.242	0.091	0.199	0.388					0.164	0.211		0.434	-0.014	0.18	0.46	0.44	-0.197	-0.065	0.121	0.005			0.364	0.005	0.273	-0.052	0.027	0.094	0.145	-0.325	0.208	0.154	-0.169	0	0.125	0.294	-0.333	-0.335	-0.118	-0.208
mMC009252	toll-like receptor 7	0.789	1.885	0.465	1.584	0.717	1.017	1.226	1.968	1.687	0.661	0.984	0.898	0.564	0.99	1.451	1.77	0.844	1.331	1.593	1.744	1.316	2.885	2.6	2.09	-0.377	-0.075	-0.224	-0.755	0.825	0.558	0.879	0.925	1.193	0.703	0.807	0.969	0.115	0.88	-0.092	1.254	-0.504	0.995	0	0.604	0.062	0.555	1.105	0.792
mMC009254	nucleoporin 205	-0.566	-0.535	-1.12	-1.356	-0.058	-0.723	-0.299	-0.922	0.352	-0.084	-0.346	-0.837					0.044	-0.379	-0.767	-1.046	-0.054	-0.46	-0.95	-0.955	-0.367	-0.895	-0.909	-1.39	-0.068	-0.532	-0.806	-0.96	0.388	-0.407	-0.468	-0.676	-0.095	-0.475	-1.072	-1.226	-0.459	-0.765	-1.335	-1.341	-0.008			-0.988
mMC009256	ubiquitin-conjugating enzyme E2Q (putative) 1		0.13	-0.5	-0.431	0.802	0.087	0.321	0.088	0.692	0.341	0.374	0.013					0.434	-0.019	-0.087	-0.126	0.321	0.505	0.145	-0.195	-0.437	-0.78	0.011	-0.19		0.353	0.219	0.05	0.953	0.313	0.152	0.189	0.41	0.17	-0.242		-0.059	0.275	-0.12	0.124	-0.273	-0.255		-0.068
mMC009259	dermatan sulfate epimerase		0.015	-0.33	0.039	1.787	0.117	-0.089	0.778	0.822	-0.049	0.279	0.283					-0.006	0.161	0.763	0.964	0.186	0.67	-0.03	0.805	-0.322	0.83	0.571	-0.485	-0.465	-0.492	0.024	0.205	0.378	0.008	0.267	0.584	0.33	0.89	0.538		-0.354	0.765	-0.87	-0.391	0.697	1.285	1.432	0.272
mMC009260	slingshot homolog 2 (Drosophila)	-0.096	-0.415	-1.3	-0.791	0.342	-0.598	-0.349	-0.052	0.567			-1.337	-0.506		-0.349	-0.61	-1.196	-1.459	-0.817	-0.666	0.221	-1.77	-1.455	-0.6	-0.597	-2.075	-2.194	-1.995	-1.49	-2.472	-2.486	-2.185	-0.297	-1.437	-1.278	-1.111	-0.385	-1.88	-2.162		-0.504	-0.12	-2.01	-1.026	-0.363	-1.045	-1.298	0.372
mMA034911	adenylate cyclase 6		-0.02	-0.205	0.264	-0.043	0.132	0.126	0.328	-0.408	-0.159	0.139	0.023	-0.086	-0.74	0.091	-0.3	-0.096	-0.059	-0.017	0.134	0.241	0.025	0.345	0.47	0.058	0.12	0.231	0.035					-0.117	-0.167	0.022	-0.081	-0.25	0.09	0.013	0.039	0.131	0.185	0.095	-0.146	-0.053			-0.498
mMC009263	RIKEN cDNA 2810471M01 gene	-0.186	-0.035	0.37	1.239	0.177	0.542	-0.049	1.383	0.377	-0.049	0.329	0.643	-0.206				0.194	0.331	0.803	1.524	0.241	0.03	-0.245	-0.01	-0.407	-0.56	-0.869	-1.2	0.042	-0.392	0.029	-0.175	0.143	-0.157	0.307	0.719	0	-0.94	-0.457	-0.141	-0.384	-0.74	-0.685	-0.276	-0.203	0.325	1.007	1.097
mMA034912	-										-0.379	-0.531	-0.677	-0.166	0.03	-0.129	-0.7	-0.146	-0.159	0.023	-0.596	-0.489	-0.805	-1.025	-1.33	-0.632	-0.94	-1.129	-1.415					0.373	-0.307	-0.648	-0.881		-0.3	-0.607		-0.179	-0.065	-0.685	-1.526	-0.183	-0.415		-1.648
mMC009266	nuclear protein in the AT region		-0.025	0.215	0.579	-0.103	0.327	0.306	0.868	-0.513	0.266	0.689	0.598					-0.006	-0.079	0.343	0.694	-0.124	0.145	0.995	1.035	0.273	0.23	0.831	0.66		0.788	0.794	1.465	0.138	-0.032	0.287	0.444	0.045	-0.08	0.698	1.204	-0.219	-0.275	-0.25	0.089
mMC009267	TSPY-like 4		-0.815	-0.505	0.394		0.122	-0.349	0.708		0.046	0.409	0.568					-0.316	-0.289	0.303	0.764	-0.839	-2.26	-0.31	-0.27	-1.092	-2.31	-1.914	-2.24					-0.142	-0.317	-0.143	0.399	-0.865	-0.175	-0.617		-1.269	-1.685	-2.67	-1.661	-0.198			-1.603
mMC009268	cyclin D-type binding-protein 1		0.435	0.83	0.849	-0.078	0.962	0.561	0.703	-0.358	0.221	0.304	0.403					-0.176	-0.049	0.123	0.114	-0.404	-0.095	0.195	0.315	-0.122	-0.235	0.456	0.38		0.658	0.884	0.855	0.293	0.078	0.132	0.319	-0.7	0.26	0.383	0.204	-0.164	0.105	0.4	0.544	-0.083	-0.07		0.107
mMC009269	zinc finger protein 639	-0.261	0.43	-0.325	-0.181	0.162	-0.088	0.491	0.188	0.197	-0.174	-0.216	-0.122	-0.016	-0.3	0.131	-0.05	0.524	0.181	-0.117	0.154	-0.124	0.23	-0.075	0.15	-0.277	0.6	0.461	0.005	0.165	-0.202	-0.086	-0.015	0.478	-0.292	-0.333	-0.161	-0.275	0.24	-0.452	-0.236	-0.024	0.775	-0.105	-0.131	-0.008	-0.46	-0.573	0.122
mMA034913	RIKEN cDNA 2210012G02 gene		0.22	0.015	0.034	0.227	0.192	0.466	0.138		0.031	-0.141	0.353	-0.296	0.3	0.201	0	0.084	0.351	0.333	0.214	0.861	1.105	0.765	0.85	1.868	1.82	0.611	1.185					-1.567	0.203	-0.128	0.239	0.37	1.22	1.103		0.821	0.755	0.865	0.414	-0.473	0.195	-0.033	0.312
mMC009271	C-type lectin domain family 4, member f		-0.285	0.115	0.249	-0.248	-0.078	-0.074	0.133	-0.063	-0.194	-0.066	0.088	-0.276	-0.96			0.064	0.161	0.133	0.154	0.116	0.375	0.16	0.585	0.223	0.475	0.291	0.135	0.337	0.468	0.459	0.52	0.193	0.003	-0.038	0.039	0.1	0.375	0.393	-0.071	0.116	0.045	0.07	0.009	-0.208	-0.11	-0.055	-0.118
mMA032525	ubiquitin associated domain containing 1		-0.02	0.175	-0.016	-0.473	0.162	0.026	-0.032	-0.338	0.021	-0.011	-0.137					-0.456	-0.149	-0.297	-0.536	-0.119	-0.485	0.045	0.39	-0.202	-0.5	0.441	0.015	-0.14	0.128	0.169	0.105	-0.067	-0.127		-0.231	-0.55		0.233	0.279	-0.559		-0.025	-0.046	-0.213	-0.225	-0.713	-0.088
mMA034917	tight junction protein 2			0.505	-0.086	-0.493	-0.348	-0.264	-1.072					-0.216		-0.599	-0.67		-0.339			0.101	-0.935	-0.355	-0.47	0.108	-0.02	-0.769	-0.325	-0.7	-0.552	-0.961	-1.055	-1.357	0.033	-0.368	-0.481	-0.11	-0.07	0.073		0.441	0.945	0.025	-0.066		-0.065	-0.743	0.112
mMA032526	ubiquilin 1		-0.48	-0.635	-0.546	-0.183	-0.358	-0.474	-0.392	0.232	-0.189	-0.261	-0.247	-0.126	0.13	-0.239	-0.18	0.034	-0.099	-0.237	-0.176	-0.269	-0.865	-0.985	-0.67	-0.462	-0.87	-0.659	-0.515	-0.51	-0.572	-0.471	-0.395	0.233	-0.547	-0.478	-0.231	-0.52	-0.77	-0.947	-0.651	-0.579	-0.615	-0.795	-0.216	0.127	-0.095	-0.373	-0.128
mMC009278	mannose-6-phosphate receptor binding protein 1		-0.125	-0.165	-0.011	-0.048	0.582	0.686	0.373	-0.103	0.506	0.699	0.633					-0.016	0.171	0.323	0.444	-0.079	-0.385	0.895	0.63	-0.337	-0.425	-0.269	-0.41	0.385	0.853	0.864	1.075	0.113	0.278	0.287	0.464	-0.585	-0.22	0.198	0.919	-0.454	0.415	-0.26	-0.066	-0.228	-0.88		-0.588
mMA032527	KN motif and ankyrin repeat domains 1		0.08	0.005	0.114	-0.363	0.002	-0.094	-0.072	0.042	0.071	-0.111	0.003	-0.226	-1.03		-0.42	-0.166	-0.009	-0.197	-0.286	0.151	0.295	0.285	0.5	0.058	0.36	0.361	0.335	0.05		0.279		0.153	-0.087	-0.178	-0.031	-0.13	0.2	0.043	-0.521	-0.039	-0.035	0.155	0.104	-0.143	-0.115	-0.018
mMC009282	GDP-mannose pyrophosphorylase B|adhesion molecule with Ig like domain 3		-1.045	-0.135	-0.911	-0.793	-0.088	-0.579	-0.857	-0.818	-0.419	-0.466	-0.492	-0.566		-0.289	-0.33	-0.906	-0.309	-0.917	-1.086	-0.804	-0.035	0.46	-0.705	-0.457	-0.325	1.056	0.325					-0.572	-0.257	-0.303	-0.211	-1.335	-0.73	0.233	-0.581	-0.764	-0.43	0.61	0.039	-0.138	-0.075	0.74	0.552
mMC009289	cullin 1	-0.091	0.45	-0.425	-0.326	0.002	-0.023	0.486	0.033	0.727	0.161	-0.076	-0.162					0.154	-0.099	-0.237	-0.026	0.356	0.11	0.225	-0.015	-0.147	0.415	-0.079	-0.725	0.337	-0.047	-0.186	-0.08	0.823	-0.002	-0.118	-0.141	-0.29	0.03	-0.787	-0.111	-0.059	1.55	0.555	-0.006	0.242	0.17	0.247	0.377
mMC009294	stromal membrane-associated GTPase-activating protein 2		-0.34	-0.035	0.424	-0.323	0.382	-0.374	0.638	0.392	0.251	0.349	0.293			0.211	0.5	-0.236	-0.339	0.053	0.294	-0.179	-0.075	-0.445	0.26	-0.352	-0.38	-0.189	-0.425	-0.185	-0.142	-0.041	0.245	0.433	-0.287	-0.058	0.249	-0.09	1.3	0.613	1.649	-0.569	-0.225	-0.615	-0.046	0.197	0.235	-0.198	-0.268
mMC009297	annexin A7			-0.03	0.164	-0.443	-0.043	-0.849	-0.427	0.307	-0.489	-0.106	0.033					-0.306	-0.529	0.003	0.244	0.136	0.055	0.595	0.405	-0.617	-0.755	-0.379	-0.44	-0.5	-0.507	-0.321	-0.045	0.258	-0.387	-0.048	0.059	-0.835	-1.24	-0.932		-0.564	-0.035	-0.24	-0.021	-0.018	0.29	0.297	-0.113
mMC009298	interleukin 27	-0.156	0.16	0.18	0.404	-0.048	0.112	-0.134	0.018	-0.183	-0.059	0.029	0.003					-0.196	-0.039	0.013	-0.016	0.061	1.09	0.365	0.185	0.558	1.7	1.191	0.535	-0.308	-0.222	-0.291	-0.085	-0.137	-0.142	-0.063	-0.011	-0.025	-0.215	0.233	-0.056	0.236	0.635	0.72	0.354	-0.308	0.52	0.987	0.042
mMC009300	transmembrane protein 33	0.159	0.31	0.035	0.044	-0.438	-0.563	-0.804	-0.482	0.507	-0.544	-0.101	-0.152						-1.309			0.006	-1.335	-0.415	-0.875	-1.172	-1.87	-1.819	-1.81	-0.205	-0.647	-0.956	-0.63	0.278	-0.532	-0.568	-0.516	-0.73	-2.075	-1.222	-0.421	-1.309	-0.73	-1.51	-1.116	-0.093	-0.32	-0.408	-0.493
mMC009301	nuclear factor of activated T-cells, cytoplasmic, calcineurin-dependent 3	-0.466	0.055	-0.51	-0.576	-0.228	-0.378	0.226	-0.357	0.727	0.176	0.059	-0.412					-0.126	-0.109	-0.217	-0.096	0.106	-0.765	0.1	-0.06	-0.807	-1.5	-0.919	-0.95	0.165	0.038	-0.206	-0.365	0.353	-0.122	-0.273	-0.186	-0.595	-0.42	-0.692	-0.011	-0.789	-0.205	-0.61	-0.116	0.027	-0.175		0.112
mMC009303	pleckstrin homology domain containing, family M (with RUN domain) member 2		0.03	-0.235	0.104	0.302	0.262	0.541	0.373	0.022	0.426	0.494	0.608					0.464	0.131	0.213	0.564	-0.134	0.775	0.375	0.48	-0.222	0.04	0.001	-0.1	0.115	0.683	0.589	0.645	0.238	-0.072	0.017	0.239	-0.145	0.28	-0.017	-0.056	-0.239	-0.23	-0.36	-0.336	-0.328	-0.885	-0.913	-0.388
mMC009307	PDZ and LIM domain 4		-0.455	-0.15	-0.006	-0.298	0.352	0.036	0.238	-0.278	-0.034	-0.216	0.253	-0.196	0.85	0.801	0.75	-0.396	-0.349	-0.427	-0.406	-0.194	-0.895	-0.52	-0.32	-0.367	-1.515	-0.854	-0.87	-0.23	0.358	0.674	1.2	-0.067	-0.102	-0.073	0.269	-0.525	-0.305	0.308	0.544	-0.439	-0.45	-0.045	0.129	-0.158	0.16	-0.303	-0.738
mMC006155	CD300 antigen like family member F	0.119	-0.75	-0.295	-0.256	-0.593	-0.748	-1.084	-0.582	-1.028	-0.789	-0.861	-0.447	-0.386				0.054	-0.099	-0.427	-0.396					0.548	-0.12	-0.239	1.545	0.45	-0.152	-0.131	-0.125	-0.927	-0.487	-0.688		0.15	-0.3	-0.897	-1.221	-0.159	-1.195	-1.265	-0.726	-0.623	-0.945	-0.248	0.902
mMC009308	RIKEN cDNA 4930503L19 gene	-0.051	0.62	-0.16	-0.306	-0.158	0.267	0.426	0.183	0.267	-0.049	-0.321	-0.712					-0.006	-0.169	-0.137	-0.606	-0.304	0.43	-0.035	0.11	-0.992	-0.405	-0.224	-0.775	-0.15	-0.282	-0.396	-0.74	0.633	-0.122	-0.553	-0.551	-0.76	0.095	-0.932	-0.446	-0.909	0.53	-0.775	-0.486	-0.238	0.01	-0.02	0.102
mMA034921	exosome component 10	-0.081	0.16	-0.395	-0.576	-0.113	-0.128	0.026	-0.462	-0.018	0.171	0.099	-0.267	-0.126	-0.25	-0.299		-0.096	-0.269	-0.457	-0.456	0.221	-0.125	0.005	-0.05	-0.092	-0.33	-0.459	-1.035	0.315	0.328	-0.091	-0.145	-0.087	-0.097	-0.168	-0.301	-0.27	-0.03	-0.467	-0.291	0.051	0.385	-0.265	-0.446	0.017	-0.075	-0.208	0.032
mMA032529	actin related protein 2/3 complex, subunit 1A	0.309	0.61	0.875	1.034	-0.253	0.162	-0.284	0.008	-1.558	-0.119	-0.331	0.113	-0.216	0.66	0.051	0.17	-0.456	-0.119	-0.047	-0.336	-0.369	-0.215	0.025	0.26	0.198	-0.02	-0.339	0.125	-0.22	-0.032	0.069	0.165	-2.177	0.193	0.112	-0.031	0.03	0.27	0.513	0.519	0.291	-0.085	0.135	0.554	-0.183	0.175	0.082	0.332
mMC009320	RIKEN cDNA 2310003C23 gene	-0.451	-0.075	0.01	-0.411	-0.478	-0.163	-0.209	-0.247	0.182	-0.019	-0.106	0.068	-0.156	0.04	0.001	-0.07	-0.156	0.101	-0.017	-0.156	-0.494	0.005	-0.005	0.02	-0.352	-0.185	-0.139	-0.455	-0.408	-0.272	-0.031	-0.15	0.648	0.143	0.092	0.029	0.02	0.12	0.053	0.089	-0.449	-0.185	-0.3	-0.061	-0.173	0.005	0.037	0.027
mMA034923	phosphomannomutase 2		-0.09	-0.075	-0.566	-0.003	-0.518	0.116	-0.742	-1.908	0.121	-0.281	-0.087	-0.166	0.27	-0.099	-0.51		0.081	-0.317	-0.776	0.041	-0.075	0.325	0.35	0.748	0.68	0.211	0.735					-1.697	0.013	-0.248	-0.191	0.23	1.17	0.683	0.599	0.741	0.665	1.005	0.244	-0.173	0.065	0.342	0.172
mMC009324	dual-specificity tyrosine-(Y)-phosphorylation regulated kinase 1b	0.079	0.135	0.32	0.459	-0.013	0.022	-0.199	-0.092	0.417	0.101	0.234	0.238	-0.026	-0.74	0.021	-0.28	-0.016	0.031	-0.007	0.184	0.361	0.12	0.255	-0.085	-0.012	-0.265	-0.339	-0.215	0.447	-0.142	0.149	0.185	0.098	0.063	0.007	-0.151	-0.135	-0.4	-0.142	0.164	0.021	-0.08	-0.02	-0.046	-0.433	-0.16	0.297	-0.103
mMC009325	Iroquois related homeobox 3 (Drosophila)	-0.831	-0.26	-0.54	-0.266	-0.113	-0.333	-0.024	0.023	-0.038	-0.094	-0.166	-0.122					-0.256	-0.289	-0.127	-0.126	0.156	0.055	-0.4	-0.255	0.173	-0.015	-0.014	0.005	0.282		-0.161	-0.175	0.173	-0.167	-0.158		-0.29	-0.245	-0.487	-0.516	-0.229	-0.375	-0.35	-0.201
mMC009326	WD repeat domain 3		0.135	-0.34	-0.226	-0.213	-0.268	0.036	-0.132	0.082	-0.209	-0.166	-0.277					-0.246	-0.089	-0.087	0.014	-0.254	-0.645	0.22	0.1	-0.407	-0.655	-0.369	-0.675		-0.507	-0.531	-0.28	0.393	-0.167	0.047	0.064	-0.205	0.175	-0.342	-0.046	-0.394	0.32	-0.385	0.059	0.017	-0.12		-0.003
mMA032530	guanosine diphosphate (GDP) dissociation inhibitor 2	0.559	0.94	1.105	1.124	0.557	-1.678	-0.384	-1.682	-1.008	-0.309	-0.641	-0.137	-0.166	0.16	-0.099	-0.1	-0.266	0.031	-0.187	-0.256	-1.369	-1.315	-1.645	-2.28	0.268	0.01	-0.179	-0.015	-0.395	-0.462	-0.661	-0.545	-4.377	-0.257	-0.548	-0.451	0.32	0.48	0.453	0.369	0.371	-1.595	0.255	0.344	-0.193	0.095	-0.223	-0.068
mMC006252	tripartite motif-containing 28	-0.131	-0.06	-0.185	-0.446	-0.193	-0.338	-0.514	-0.742	-0.388	0.221	0.199	0.133	-0.106	0.25	-0.419	-0.29	0.044	-0.099	-0.527	-0.626						-0.81	-1.359	-1.285	0.17	0.058	-0.261	-0.575						-0.47			-0.559	-0.215	-0.955	-0.806	-0.013	-0.695	-0.643	-0.048
mMA034925	ribosomal protein S9		0.1	0.435	1.114	-0.393	0.332	-0.094	1.048	-0.768	0.031	0.369	0.693	-0.116	0.94	0.561	0.88	-0.206	-0.169	0.363	0.824	-0.539	-0.365	0.025	1.22	-0.322	-0.07	-0.039	0.035	0.015	1.048	1.739	1.655	-0.067	-0.017	0.442		-0.66	-0.19	-0.147	-0.141	-0.479	-0.035	-0.365	-0.106	0.077	0.285	-0.043	1.112
mMC009331	tubby-like protein 3	-0.681	0.3	0.08	-0.276	0.202	0.037	0.071	-0.192	-0.163	0.316	0.084	-0.047					-0.266	-0.109	-0.287	-0.306	-0.109	0.585	-0.055	-0.345	-0.092	0.195	1.136	-0.12	-0.52	0.098	-0.256	-0.325	0.423	0.173	0.037	0.084	-0.145	-0.085	-0.162	-0.301	-0.559	0.295	0.04	0.349	-0.048	-0.32	-0.178	0.277
mMC006264	Casitas B-lineage lymphoma b	0.159		0.035	0.634	0.237	0.222	-0.114	0.898	0.712	0.181	0.299	0.383	0.274	-0.87	0.241	0.09	1.054	0.061	0.833										-0.03	0.218	-0.031	0.175	0.723	-0.367	-0.108	0.049	0.45	1.62	0.623	1.989					-0.013	-1.505	-0.993	-0.858
mMC009332	mannosidase, alpha, class 1B, member 1	-0.476	0.09	0.285	-0.236	0.642	0.347	0.226	0.148	0.772	0.281	0.409	0.018			0.051		0.164	0.391	0.323	0.164	0.501	0.68	0.81	0.86	-0.352	-0.115	0.221	-0.465	-0.328	0.023	-0.071	-0.32	0.833	0.183	0.172	0.104	-0.36	-0.18	-0.087	0.024	-0.439	0.425	-0.155	-0.341	0.032	-0.04	-0.043	-0.008
mMC009333	cyclin-dependent kinase inhibitor 2D (p19, inhibits CDK4)|predicted gene, 100043858	-0.631	-0.37	0.35	-0.406	-0.873	-0.003	-0.569	-0.682	-0.598	-0.144	-0.131	-0.347	-0.816	-0.09	0.011		-0.536	-0.389	-0.397	-1.676	-0.914	0.41	-1.045	-1.14	-0.637	-0.78	-0.659	-0.72	0.5	0.713	0.874	-0.06	-0.742	-0.307	-0.368	-0.901	-0.87	-0.99	-0.687	-0.996	-0.679	-1.465	-1.38	-1.211	-0.363	-0.345	-0.715	-0.368
mMC009335	pericentrin (kendrin)	0.379	0.455	0.52	0.254	0.062	0.127	-0.099	-0.187	0.007	0.231	0.114	-0.037	-0.106		0.041	-0.25	-0.036	0.051	-0.087	-0.326	0.346	0.225	0.09	-0.295	-0.062	-0.155	-0.574	-0.385	0.152	0.138	-0.121	-0.265	0.053	0.153	-0.183	-0.411	0.26	-0.155	-0.052	-0.126	0.036	-0.025	-0.245	-0.056	-0.248	-0.225	-0.18	-0.428
mMA032531	ARD1 homolog A, N-acetyltransferase (S. cerevisiae)|Rho GTPase activating protein 4	0.149	-0.15	0.005	0.024			-0.684	-0.542		-0.229		-0.257	-0.146	0.11	-0.309	-0.41	-0.276	-0.259	-0.437	-0.756	0.121	-0.355	-0.625	-0.57	-0.052	-0.49	-1.139	-1.035	-0.325	-0.122	-0.481	-0.505	-1.707	-0.137	-0.428	-0.571	0.05	-0.33	-0.117	-0.411	0.091	-0.015	-0.515	-0.426	-0.353	-0.185	-0.628	-0.378
mMA032532	solute carrier family 44, member 1	0.289	0.2	-0.275	0.034	-0.063	0.042	-0.334	0.058	1.042	0.061	0.459	-0.097	-0.056		-0.199	0.09	0.134	0.281	0.283	0.334	0.281	-0.555	-1.115	-1	-0.832	-1.09	-1.539	-2.095	-0.39	-0.322	-0.701	-0.255	0.443	0.293	-0.188	-0.591	-0.6	-1.51	-1.387	-0.291	-0.629	0.495	-0.945	-0.286	0.027	0.455	0.137	-0.308
mMA032533	excision repair cross-complementing rodent repair deficiency, complementation group 1	-0.591	0.02	0.135	-0.016	-0.343	0.122	0.226	0.018	-0.008	0.091	0.319	0.143	-0.176	0.42	0.141	0.36	-0.296	0.041	0.053	0.144	-0.159	-0.295	0.175	0.08	-0.232	-0.26	-0.019	-0.335	0.37	0.628	0.569	0.565	0.143	0.033	0.052	0.039	-0.34	-0.24	0.153	-0.061	-0.409	-0.145	0.115	-0.056	0.027	0.195	-0.348	0.072
mMC009345	UDP-N-acetyl-alpha-D-galactosamine:polypeptide N-acetylgalactosaminyltransferase 6	0.234		0.02	-0.041	0.447	0.052	0.751	-0.117	0.257	0.661	0.629	0.633					0.834	0.571	0.413	0.274	0.436	0.825	0.63	0.405	0.153	0.355	-0.314	0.15	0.157	0.698	0.499	0.575	0.288	0.413	0.102	0.174	0.755	1.21	0.758	1.104	0.626	1.375	0.02	0.339	-0.248	-1.355	-1.318	-0.323
mMA034933	golgi SNAP receptor complex member 2	-0.761	-1.07	-0.135	-0.296	-0.433	-0.218	-0.284	-0.672	-0.648	-0.289	-0.341	0.103	-0.036	0.38	-0.159	0.01	-0.086	-0.199	-0.467	-0.436	-0.169	-0.665	0.125	-0.22	0.768	0.57	0.141	0.115	0.48	0.608	0.709	0.785	-0.407	-0.217	-0.258	-0.351	-0.2	-0.15	0.093	-0.871	0.061	-0.495	0.405	-0.216	-0.083	0.135	0.092	0.732
mMC009347	calcineurin binding protein 1	0.104	0.31	0.705	0.644	-0.158	0.332	-0.124	0.018	-0.103	0.166	0.149	0.318	-0.376	0.02	0.221	-0.05	-0.056	0.081	-0.107	-0.036	0.301	0.48	0.215	0.185	-0.117	0.005	0.026	0.315	-0.075	0.093	0.144	0.115	-0.277	0.143	0.037	-0.161	0.05	-0.285	0.118	0.109	-0.194	0.195	0.35	0.664	-0.328	-0.1	0.272	0.212
mMA034934	Fas (TNF receptor superfamily member 6)		0.43	1.065	0.904	0.497	1.692	1.186	1.668					0.224	2.12	1.431	2.41		0.051			2.451	2.585	1.185	0.7	2.578	3.37	3.181	2.145	1.525	1.668	2.189	1.675	0.253	0.903	1.282	0.959	0.72	1.94	1.883	2.189	1.161	3.155	2.955	2.784	0.917	2.605	2.572	2.052
mMC009350	serine/threonine kinase 11	-1.281	-0.29	-0.355	-0.196	-0.413	0.097	0.231	-0.002	-0.268	0.051	0.139	-0.077	-0.116	0.37	0.151	0	-0.086	-0.039	-0.077	-0.006	-0.159	-0.255	0.365	0.44	-0.497	-0.47	-0.299	-0.315	-0.113	0.493	0.404	0.43	0.018	0.153	0.182	0.159	-0.445	-0.31	-0.372	-0.326	-0.654	-0.26	-0.455	-0.086	-0.078			0.137
mMC009351	histidine acid phosphatase domain containing 2A	1.154	-0.285	-0.31	-0.221	0.032	0.222	0.466	0.513	-0.213	0.321	0.334	0.038				0.31	0.034	0.621	0.453	0.434	-0.009	-0.385	0.125	0.07	-0.482	-1.23	-0.424	-0.485					0.283	-0.072	-0.038	0.069	-0.185	-0.205	-0.387	0.199	-0.369	-0.285	-0.265	-0.176	0.027			-0.518
mMC009352	mitochondrial ribosomal protein S10		-0.76		-1.426	-0.208	-0.613	-0.389	-1.152	-0.383	-0.519	-0.751	-0.762					-0.106	-0.479	-0.997	-1.276	-0.369	-0.95	-0.65	-0.825	-0.322	-0.91	-0.389	-0.805		-0.602	-0.736	-0.76	-0.157	-0.517	-0.758	-0.711	-0.07	-0.305	-0.162	-0.486	-0.104	-0.155	-0.06	-0.121	-0.223	-0.505	-0.723	-0.463
mMC009353	F-box protein 18	-0.616	-0.3	0.045	0.414	-0.353	0.297	0.011	0.513	-0.023	0.051	0.129	0.178					-0.186	0.051	0.083	0.244	-0.389	0.035	0.065	0.315	-0.417	-0.475	0.711	0.14	-0.37	0.213	0.414	0.66	0.173	-0.137	0.117	0.344	-0.36	-0.305	0.053	0.389	-0.544	-0.315	0.02	0.464	-0.123	0.04	0.157	0.557
mMC009354	hydroxymethylbilane synthase	-0.031	-0.22	0.205	-0.266	-0.533	-0.498	-0.699	-0.862	-0.878	-0.309	-0.626	-0.517					-0.226	-0.299	-0.597	-0.986	-0.389	-1.205	-0.835	-0.33	-0.207	-1.165	-1.079	-0.415	-0.25	-0.252	-0.391	-0.38	-1.347	-0.262	-0.468	-0.381	0.165	-0.035	0.308	-0.186	-0.089	-1.295	-0.595	-0.146	-0.278	-0.63	-0.945	-0.463
mMC009355	Smg-5 homolog, nonsense mediated mRNA decay factor (C. elegans)	-0.516	0.03	-0.63	-0.921	1.232	-0.408	0.171	-0.852	0.252	0.011	-0.191	-0.197		-0.1	-0.389	-0.26	0.054	-0.329	-0.867	-0.836	0.251	0.31	-0.015	-0.18	-0.107	0.055	-0.329	-0.005	-0.18	0.073	-0.136	-0.08	0.413	0.033	-0.148	-0.106	0.475	0.465	0.063	-0.051	-0.064	0.69	-0.315	-0.431	-0.023	-0.31	-0.163	0.137
mMA034935	acetyl-Coenzyme A acyltransferase 2 (mitochondrial 3-oxoacyl-Coenzyme A thiolase)		-0.15	0.095	-0.016	-0.103	0.202	0.096	0.008	-1.508	0.031	-0.011	0.323	-0.246	0.4	-0.149	-0.19	-0.496	-0.289	-0.347	-0.286	-0.059	-0.285	0.005	0.18	0.478	-0.04	-0.569	-0.755	-0.05	0.588	0.909	0.615	-1.867	-0.137	-0.208	0.109	-0.11	0.36	0.393	0.339	0.251		-0.845	-0.906	-0.153	-0.115	-0.818	-0.388
mMC009359	vav 3 oncogene	0.894	-0.71	-0.045	0.689	0.447	0.002	-0.784	0.518	0.927	-1.104	-0.066	0.073					0.654	-0.849	-0.067	0.314	0.776	0.09	-0.475	0.175	-0.052	-1.07	-0.274	-1.765	-0.185	-1.427	-0.391	-0.155	0.753	-0.627	-0.133	0.054	0.235	-1.46	-0.802	-0.036	-0.209	-1.455	-1.94	-1.251	0.187	-0.535	-0.153	-0.303
mMA034937	nucleoporin 50		0.15	-0.385	-0.396	-0.003	-0.348	-0.094	-0.552	-0.058	0.031	-0.161	-0.087	0.244	0.18	-0.349	-0.56		-0.349	-0.557	-0.586	-0.019	0.135	0.075	0.32	-0.062	0.1	-0.049	-0.085	0.175	0.238	0.219	0.245	0.133	-0.277	-0.418	-0.261	0.06	0.61	0.113	0.489	0.191	0.255	-0.405	-0.576	-0.383	-0.785	-1.073	-0.778
mMC009363	RIKEN cDNA 1700095J07 gene		-0.115	-0.475	-0.161	0.002	-0.108	0.166	0.283	-0.173	0.001	-0.001	-0.082					0.054	0.071	0.063	0.064	-0.119	-0.045	0.105	-0.015	0.078	0.08	0.351	-0.025		0.438	0.389	0.425	0.153	-0.162	-0.128	-0.011	-0.135	-0.07	-0.237	-0.061	-0.099	-0.065	-0.24	-0.216	0.027			-0.338
mMC009366	guanine nucleotide binding protein (G protein), gamma 8		-0.005	0.06	0.214	-0.268	0.127	0.101	0.203	-0.488	-0.079	-0.236	-0.032					-0.116	0.021	-0.047	-0.026	-0.169	0.04	0.045	0.475	0.223	0.39	0.221	0.325	0.045	0.448	0.489	0.665	-0.142	0.023	-0.138	-0.001	0.085	0.35	0.493	0.049	0.101	0.07	0.26	0.399	-0.298	-0.25	-0.303	-0.138
mMC009367	activating transcription factor 3	0.539	1.71	0.495	0.394	0.552	0.562	0.811	0.048	0.982	0.761	0.754	0.768	-0.106	0.77	0.261	0.25	0.384	0.681	0.703	0.634	0.691	2.405	0.545	0.845	1.648	1.525	1.406	1.23	0.707	1.123	0.984	0.775	1.128	0.588	0.607	0.949	0.41	2.02	0.828	1.519	0.701	1.67	0.405	0.424	-0.543	-0.17	0.405	0.572
mMC006437	cathepsin D	-0.701	0.21	0.405		0.217		0.446		-0.508	-0.489	-0.361	-0.567	-0.176	-0.05	-0.039	-0.22	0.034	0.261	0.173	0.224					-0.162	-0.63	-0.669	-0.385	0.19	0.878	0.779						-0.27		0.003	0.809	-0.379	0.065	-0.425	0.054		-0.625	-0.658	-0.168
mMC009369	RIKEN cDNA 2210016L21 gene	-0.166	-0.01	0.54	0.529	-0.383	0.052	-0.309	-0.332	-0.253	-0.049	-0.006	0.143	-0.436	0	-0.179	-0.23	-0.216	-0.219	-0.097	-0.266	-0.174	-0.195	-0.2	0.075	-0.247	-0.16	-0.289	-0.285	-0.328	0.058	0.054	-0.015	-0.627	0.123	-0.138	-0.186	-0.08	-0.16	0.188	-0.596	-0.079	-0.555	0.125	0.029	-0.218	-0.125	-0.243	-0.228
mMA034939	dehydrogenase/reductase (SDR family) member 7		0.49	0.725	0.854	-0.023	0.742	0.286	0.708	-0.478	-0.169	-0.241	0.243	-0.276	0.44	0.181	0.06	-0.176	0.271	0.223	0.244	-0.259	-0.155	-0.405	0.26	-0.222	-0.33	-0.609	-0.205	-0.24	-0.352	-0.131	0.065	-0.437	-0.397	-0.388	0.179	-0.23	0.22	0.203	-0.081	-0.029	-0.245	0.065	0.344	-0.253	-0.255	-1.308	-0.258
mMA032537	protein phosphatase 1B, magnesium dependent, beta isoform		-0.01	-0.595	-0.466	-0.453	-0.098	0.126	-0.132	-0.138	0.091	-0.141	-0.207					-0.086	0.031	-0.117	-0.136	-0.429	-0.395	-0.545	-0.57	-0.422	0.29	0.381	-0.265	-0.35	-0.112	-0.171	-0.195	0.233	-0.187	-0.318	-0.271	-0.73	0.03	-0.547	-0.111	-0.699	0.185	-0.315	-0.266	0.127	0.185	0.182	0.012
mMA034942	endothelial differentiation-related factor 1	-0.231	-0.08	0.015	-0.236	0.327	0.342	0.126	-0.182	-0.508	-0.299	-0.031	-0.047	-0.306	0.13	-0.149	0.17	0.024	0.181	0.133	-0.056	0.471	0.325	0.345	0.04	-0.402	-0.2	0.201	0.135	-0.145		0.129	0.085	-0.407	0.083	-0.628	-0.651	-0.37	-0.73	-0.297	-0.081	-0.549	0.325	-0.075	0.024	0.027	0.075	-0.138	-0.238
mMC009374	interleukin-1 receptor-associated kinase 4		0.075	0.56	0.724	-0.223	0.527	0.436	0.663	-1.343	0.266	-0.181	0.213					-0.366	0.051	0.123	0.244	0.016	-0.225	1.035	0.945	-0.077	-0.62	0.046	0.04		0.893	1.019	1.15	-1.102	0.093	-0.113	0.104	-0.19	0.285	0.803	0.989	-0.274	-0.18	0.275	0.334	-0.278	0.03		0.372
mMC006479	solute carrier family 25, member 32	0.319	0.28	0.035	-0.196	0.237	-0.038	-0.014	-0.232		-0.329	-0.471	-0.077	-0.166		-0.139	-0.22		0.101		0.134					-0.132	-0.41	-0.469	-0.195	-0.16		-0.211	-0.465	0.263	-0.167	-0.308	-0.221	0.2	-0.21	0.023	0.289	-0.139	0.285	-0.125	0.144	0.017	-0.095	-0.168	0.282
mMC009382	nudix (nucleoside diphosphate linked moiety X)-type motif 8	-0.166	-0.22	0.375	0.264	-0.283	0.197	-0.354	-0.127	-0.288	-0.069	0.069	0.253	-0.226	-0.22	0.291	0.15	-0.146	-0.099	-0.007	-0.106	0.156	-0.19	-0.24	-0.07	-0.327	-0.6	-0.819	-0.515	-0.368	-0.047	0.114	0.155	-0.337	0.013	0.022	-0.011	-0.085	-0.695	0.048	-0.161	-0.314	-0.425	-0.33	0.129	-0.193	-0.215	-0.29	-0.043
mMC009383	WD repeat domain 22	0.104	0.385	0.395	0.529	-0.118	0.092	-0.209	-0.012	0.167	-0.044	0.204	0.088	-0.266		0.071	-0.09	-0.096	0.021	-0.067	0.004	-0.074	-0.075	-0.1	-0.205	-0.312	-0.295	-0.159	-0.06	-0.09		-0.106	-0.07	0.068	0.013	-0.113	-0.151	-0.08	-0.435	-0.067	-0.271	-0.229	-0.165	-0.11	0.254	-0.363	-0.2	-0.018	0.177
mMA034943	protocadherin 10		0.37	0.695	1.454	-0.163	0.282	-0.434	1.018	0.212	-0.199			-0.246	-0.05	0.561	0.8					0.191		-0.125	-0.12	-0.522	-0.69	-0.499	-0.735	-0.16				0.023	-0.017	0.202	0.449	-0.24	-0.78	-0.267	0.039	-0.419	-0.335	-0.345	0.034		0.315	0.717	0.792
mMA031751	glucosaminyl (N-acetyl) transferase 1, core 2	0.409	0.07	-0.185	-0.076	-0.503	-0.278	-0.504	-0.242	0.532	-0.229	0.099	-0.347	-0.626	-0.84	-0.349	-0.63	-0.656	-0.349	-0.487	-0.506	-0.229	-0.695	-0.295	-0.29	-1.132	-1.45	-1.379	-1.835	-0.485	0.028	0.139	-0.115	0.403	-0.137	-0.148	-0.301	-0.67	-1.01	-0.937	-0.451	-0.929	-1.015	-1.685	-1.046	-0.303	-0.405	-0.478	-0.528
mMC009388	chemokine (C-X3-C) receptor 1		-2.97	-1.095	-1.256	-0.658	0.087	-1.334	-0.637	0.352	-0.779	-0.541	-1.307					-0.686	-0.459	-0.287	-0.966	-0.344	-3.19	-2.03	-1.935	-0.882	-3.165	-3.504	-3.485	-0.82	-2.442	-2.511	-3.615	-0.542	-0.672	-0.088	-0.851	-1.375	-3.995	-3.797		-0.884	-3.03	-3.11	-2.846	0.152	1.35	0.692	0.712
mMC009390	lamin B receptor		0.19	-0.625	-0.656	-0.033	-0.038	0.146	0.028	0.702	-0.239	-0.171	-0.777					0.184	-0.199	-0.457	-1.116		-0.885	-1.845	-1.14	-0.732	-1.29	-2.199	-2.325	0.135	-0.502	-0.421	-1.065	0.463	-0.787	-0.738	-1.161	-0.53	-0.56	-1.507	-1.501	-0.879	-0.575	-1.725	-1.756	0.117	0.055	-0.458	-1.558
mMC009391	sulfide quinone reductase-like (yeast)		0.57	0.495	0.449	0.002	1.022	1.081	0.743	0.087	0.116	0.269	0.573					-0.156	0.351	0.373	0.494	-0.034	-0.325	0.19	0.68	-0.232	0.31	0.586	0.655	0.085	0.258	0.504	0.725	0.203	-0.052	0.272	0.474	-0.475	-0.12	0.333	0.894	-0.399	1.515	1.755	1.794	-0.013	0.47	0.505	0.927
mMC009393	cryptochrome 2 (photolyase-like)	0.084	0.74	0.635	0.474	-0.073	0.277	0.181	0.038	-1.113	0.091	-0.106	-0.007					0.124	-0.069	0.063	0.044	-0.429	-0.045	0.14	-0.15	-0.117	0.095	-0.379	0.325			-0.161	-0.175		0.173	0.047	-0.101	0.335	0.17	0.138	-0.016	0.326	1.12	0.775	0.739
mMC009394	RIO kinase 2 (yeast)					-0.418	-0.878	-0.899	-1.187	0.142	-0.849	-0.711	-0.742						-0.919	-0.907	-0.676	-0.004	-1.36	-0.405	-0.63	-0.467	-1.39	-1.109	-1.245	-0.71	-1.097	-1.381	-1.2	0.568	-0.562	-0.663	-0.406	-0.705	-1.09	-1.262		-0.124	0.175	-0.45	-0.501	-0.158	-0.425	-0.408	-0.033
mMA034947	death associated protein 3	-0.251	-0.17	-0.065	-0.216	-0.053	0.122	0.006		-0.748	0.011	-0.141	-0.097	-0.196	0.13	-0.009	-0.32	-0.146	-0.179		-0.466	0.031	-0.025	0.345	0.42	0.248	-0.1	0.211	0.445	0.41	0.058	0.109	0.225	-0.537	-0.027	-0.108	-0.201	0.28	0.14	0.263	-0.021	0.131	-0.075	0.115	0.304	-0.033		-0.463	0.092
mMA034949	methyltransferase like 6						0.152	0.126	-0.112	-0.718	0.051	-0.141	0.063	-0.106	0.33	0.241	0.14	-0.026	-0.149	0.003	-0.206	-0.519	0.825	0.575	0.51	-0.302	0.72	0.711	0.945						-0.247	-0.138	0.069	0.16	0.94	0.743		0.121	1.555	0.745	0.534	-0.363	-0.165	0.117	0.332
mMC009403	family with sequence similarity 125, member B		-1.05	-1.095	-0.611	-0.368	-0.943	-1.164	-0.742	-0.143	-0.624	-0.781	-0.382					-0.156	-0.979	-0.747	-0.566	-0.079	-1.3	-1.495	-0.885	-0.122	-1.655	-1.734	-1.49	-0.338	-1.102	-1.251	-0.685	-0.402	-0.937	-1.003	-0.936	-0.465	-1.065	-1.947	-2.396	-0.304	-1.325	-1.21	-0.761	-0.178	-0.955	-1.443	-0.373
mMC009406	ectonucleoside triphosphate diphosphohydrolase 5	-0.191	0.15	0.075	-0.446	-0.053	0.457	0.086	0.028	0.422	0.236	0.284	-0.242					0.264	0.581	0.633	0.614	0.156	-0.4	-0.345	-0.815	-0.702	-1.34	-1.084	-1.27	-0.535	-0.252	-0.706	-1.035	0.368	-0.267	-0.413	-0.466	-0.415	-0.98	-0.602	-0.121	-0.689	-0.24	-0.775	-0.026	0.047	-0.15	-1.068	-0.838
mMA034950	vesicle-associated membrane protein 4	-0.651	-0.03	0.085	0.084	-0.213	0.162	0.136	0.318	-0.118	0.381	0.529	0.673					-0.116	0.471	0.673	0.694	-0.029	-0.785	-0.075	0.42	-0.792	-0.99	-0.559	-0.155	-0.2	0.378	0.849	0.865	0.213	0.003	0.292	0.409	-0.02	0.21	0.413	0.659	-0.599	-0.475	-0.195	0.424	-0.433	-1.015	-0.793	0.072
mMC009419	guanine nucleotide binding protein (G protein), beta 1	0.314	0.16	0.265	-0.201	-0.118	-0.123	-0.369	-0.647	-0.133	-0.509	-0.756	-0.387	-0.186	0.43	-0.309	-0.38	-0.026	0.151	-0.427	-0.726	-0.019	0.18	0.035	-0.48	-0.167	0.06	0.176	-0.065	-0.003	-0.222	-0.406	-0.525	0.548	-0.077	-0.673	-0.901	0.135	-0.045	0.398	0.039	-0.149	-0.05	-0.005	0.089	-0.278	-0.145	0.06	0.212
mMC009420	neutrophil cytosolic factor 4	-0.036	-0.03	0.68	0.619	0.102	0.547	0.011	0.088	-0.053	0.151	0.794	0.753	-0.086	0.34	0.381	0.72	0.234	0.301	0.883	1.014	0.211	-0.105	0.45	0.455	-0.287	0.185	0.231	0.16	0.695	0.933	1.319	1.22	0.298	0.398	0.522	0.274	-0.325	-0.405	0.298	0.314	-0.244	0.53	0.86	0.709	-0.113	0.325	0.795	0.712
mMC009421	cysteinyl-tRNA synthetase		0.995	-0.06	-0.581	0.397	0.577	1.381	-0.087	0.417	0.631	0.689	-0.087					0.534	-0.049	-0.927	-0.786	0.126	1.42	0.49	0.355	0.403	1.355	0.826	0.95	0.447	0.608	0.239	0.14	0.703	0.043	-0.063	-0.386	0.165	0.95	0.163	0.859	0.111	1.77	0.66	0.734	0.027	-0.45		0.487
mMC009422	zinc finger protein 740	-0.386	0.915	0.35	0.534	0.252	0.882	1.091	0.918	0.092	0.311	0.444	0.193					0.314	0.221	0.233	0.514	0.161	0.745	0.795	0.88	-0.102	0.345	0.626	0.765		0.578	0.419	0.675	0.543	0.408	0.507	0.479	0.335	0.82	0.328	0.484	-0.094	0.985	0.145	0.554	0.092			0.477
mMC009423	adhesion molecule with Ig like domain 1		-0.35	-0.86	-0.541	0.082	-0.103	0.366	0.243		0.061	0.209	-0.092					0.154		0.253	0.314	0.516	-0.31	0.265	0.25	-0.047	-0.28	-0.139	-0.385					0.418	0.008	-0.093	-0.041	0.165	0.09	-0.297	0.019	-0.334	-0.065	-0.61	-0.601	-0.153
mMC009424	interleukin 15	-1.061	-0.02	-0.16	0.449	-0.228	0.572	0.526	1.113	0.072	0.356	0.509	0.558					-0.106	0.281	0.373	0.654	1.996	3.86	2.53	1.58	1.668	2.92	2.601	2.395	0.377	0.413	1.014	1.2	0.328	0.383	0.872	1.159	-0.245	-0.415	-0.127	0.364	-0.009	2.4	1.91	1.204	0.102	2.29	2.66	0.987
mMC009427	RIKEN cDNA 2210008F06 gene	-0.396	0.065	0.05	-0.321	0.062	-0.048	-0.019	-0.322	-0.003	0.121	-0.046	0.078					-0.016	0.021	-0.187	-0.306	0.041	0.375	0.08	-0.005	0.043	0.615	0.486	0.265	0.265	0.443	0.709	0.5	0.168	0.048	0.012	-0.026	-0.03	0.105	-0.177	-0.451	0.086	0.03	0.21	-0.066	-0.288	-0.225	-0.288	-0.348
mMC009428	Ras association (RalGDS/AF-6) domain family member 4	-0.676	0.685	1.475	0.859	-0.443	1.117	0.751	0.843	-0.088	0.761	0.794	0.888	-0.366	1.22	0.851	1.28	-0.646	0.501	0.563	0.854	-0.314	-0.07	0.35	0.395	0.243	2.16	1.781	0.625	0.21	1.498	1.639	1.59	0.288	1.028	1.167	1.219	-0.345	-0.435	0.753	0.599	-0.744	2.13	2.24	1.504	0.762	1.695	1.772	1.677
mMC009429	RIKEN cDNA 4930403N07 gene	-0.306	-0.05	0.025	-0.321	-0.183	0.212	0.001	0.098	0.717	0.526	0.789	-0.032	-0.456	-1.31							0.236	0.27	0.015	0.035	-0.007	0.15	-0.609	-0.52					0.018	-0.072	-0.053	-0.026	-0.15	-0.41	-0.162	-0.156	-0.009	-0.15	-0.29	-0.141	-0.178	-0.325	-0.3	-0.478
mMA034951	intraflagellar transport 20 homolog (Chlamydomonas)	-0.391	-0.33	0.115	-0.186	0.037	-0.088	-0.284	-0.352	-0.508	-0.129	-0.261	0.233	-0.226	0.18	-0.039	0.1	-0.246	0.021	-0.237	-0.216	-0.289	-0.645	-0.355	-0.24	-0.392	-0.4	-0.079	0.005	0.095	0.338	0.559	0.705	-0.187	0.103	0.042	0.299	0.05	-0.24	0.253	-0.001	-0.339	-0.535	-0.005	0.104	-0.163	-0.385	-0.343	0.452
mMA034952	tripartite motif-containing 27	-0.181	0.3	-0.045	-0.556	-0.003	-0.188	-0.054	-0.342	-0.078	-0.179	-0.191	-0.147	-0.346	0.48	0.011	-0.09	-0.226	-0.259	-0.297	-0.456	-0.139	-0.595	-0.425	-0.39	-0.732	-0.77	-0.629	-1.105	-0.74	-0.432	-0.591	-0.895	0.053	-0.057	-0.298	-0.191	-0.13	-0.15	-0.297	-0.361	-0.549	0.105	-0.585	-0.686	0.017	-0.455	-0.483	0.242
mMC009435	cDNA sequence BC059842	1.424	-0.135	0.07	0.064	-0.073	0.152	0.336	0.303		0.341	0.239	0.223					-0.186	-0.089	-0.117	0.034	-0.064	0.07	0.355	0.455	0.048	0.2	0.586	0.44		0.428	0.329	0.45	-0.177	0.198	0.182	0.184	0.05	0.15	0.143	0.349	-0.084	0.215	0.3	0.224				-0.178
mMC009437	solute carrier family 4 (anion exchanger), member 1, adaptor protein	-0.706	-0.075	-0.21	-0.381	-0.143	-0.003	0.301	-0.027	-0.003	0.186	0.154	-0.027					-0.196	0.051	-0.007	-0.126	-0.309	0.31	0.305	0.42	-0.527	-0.175	0.041	-0.335	-0.215	0.203	0.184	0.1	0.308	-0.032	-0.068	-0.051	-0.155	0.13	0.013	-0.141	-0.379	0.135	-0.165	-0.131	-0.103	-0.275	-0.373	-0.188
mMC009441	thymocyte nuclear protein 1						-0.608	-0.714	-1.037	0.082	-0.504	-0.801	-0.782					-0.336	-0.549	-0.537	-0.846	0.001	-0.47	-0.3	-0.41	-0.922	-1.105	-1.129	-1.85	-0.693	-0.667	-0.956	-1.065	0.173	-0.302	-0.588	-0.621	-0.465	-0.8	-0.362		-0.509	-0.08	-0.92	-1.026	-0.293	-0.305	-0.43	-0.788
mMC009443	a disintegrin and metallopeptidase domain 8	0.174	-0.615	-1.075	-1.171	-0.463	-1.463	-1.384	-2.037	-0.728	-0.764	-0.716	-0.447	-0.416	0.01	-0.859	-0.71	-0.356	-1.039	-1.417	-1.596	0.031	-0.235	-0.88	-0.865	-0.232	-0.845	-1.744	-1.695	-0.468	-0.517	-0.416	-0.46	-1.277	-0.462	-1.008	-0.966	0.065	-0.445	-0.557	-1.541	-0.309	-0.97	-2.155	-1.826	-0.433	-0.85	-0.958	-0.163
mMC009444	zinc finger, AN1 type domain 2B	-0.051	0.465	0.55	0.719	-0.028	0.422	0.126	0.208	0.297	0.076	0.349	0.198	0.064	0.3	0.261	0.5	0.394	0.711	0.453	0.444	0.021	0.155	0.235	0.175	-0.212	0.18	-0.034	0.065	0.342	0.438	0.579	0.39	0.248	0.203	0.057	-0.376	0.015	-0.215	0.068	-0.036	-0.049	0.58	0.27	0.314	-0.278	-0.195	0.122	0.212
mMA032541	cytidine 5'-triphosphate synthase	0.329	0.02	-0.815	-2.456	-0.453	-1.528	-0.764	-2.782		-0.679		-1.547				-2.24		-1.529	-2.407	-2.726	-0.189	-1.725	-1.745	-2.36	-0.132	-1.81	-2.529	-2.515	-0.695		-2.001			-0.397			-0.41	-0.4	-1.067	-2.291	-0.009	0.005	-1.485	-1.996	-0.333		-1.753	-1.118
mMC009449	propionyl-Coenzyme A carboxylase, alpha polypeptide		0.215	0.14	-0.111	-0.033	0.257	0.151	0.263		-0.224	-0.386	-0.092					-0.076	-0.009	-0.147	-0.286	-0.179	0.24	-0.07	-0.29	0.118	-0.435	0.476	0.335					0.153	-0.582	-0.553	-0.156	0.305	0.65	0.668		0.161	0.14	0.51	0.304	-0.168	-0.415	-0.843	-0.488
mMC009450	cytochrome P450, family 2, subfamily c, polypeptide 66|cytochrome P450, family 2, subfamily c, polypeptide 65	-0.651	-0.12	-0.14	-0.051	-0.143	-0.088	0.001	0.163	-0.203	0.041	0.144	0.108					0.094	0.131	0.103	0.154	-0.069	0.095	0.03	0.325	0.038	0.41	0.266	0.045	-0.113	0.318	0.379	0.615	-0.042	-0.137	-0.088	-0.031	0.165	0.185	0.533	0.254	0.121	0.05	0.065	-0.056	-0.268	-0.44	-0.748	-0.503
mMC009451	-		-0.095	0.015	0.029	0.302	0.047	-0.074	0.158	-0.118	0.066	0.239	0.388		-0.66			-0.066	-0.069	-0.097	-0.036	0.036	-0.045	-0.355	0.1	0.133	0.62	0.646	0.885	0.02				-0.097	-0.217	0.022	0.194	0.245	-0.045	0.223	-0.046	0.281	0.37	0.78	0.919	-0.413	-0.445	0.005	0.252
mMC009452	zinc finger, FYVE domain containing 27	-0.391	0.365	0.1	0.459	0.717	0.472	0.401	0.848	0.367	0.626	0.734	0.748	-0.466		0.571	0.53	0.464	0.571	0.893	1.234	0.181	0.475	0.59	0.99	-0.437	-0.345	-0.294	0.14		0.333	0.369	0.43	0.673	0.123	0.362	0.564	0.195	-0.105	0.178		-0.164	0.32	-0.16	0.319	-0.188	-0.245	-0.2	0.462
mMC009453	hydroxysteroid (17-beta) dehydrogenase 3	-0.181	0.22	0.325	-0.001	-0.303	-0.053	-0.179	-0.197	-0.133	0.031	-0.101						-0.196	-0.109	-0.117	-0.126	0.071	0.17	0.04	0.155	0.158	0.15	-0.214	-0.07	-0.185				-0.062	0.083	-0.048	0.049	0.12	-0.19	0.148	-0.131	0.151	-0.03	-0.005	0.074	-0.203	-0.055	0.035
mMC009454	chromodomain helicase DNA binding protein 2	0.574		0.24	0.464	0.347	0.067	-0.014	0.093	0.612	0.301	0.234	0.198	0.254	-0.53	-0.129	0	0.794	0.321	0.363	0.544	0.301	1.59	0.2	0.565	0.853	1.38	-0.234	-0.35	-0.075	0.098	0.074	-0.2	0.138	0.138	0.037	-0.081	0.67	0.48	-0.132	-0.156	0.976	0.79	-0.105	0.069	0.187	0.055	0.295	0.572
mMC009458	calmodulin 1		-0.48	-0.63	-0.856	-0.513	-0.533	-0.724	-0.687	0.112	-0.609	-0.506	-0.667					-0.526	-1.039	-1.007	-0.656	-0.334	-1.42	-0.53	-0.74	-1.152	-1.99	-1.104	-1.31		-0.387	-0.241	-0.045	0.223	-0.822	-0.803	-0.656	-0.79	-1.305	-1.197		-0.689	-0.44	-0.99	-0.351	0.127	0.075		-0.843
mMA032544	-		0.2	0.295	0.434	0.067	0.152	-0.144	0.198	0.532	0.261		0.283	-0.226		-0.159	-0.21	-0.556	-0.299	-0.147	-0.146	0.001		0.165	0.07	-0.252	-0.53	0.151	0.075	0.21				-0.047	0.063	0.002	0.089	-0.11		-0.087		-0.009	0.365	0.475	0.284	-0.333	-0.085	0.172	-0.138
mMA034956	non-metastatic cells 4, protein expressed in					-0.223	-0.408	-0.794	-0.552	0.102	-0.229	-0.311	-0.137	-0.056		-0.299	-0.41	-0.086	-0.169	-0.707	-0.476	0.151	-0.315	-0.605	-0.89	-0.612	-0.99	-1.619	-2.045	0.33	-0.042	-0.081	0.265	-0.097	-0.347	-0.728	-0.791	-0.22	-0.94	-0.737	-0.631	-0.439	-0.845	-1.375	-1.186	-0.313	-0.645	-0.953	-0.958
mMC009468	solute carrier family 2 (facilitated glucose transporter), member 1	-0.456	-0.56	-1.055	-1.671	-0.438	-1.013	-0.459	-1.917	0.547	-0.774	-0.436	-0.842	-0.466	-0.53	-1.019	-1.17	-0.696	-1.019	-1.597	-1.646	-0.139	-1.805	-1.215	-1.815	-0.527	-0.49	0.326	0.98	-0.05	-0.407	-0.421	-0.7	-0.282	-0.482	-0.753	-1.036	-0.595	-1.485	-1.212	-1.151	-0.424	0.38	0.04	0.419	-0.513	-0.07	0.725	1.042
mMC009469	peroxisomal biogenesis factor 16		-0.29	-0.015	-0.091	-0.073	0.577	0.551	0.453	-0.178	0.236	0.399	0.103					0.014	0.031	0.123	0.204	-0.114	0.02	0.29	0.31	-0.172	0.185	0.496	0.215		0.563	0.529	0.645	0.038	0.053	0.177	0.174	-0.13	0.2	0.268	0.269	-0.309	0.66	0.83	1.109	0.132			1.192
mMC009470	regulator of G-protein signaling 16	-0.711	-0.16	-0.195	0.139	-0.068	0.037	0.186	0.338	-0.248	0.151	0.074	0.053					-0.256	-0.219	-0.117	0.034	-0.104	0	0.27	0.215	0.148	0.015	0.181	-0.27	0.04	0.148	0.399	0.45	-0.112	-0.142	-0.043	-0.011	-0.03	0.085	-0.032	-0.026	-0.034	-0.055	0.005	-0.021	-0.023		0.277	0.407
mMA034957	sphingomyelin phosphodiesterase 1, acid lysosomal	-0.991	-0.03	0.055	-0.056	-0.203	0.332	0.276	0.228	-0.848	0.341	0.359		-0.146	-0.08	0.081	-0.05	-0.136	0.061	0.013	0.144	0.391	0.405	0.515	0.66	0.408	0.22	0.261	0.695	0.155	0.458	0.489	0.605	-1.037	0.343	0.342	0.159	0.23	0.32	0.433	0.629	0.061	0.315	0.525	0.524	-0.123	0.185		0.172
mMC009472	solute carrier family 25 (mitochondrial carrier; phosphate carrier), member 23	-0.581	-0.41	-0.195	-0.031	-0.108	-0.078	0.046	0.203	-0.178	0.136	0.249	0.158				-0.24	-0.126	-0.179	-0.077	-0.016	0.051	-0.015	0.185	0.425	-0.242	-0.15	0.011	-0.395		0.483	0.584	0.765	0.098	-0.142	-0.093	-0.016	-0.305	-0.16	-0.282	-0.216	-0.114	-0.21	-0.17	-0.081	-0.003			-0.308
mMC009473	RAS p21 protein activator 1	-0.041	0.11	-0.365	0.164	0.027	-0.108	0.156	0.048		-0.679	-1.081	-0.417					-0.296	-0.789	-0.837	-0.346	-1.619		-1.715	-1.51	0.258	0.17	-0.009	0.105							-0.748	-0.121	0.06	1.17	0.433	-2.541	0.371	-2.125	-0.185	-0.016	0.037	-0.405	-0.313	-0.408
mMA032546	transcriptional adaptor 2 (ADA2 homolog, yeast)-like	-0.391	0.07	-0.345	-0.386	0.047	-0.018	0.196	-0.072	0.062	-0.009	-0.131	-0.177	-0.346			-0.51	-0.076	-0.279	-0.507	-0.356	0.041	-0.425	-0.075	-0.22	-0.162	-0.59	-0.319	-0.515		0.028	-0.341	-0.215	0.513	0.033	0.042	-0.061	-0.1	-0.11	-0.477	-0.741	-0.229	-0.155	-0.605	-0.416	-0.013	-0.765		-0.208
mMC009476	basic helix-loop-helix family, member e40	2.279	0.505	-0.57	-0.596	2.322	-0.183	0.161	-0.232	2.967	0.911	1.129	0.788		-0.87	-0.249	-1.16	2.174	0.631	1.173	1.044	0.806	0.87	-1.085	-0.81	1.348	0.185	0.526	0.405	1.402	0.128	-0.426	-0.475	1.528	-0.087	-0.143	-0.116	1.585	1.44	1.338	2.869	2.426	0.425	-0.895	0.154	-1.063	-2.86	-2.533	-0.908
mMA034960	ligase I, DNA, ATP-dependent	0.029	0.05	-0.075	-0.776	0.177	-0.508	0.086	-0.702	-1.578	-0.179	-0.711	-0.657	-0.036	0.01	-0.249	-0.83	-0.396	-0.309	-0.757	-1.336	-0.029	-0.335	-0.755	-0.78	0.168	-0.17	-1.019	-0.785	0.535	0.048	-0.151	-0.675	-0.787	-0.097	-0.438	-0.701	0.41	0.41	-0.307	-1.331	0.451	-0.655	-0.735	-1.446	-0.023		-0.438	0.612
mMC009478	MORN repeat containing 1	-0.046	0.26	0.385	0.379	-0.063	0.242	-0.084	0.093									0.064	0.141	0.223	0.194	0.116	0.235	0.135	0.135	0.088	0.185	0.081	0.205	-0.268				0.173	-0.192	-0.123	-0.211	0.055	-0.25	0.298	-0.116	-0.059	0.125	0.045	0.264	-0.163	-0.025	-0.1
mMA034961	RIKEN cDNA 4933407N01 gene	-0.111	0.12	0.095	0.074	-0.223	0.542	0.316	0.508	0.432	0.171	0.149		-0.206	0.18	0.181	-0.18	0.104	0.411	0.453	0.284	0.071	0.685	1.455	1.19	-0.482	-0.78	0.351	0.095	0.255	0.208	0.419	0.565	0.843	0.023	0.162	0.259	-0.09	0.1	0.213	0.809	-0.649	0.045	-0.235	-0.016	-0.033		-0.043	0.362
mMA031752	calpastatin	0.229	0.48	1.225	1.484	0.067	0.172	-0.014	-0.082	-0.708	-0.519	-0.301	0.243	-0.186		-0.219	-0.32	0.074	0.201	0.143	0.154	-0.379	-0.865	-0.635	-0.9	0.518	0.62	-0.599	0.575	0.545	0.098	0.289	-0.005					0.77	0.7	1.263	-0.371	0.761	-0.895	0.635	-0.026	-0.523	-0.075	-0.048	0.272
mMC009486	RIKEN cDNA A630098A13 gene|RIKEN cDNA B230359F08 gene|predicted gene, EG626545|predicted gene, ENSMUSG00000076865|predicted gene, OTTMUSG00000015007|predicted gene, OTTMUSG00000015025|predicted gene, OTTMUSG00000015026|predicted gene, OTTMUSG00000015027|T		-0.9	-0.975	-0.576		-0.148	0.056	-0.352	-0.048	-0.099	-0.281	-0.287					-0.236	-0.219	0.243	-0.306	-0.169	-0.485	0.145	0.15	-0.962	-0.96	-1.039	-0.855	-0.14	0.378	0.319	0.195	0.403	-0.077	-0.198	-0.161	-0.71	-0.82	-0.617		-0.519	0.285	-0.705	-0.466	-0.153	-0.195	-0.573	-0.648
mMC009490	PR domain containing 4	0.364	0.985	0.275	0.079	0.027	0.027	0.056	-0.327	0.597	0.081	0.054	-0.052	0.224	-0.49	-0.089	-0.1	0.234	0.061	-0.007	0.024	0.401	0.73	0.565	0.005	-0.102	0.16	0.126	-0.125	-0.175	-0.297	-0.561	-0.43	0.663	-0.217	-0.318	-0.366	-0.155	-0.055	-0.422	-0.431	-0.119	0.88	-0.095	0.059	0.017	-0.155	0.062	0.057
mMC009491	cathepsin K	0.154	0.635	0.73	0.744	-0.153	0.057	-0.274	-0.232	-0.053	-0.099	0.359	0.413					0.214	0.591	0.883	0.344	0.061	0.33	0.365	-0.465	-0.077	-0.245	-0.264	-0.885	-0.355	0.303	0.219	0.2	0.033	-0.022	-0.153	-0.131	-0.01	-0.44	-0.247	-0.686	-0.034	-0.155	-0.195	-0.161	-0.208	-0.22	-0.76	-0.553
mMC009492	saccharopine dehydrogenase (putative)	0.084	0.475	0.54	0.009	0.042	0.247	0.256	-0.232	0.482	0.161	0.254	-0.052			0.011	-0.54	0.204	0.311	-0.087	-0.236	-0.059	-0.83	-0.625	-1.225	-0.627	-1.5	-1.089	-0.805	0.03	0.033	-0.606	-0.38	0.488	0.038	-0.543	-0.936	-0.03	-0.415	-0.017	-0.726	-0.684	-0.46	-0.115	-0.251	-0.283	-0.3	-1.035	-0.503
mMC009493	mannosidase 2, alpha B1	-0.806	-0.185	0.215	1.154	-0.098	0.902	0.376	1.688	0.032	0.471	0.894	1.043					-0.676	-0.059	0.183	0.614	0.136	-0.275	0.415	1.275	-0.427	-0.59	-0.754	-0.625	0.175	0.803	0.969	1.07	0.508	0.468	0.862	1.264	-0.36	-0.52	0.073	1.179	-0.599	-0.43	-0.695	-0.236	0.072	0.17	-0.338	0.342
mMC009496	R3H domain and coiled-coil containing 1		-0.14	-0.095	-0.056	-0.233	-0.068	0.116	-0.057	-0.293	0.001	-0.051	-0.047	-0.026	-0.16	-0.039		-0.116	-0.109	-0.197	-0.056	-0.089	-0.735	-0.305	-0.1	-0.552	-0.72	-0.509	-0.695	-0.155	0.078	0.109	-0.185		-0.257	-0.368	-0.251	-0.8	-0.34	-0.447	-0.771	-0.499	-0.495	-0.595	-0.756	0.037	-0.325	-1.373	-0.958
mMA034963	mitogen-activated protein kinase kinase 3	-0.541	-0.17	0.155	-0.016	0.297	-0.238	-0.324	-0.272	-0.318	-0.059	-0.181	0.243	0.014	-0.18	-0.059	0.03	-0.156	-0.099	-0.277	-0.356	-0.109	-0.055	-0.175	0.17	0.428	0.32	-0.289	0.105	0.115	0.298	0.519	0.515	-0.037		0.102	0.029	0.13	0.11	0.203		0.551	-0.175	0.165	-0.106	0.057	-0.135	-0.013	0.192
mMC009498	B-cell translocation gene 1, anti-proliferative		1.6	2.065	2.434	0.287	1.052	1.016	1.338	-1.278	0.781	0.409	0.763	0.154	1.32	0.961	0.9	0.244	1.031	0.813	0.384	-0.409	0.845	0.605	1.36	1.688	2.26	1.331	2.415	1.225	1.938	2.419	1.915	-1.907	0.723	0.882	0.879	-0.32	1.03	1.363	1.159	1.871	1.005	1.405	1.064	0.837	1.445	0.792	1.432
mMA034965	-	-0.011		0.445	-0.076	-0.223	0.002	-0.184	-0.112					-0.346	-0.62	-0.199		-0.086	0.061	0.113	0.244	0.181	0.405	0.075	-0.07	0.238	0.29	-0.009	-0.025	-0.39				0.143	0.033	-0.288		0.07	-0.04	0.073	0.099	-0.049	-0.015	-0.075	0.114	-0.113	0.055	0.242
mMC009502	dolichyl-phosphate (UDP-N-acetylglucosamine) acetylglucosaminephosphotransferase 1 (GlcNAc-1-P tran	-0.306	-0.05	0.3	0.054	-0.263	0.302	-0.354	-0.147	0.012	-0.189	0.064	-0.052	-0.286	-0.37	-0.039	-0.4					-0.059	-0.38	-0.26	-0.405	-0.487	-1.075	-1.044	-0.93	-0.515	-0.332	-0.341	-0.395	0.098	-0.332	-0.323	-0.341	-0.28	-0.715	-0.142	-0.186	-0.389	-0.53	-0.43	-0.206	-0.188	-0.245	-0.695	-0.318
mMC009504	cyclin G associated kinase	0.214	0.555	0.355	0.044	0.112	0.322	-0.029	-0.022	0.197	0.136	0.514	-0.002	-0.236	0.4	-0.219	0.13	0.074	0.351	0.133	0.084	0.176	0.21	0.505	0.355	-0.487	-0.475	-0.199	-0.4	-0.163	0.258	-0.431	-0.025	-0.217	0.158	-0.223	-0.301	-0.11	-0.13	0.153	0.159	-0.499	0.22	-0.385	0.219	-0.238	-0.165	-0.258	-0.128
mMC009505	RIKEN cDNA 2310016D23 gene	-0.846	-0.25	-0.325	0.104	-0.118	-0.073	0.091	0.258	-0.103	0.196	0.109	0.178					-0.396	-0.429	-0.257	0.074	0.146	0.315	-0.11	0.58	0.253	0.415	0.421	0.72	0.32	0.153	0.229	0.41	0.198	0.078	0.237	0.244	-0.21	-0.125	-0.142	-0.161	-0.279	-0.235	-0.015	0.159
mMA032549	signal transducing adaptor molecule (SH3 domain and ITAM motif) 1	-0.821	0.29	0.245	0.064	-0.073	-0.048	0.096	0.048		-0.019	-0.411	0.093	-0.146		-0.029	-0.34					-1.239		-1.015	-0.93	0.958	1.57	-0.329	1.445	0.765	0.388	0.509	0.255			-0.128		1.27	2.23	1.663	-0.971	0.961	-1.005	1.275	0.574		-0.005	-0.113	0.392
mMA032551	helicase-like transcription factor	0.099	0.44	0.395	0.184		0.082	0.016	0.498	0.552	0.551	0.549	-0.077	-0.206	-0.51	0.521	0.12	-0.046	0.391	0.633	0.554	0.121	0.625	0.575	0.36	-1.082	-0.31	1.021	-0.345	-0.815	-0.632	-0.731	-0.815	-1.197	-0.357	0.002	0.299	-0.57	-0.12	0.013	0.879	-0.889	0.015	-0.455	0.244	0.307	0.315	0.377	0.442
mMA034975	APAF1 interacting protein	-0.131	0.24	0.385	-0.116	0.117	0.152	0.066	-0.202					-0.176	0.05	0.111	-0.06	0.134	0.321	-0.147	-0.516	-0.169	-0.025	0.025	0.09	0.048	0.13	0.031	-0.285		-0.072		-0.225	0.123	-0.317	-0.298	-0.301	0.11	0.25	0.513	-0.391	-0.059	0.125	0.175	-0.016				-0.308
mMC009509	dystroglycan 1	-0.721	-0.2	-0.405	-0.391	0.102	0.162	0.386	0.173	0.172	0.271	0.014	-0.137					0.064	0.091	-0.117	0.184	-0.254	-0.485	-0.155	-0.5	-0.397	-1.16	-0.814	-0.305	-0.103	0.288	-0.246	-0.195	0.293	0.103	-0.063	0.094	-0.005	-0.18	-0.117	0.134	-0.314	-0.58	-0.65	-0.401	0.102	-0.42	-0.81	-0.303
mMC009511	actin related protein 2/3 complex, subunit 1A	-0.396	-0.035	0.235	0.059	0.257	0.102	-0.284	0.188	0.162	0.096	0.059	0.263					-0.356	0.051	0.113	0.024	-0.309	-0.27	-0.205	-0.08	-0.312	-0.235	0.016	-0.065	-0.23	0.088	0.264	0.265	0.658	0.093	0.252	0.369	0.01	0.15	0.313	0.589	-0.559	-0.17	-0.095	0.154	-0.213	-0.185	-0.263	0.137
mMC009515	regulator of G protein signaling 7	-0.041	-0.06	0.225	0.104	0.032	0.152	-0.139	0.203	0.267	0.071	0.139	0.273			0.251		0.014	0.141	-0.057		0.131	0.19	-0.07	-0.4	-0.152	-0.01	-0.079	-0.05	0.095	-0.322	-0.151	-0.235	0.073	-0.057	0.007	0.054	-0.15	-0.52	-0.337	-0.166	-0.299	-0.265	-0.105	-0.041	-0.343	-0.14	0.365	0.002
mMA034977	epidermal growth factor receptor pathway substrate 15-like 1	0.129	0.34	0.405	0.454	-0.243	-0.008	-0.294	-0.142					-0.486	-0.48	0.061	0.03					0.211	0.505	0.145	0.4	0.128	0.23	0.241	0.365	-0.525				-0.297	0.243	0.052	0.049	0.17	0.01	0.253	0.289	0.101	0.215	0.085	0.344	-0.173	-0.035	0.092
mMC009518	ubiquitin family domain containing 1		-0.54	-0.555	-0.641	0.092	-0.153	0.026	-0.422	0.007	-0.174	-0.161	-0.347					-0.006		-0.077	-0.186	0.121	-0.575	0.65	0.255	-0.142	-0.56	0.046	0.145		-0.362	-0.331	-0.28	0.458	0.173	0.112	-0.021	-0.02	-0.105	-0.087	-0.006	-0.169	0.15	0.14	0.204	0.017	-0.04		0.262
mMC009523	STE20-related kinase adaptor beta		0.11	-0.505	-0.606	0.512	-0.368	0.136	-0.317	-0.063	0.061	-0.226						0.744	0.041		0.004	-0.009	2.105	0.73	0.51	1.068	1.96	1.256	1.005	0.21				0.058	-0.042	0.062		0.735	1.4	0.488	0.154	0.666	1.005	0.375	0.374	-0.543	-0.395	-0.153	0.462
mMA032553	interleukin enhancer binding factor 3	0.289	0.62	0.055	-0.386	-0.123	-0.308	-0.124	-0.322	-0.378	0.231	0.069	-0.037	-0.036	-0.48	-0.179	-0.26	0.214	-0.009	-0.307	-0.426	0.031	0.625	-0.295	-0.51	0.238	0.23	-0.199	-0.585	-0.415	-0.222	-0.591	-0.785	-0.577	0.153	-0.168	-0.101	0.24	0.52	-0.017	0.069	0.401	0.615	-0.195	-0.036	-0.093	-0.515	-0.078	-0.208
mMA031521	transmembrane channel-like gene family 6	-0.301		0.175	0.184	-0.153	0.132	-0.084	0.378					-0.246	-0.51	0.151	-0.1					0.131	0.455	0.095	0.12	0.258	0.61	0.331	0.765	-0.205				0.213	-0.007	0.032	0.209	0.07	-0.36	-0.097	-0.271	-0.099	-0.215	-0.205	-0.036	-0.273	0.035	0.322	-0.018
mMC009527	UDP glycosyltransferases 3 family, polypeptide A2	-0.016	-0.12	0.29	-0.181	0.097	0.167	0.011	-0.157	0.297	0.041	0.114	-0.107					0.124	0.261	0.063	0.084	0.161	0.115	0.195	-0.39	-0.117	0.095	0.056	0.01	0.17				0.138	-0.032	-0.073	-0.166	-0.015	-0.49	-0.082	-0.021	-0.144	-0.025	0.175	0.149	-0.443	-0.315	-0.038
mMA034983	Shc SH2-domain binding protein 1	1.489	0.2	0.145	-0.676	0.127	-0.118	0.006	-1.312		0.151	-0.551	-0.947			-0.359	-1.72	-0.106	-0.099	-0.907	-3.056	-0.349	-0.235	-1.565	-2.16	0.258	-0.39	-2.229	-3.005	0.753	0.248	0.139	-1.275	-2.267	-0.337	-0.718	-1.811	0.53	0.64	-0.527	-1.851	0.491	-0.745	-2.155	-4.326	0.007			-2.578
mMC007397	-					-0.093	0.222	0.161	0.323	-0.158	-0.024	0.149	0.213	-0.486	-1.12	0.131	0.28	0.004	0.031	0.143	0.224					-0.082	0.12	-0.049			0.343	0.674	1.015	0.063	-0.052	-0.008	0.144	0.08	0.08	0.283	0.019	-0.139	-0.205	0.01	0.349	-0.308	-0.21	-0.2	0.057
mMC009531	cDNA sequence BC011248	1.264	-0.25	-0.135	-0.131	-0.133	0.277	0.381	0.038	-0.893	0.036	-0.226	-0.062					-0.056	0.041	-0.117	-0.006	-0.364	-0.145	0.255	0.28	-0.232	0.02	0.201	0.14		0.023	0.054	0.31	-0.352	0.138	-0.003	0.084	0.015	0.53	0.453	-0.056	-0.149	0.13	0.375	0.139	-0.243			-0.043
mMA034987	bromodomain containing 2		0.29	0.015	-0.176	0.557	-0.268	-0.024	-0.182					-0.086	-0.32	0.031	-0.05	0.024	0.061	-0.107	-0.226	0.041	1.095	0.305	0.45	0.548	1.07	0.561	1.065					-0.037		-0.048	0.039	0.55	0.92	0.593	-0.241	0.681	0.305	0.595	0.474				0.422
mMC009534	coiled-coil domain containing 101	-0.836	-0.07	-0.27	-0.776	-0.283	-0.198	0.136	-0.597	0.192	-0.049	-0.271	-0.537		-0.15	-0.179	-0.58	0.034	-0.229	-0.667	-1.046	-0.454	-0.75	-0.745	-0.65	-0.447	-0.615	-0.949	-1.255	-0.253	-0.162	-0.456	-0.76	0.263	-0.152	-0.403	-0.501	-0.05	0.01	-0.022	-0.946	-0.404	-0.165	-0.695	-0.996	-0.233	-0.58	-1.2	-0.683
mMC009535	SH3 and cysteine rich domain 2	-0.561	-0.405	0.235	0.504	0.207	-0.073	-0.519	0.023	-1.143	0.031	-0.026	0.703	-0.176	-0.28	0.071	0.3	-0.156	-0.149	-0.067		-0.179	-0.77	-0.68	-0.32	-0.257	-0.3	-0.474	-0.005	-0.15	0.243	0.179	0.335	-0.807	-0.092	0.142	0.304	-0.04	-0.69	-0.257	0.169	-0.209	-0.685	-0.335	0.424	-0.073	-0.52	-0.938	-0.408
mMC009536	adenosine A2b receptor	-0.881	-0.71	-0.09	-0.441	-0.653	-0.573	-1.124	-1.147	-0.043	-0.789	-0.361	-0.737	-0.266		-0.059	-0.05	-0.776	-0.929			-1.334		-1.9	-1.52	1.168	-0.18	0.051	-0.085		-0.382	0.249	-0.045	0.183	-0.307	-0.118	-0.511	0.15	-0.435	0.613		0.631	-0.325	-0.08	-0.241	0.577	0.835	2.225	2.192
mMC009539	solute carrier family 35 (UDP-N-acetylglucosamine (UDP-GlcNAc) transporter), member 3	0.269	0.3	-0.225	-0.436	-0.038	-0.103	-0.169	-0.227	0.872	-0.039	0.069	-0.237	-0.176	-0.52	-0.279	-0.34	0.064	0.061	-0.107		0.041	-0.405	-0.66	-1.005	-1.012	-1.15	-0.854	-1.6	-0.513	-0.497	-0.501	-0.835	0.383	-0.257	-0.448	-0.546	-0.75	-1.325	-1.012	-0.226	-1.089	-0.22	-0.975	-0.451	0.087	-0.06	0.02	-0.503
mMC009541	protein tyrosine phosphatase, receptor type, A	-0.921	0.06	-0.375	-0.626	-0.258	0.092	0.351	-0.082	0.242	-0.264	-0.166	-0.487					0.054	0.251	0.183	0.234	-0.024	-0.2	0.155	-0.19	-0.487	-1.235	-1.184	-1.035	-0.333	-0.752	-1.021	-0.985	0.508	-0.062	-0.173	0.014	-0.615	-0.565	-0.837	-0.071	-0.854	-0.52	-1.36	-0.931	-0.203		-1.403	-1.083
mMC009542	Rho GTPase activating protein 27|RIKEN cDNA 5730442P18 gene	-0.626	-0.015	-0.075	-0.006	-0.278	-0.078	0.241	-0.057	-0.683	-0.004	-0.066	-0.022	-0.096		0.261	0.14	-0.296	0.011	0.013	0.114	0.041	0.03	0.105	0.12	-0.027	-0.185	0.081	0.225	0.11	0.203	0.284	0.43	-0.442	-0.072	0.032	0.164	-0.125	0.05	-0.182	-0.371	-0.274	-0.505	-0.19	0.169	-0.023			0.442
mMC009543	ancient ubiquitous protein 1	-1.026	-0.57	-0.56	-0.401	-0.068	0.382	0.381	0.458	0.077	0.156	0.524	0.298	-0.156	-0.08	0.171	0.15	-0.086	-0.109	-0.047	0.224	0.416	0.58	1.09	1.295	-0.447	-0.23	0.401	0.005	-0.263	0.133	0.274	0.53	0.233	-0.032	0.067	0.284	-0.295	-0.455	-0.167	0.294	-0.594	0.14	-0.19	0.039	-0.188	-0.28	-0.268	0.197
mMC009545	growth arrest specific 6	-0.366	0.405	0.585	1.099	0.122	0.957	0.866	1.613	0.002	0.356	0.109	0.533	-0.336	-0.08	-0.009	0.35	0.054	-0.149	-0.467	0.224	-0.399	-0.525	-0.2	0.48	-0.487	-1.13	-1.979	-1.945	0.28	0.743	0.724	1.455	0.028	-0.182	-0.293	0.194	-0.125	-0.195	-0.367	0.224	-0.299	-0.57	-1.23	-1.016	-0.098	-0.93	-2.855	-2.178
mMC009547	MAD homolog 5 (Drosophila)	-0.341	0.065	-0.375	0.104	0.567	-0.333	-0.159	0.253	0.752	0.061	-0.091	-0.152	-0.586	-0.4	-0.029	0.23	0.054	-0.049	0.163	0.464	-0.429	-0.905	-0.845	-0.235	-0.587	-1.005	-0.894	-0.745	-0.278	-0.257	-0.431	-0.295	0.723	-0.312	-0.143	0.144	0.12	0	0.038	0.054	-0.429	-0.12	-0.485	-0.196	0.212	-0.305	-0.228	0.167
mMC009548	Ras and Rab interactor 3	-0.306	-0.435	0.77	0.969	-0.528	0.612	-0.129	0.743	-1.068	-0.569	-0.031	0.548	-0.336	0.58	0.591	0.57	-0.046	0.251	0.803	0.934	0.576	-0.55	-0.245	0.365	0.118	-0.62	-0.799	-0.735	-0.023	0.338	0.959	1.075	-0.332	-0.147	0.367	0.574	0.01	-0.615	0.438		0.056	0.2	-0.275	-0.086	0.037	0.49	0.132	-0.513
mMA034988	PDZ and LIM domain 2	-0.221	-0.07	0.685	0.594	1.477	0.052	-0.344	-0.162	-0.748	-0.199		0.173	-0.336	-0.16	0.061	0.08	-0.456	-0.439	-0.277	-0.306	0.121	-0.005	-0.045	0.52	-0.112	-0.24	-0.639	-0.405	-0.545				-0.527	0.063	-0.138	-0.061	0.04	-0.28	-0.027	0.349	-0.119	-0.525	-0.265	-0.366	-0.103		-0.053	0.032
mMA034989	RIKEN cDNA 1700019N12 gene	-0.101		0.435	0.174	-0.253	-0.048	-0.184	-0.162					-0.216	-0.52	-0.119	-0.33					0.201	0.575	0.225	0.26	0.348	0.45	0.141	0.565	-0.22				-0.077	-0.017	-0.008	-0.021	0.14	-0.14	0.233	-0.331	0.181	0.035	0.235	0.364	-0.343	-0.105	0.137	-0.038
mMA031523	TruB pseudouridine (psi) synthase homolog 1 (E. coli)	0.139	0.24	0.515	0.304	-0.143	-0.038	-0.224	-0.212					-0.216		-0.169						-0.149	-0.455	-0.335	-0.72	-0.662	-0.68	-0.549	-0.665	-0.135	-0.152	-0.291	-0.545	0.113	-0.137	-0.328	-0.321	-0.1	-0.32	-0.097	-0.521	-0.569	-0.325	-0.265	-0.296	-0.293	-0.365	-0.153	-0.198
mMA034991	STE20-related kinase adaptor beta	0.109	0.54	0.945	0.994	-0.073	0.452	0.036	0.298	-0.428	0.071	-0.001	0.133	-0.356		0.021	-0.12					0.621	0.075	0.365	0.64	-0.422	-0.81	-0.529	-0.105	-0.01	0.068	-0.031	-0.255	-0.837	0.013	-0.138	-0.321	0.14	-0.34	0.503	1.039	-0.259	0.055	-0.085	0.424	-0.253	-0.125	-0.213	-0.128
mMC009556	calcium/calmodulin-dependent serine protein kinase (MAGUK family)	-0.306	0.385	-0.33	-0.051	0.037	0.307	0.806	0.568		0.146	0.019	-0.257					0.134	0.401	0.353	0.384	0.126	1.62	0.57	0.185	-0.187	-0.145	0.961	-0.605					0.663	-0.102	-0.148	0.009	-0.46	0.005	-0.597	-0.246	-0.299	0.945	-0.005	-0.171	0.072			0.342
mMC009559	integrator complex subunit 3	-0.511	0.215	0.57	0.419	0.542	-0.043	0.121	0.093	-0.558	0.026	-0.126	0.078		-0.26			0.014	0.061	0.023	-0.026	-0.109	0.255	-0.055	0.275	0.398	0.675	0.201	0.63	0.122	0.328	0.214	0.24	-0.372	0.098	-0.088	0.029	0.385	0.855	0.868	0.164	0.396	0.07	0.61	0.354	-0.113	-0.045	0.047	0.022
mMC009560	H2A histone family, member Y	-0.371	-0.555	0.055	0.219	-0.363	-0.028	-0.669	-0.322	-0.163	-0.189	-0.511	0.058					-0.176	-0.199	-0.247	-0.426	-0.064	0.01	-0.615	-0.38	-0.142	-0.435	-0.414	-0.145	-0.193	0.158	0.049	0.185	0.243	-0.067	0.047	0.139	-0.04	-0.175	-0.062	-0.461	-0.354	-1.045	-0.65	-0.531	0.017	-0.085	-0.06	0.052
mMC009561	RIKEN cDNA 4921536K21 gene	0.024	0.16	0.185	0.224	-0.083	0.092	-0.074	0.123	0.012	0.101	0.029	0.133	-0.256	-0.64	0.041	-0.05	-0.196	-0.029	0.013		0.141	0.375	0.275	0.37	0.058	0.29	0.211	0.215	-0.225		-0.086	0.065	0.063	0.043	-0.128	0.024	0.175	0.04	0.273	-0.001	0.186	0.13	0.2	0.319	-0.288	-0.195	-0.02	-0.093
mMC009563	preimplantation protein 4	0.419	0.135	-0.13	-0.101	0.162	0.282	-0.284	0.373	0.577	0.471	0.079	0.438	0.324		0.341	0.16	0.564	0.431	0.723		0.191	-1.165	0.05	0.02	-0.652	-1.64	-0.669	-1.315	-0.06	-0.152	-0.316	0.065	0.768	0.003	0.077	-0.056	-0.435	-1.755	-0.597	0.169	-0.594	-0.44	-0.96	-0.541	0.112	-0.575	-0.65	-0.143
mMA034993	-	-0.641	-0.27	-0.325	-0.036	-0.203	-0.178	0.106	0.008	0.022	0.131	0.049	0.093	-0.006	0	0.211	0.21	-0.226	-0.159	-0.147	0.064	0.171	0.135	0.335	0.31	0.018	-0.05	0.061	-0.275	0.495	0.378	0.349	0.565	0.093	-0.107	-0.028	-0.001	-0.14	-0.24	-0.197	-0.161	-0.229	-0.235	-0.335	-0.106	-0.113		0.162	0.002
mMC009566	trichorhinophalangeal syndrome I (human)		-1.305	-0.14	0.744	0.342	-0.063	-0.324	0.773		-0.379	-0.326	-0.222					0.194	-0.429	0.273	0.914	1.336	0.78	0.345	0.855	1.468	1.685	0.831	1.08		0.393	0.864	0.705	0.338	-0.467	-0.338	-0.356	0.155	-1.125	-0.692	0.454	1.171	1.065	0.755	0.629	0.122			0.992
mMC009567	splicing factor, arginine/serine-rich 11		-0.275	-0.65	-0.626	0.102	-0.338	-0.079	-0.107	0.257	-0.269	-0.271	-0.447				-0.2	0.184	-0.119	-0.287	-0.206	-0.104	-0.815	-0.315	-0.415	-0.262	-0.54	-0.349	-0.775					0.413	-0.362	-0.468	-0.246	0.155	-0.155	-0.662	-0.501	0.241	-0.05	-0.63	-0.511	0.047			0.177
mMA034996	sphingosine kinase 1		0	-0.015	0.054	0.017	0.212	0.306	0.348		0.111	0.179	0.143	-0.096	-0.24	0.071	-0.09		-0.099	-0.097	-0.046	-0.029	0.175	0.235	0.22	0.108	0.05	0.451	0.265					0.183	-0.047	-0.028	-0.021	-0.15	0.2	0.033	-0.261	0.041	0.085	0.095	0.054	-0.123			0.062
mMC009570	ATP-binding cassette, sub-family D (ALD), member 3	-0.151	0.21	0.005	-0.036	0.292	0.432	0.541	0.538	0.417	0.151	0.294	0.413					0.304	0.471	0.313	0.474	0.046	0.145	0.62	0.5	-0.232	-0.205	-0.104	0.01	0.227	0.358	0.544	0.87	0.563	-0.192	-0.128	0.089	0	0.21	0.368	1.039	-0.399	0.25	-0.32	-0.076	0.032	-0.455	-0.653	-0.003
mMC009571	coactivator-associated arginine methyltransferase 1	-0.261	-0.44	-0.475	-0.506	0.282	-0.328	-0.484	-0.487	0.087	-0.129	-0.276	-0.287			-0.089	-0.02	-0.556	-0.709	-0.767	-0.586	-0.149	-0.375	-0.945	-0.485	-0.497	-0.525	-0.269	-0.75		-0.602	-0.956	-0.585	-0.162	-0.307	-0.433	-0.011	-0.62	-0.68	-0.847	-0.346	-0.749	-0.305	-0.75	-0.631	-0.028	-0.475	-0.595	-0.393
mMC007760	ubiquitin D		-1.27	-0.035	0.174	-0.223	0.002	-0.094	0.088	-0.188	0.031	0.349	0.593					0.254	0.021	-0.007	0.044					0.458	1.03	1.841	3.955	0.035				0.333	-0.027	0.112	0.409	-0.24	-0.34	-0.417		0.201	0.495	0.755	1.094	-0.443	-0.425	-0.133	0.262
mMC007795	taspase, threonine aspartase 1			-0.105	-0.726		-0.378	-0.234	-0.532	0.212	-0.199	-0.511	-0.297	-0.236	-0.83	-0.369	-0.95	0.064	-0.169	-0.437	-0.546					-0.072	-0.66	-0.539	-1.225					0.723	-0.377	-0.558	-0.491	0.37	0.4	0.243		0.181	0.235	0.215	-0.306	0.057	-0.425	-0.988	-0.158
mMC009574	RIKEN cDNA 5830471E12 gene|RIKEN cDNA 4933407C03 gene	-0.346	-0.29	-0.43	-0.306	-0.063	-0.003	-0.189	-0.097	0.287	-0.474	-0.091	0.093			0.081	-0.17	-0.006	-0.099	0.133	0.064	0.206	0.345	0.16	0.095	-0.442	-0.825	-0.679	-0.395	-0.24	-0.292	0.024	0.1	0.033	-0.222	-0.123	-0.116	-0.365	-0.735	-0.467	-0.081	-0.384	-0.33	-0.425	-0.056	-0.123	-0.32	0.19	0.142
mMC009576	integrin alpha FG-GAP repeat containing 3	-0.071	0.32	0.885	1.179	-0.118	0.647	-0.244	0.613	0.017	-0.049	0.499	0.218	-0.286	0.65	0.261	0.42	0.224	0.751	0.713	0.744	0.306	0.405	0.805	0.96	-0.342	-0.505	-0.094	0.23	0.205	0.678	0.704	0.815	-0.207	0.283	0.022	-0.341	-0.095	-0.375	0.063	0.469	-0.329	-0.025	0.06	0.949	-0.298	-0.145	-0.28	0.147
mMC009577	natriuretic peptide receptor 2	-0.476	-0.29	-0.05	0.059	-0.263	-0.108	0.106	-0.057	-0.133	0.141	0.079	0.348					-0.436	-0.179	0.033	0.304	0.046	-0.24	0.1	0.24	0.163	0.11	0.131	0.11	0.895	0.608	0.709	0.96	-0.067	-0.147	0.082	0.149	-0.19	-0.185	0.128	-0.161	-0.119	-0.26	0.09	0.134	-0.208		0.132	0.112
mMA032558	CDK5 regulatory subunit associated protein 1		-0.27	0.025	0.104	-0.173	-0.058	0.106	-0.242	-0.948	-0.119	-0.331	-0.007	-0.436	-0.39	-0.119	-0.43	-0.216	-0.169	-0.257	-0.186	-0.279	-0.645	-0.165	-0.42	0.338	0.06	-0.079	0.515		-0.242	0.059	0.075	-0.627	-0.137	-0.228	-0.141	0.19	0.36	0.243	-0.671	0.101	-0.365	0.405	0.134	-0.103		-0.473	-0.168
mMC009584	growth arrest specific 7	-0.221	-0.535	0.68	0.824	0.132	0.932	-0.134	0.898	-0.018	0.336	0.934	0.878	0.154	1.43	1.581	1.86	-0.186	-0.199	0.513	0.504	-0.119	-0.145	0.805	1.2	-0.282	1.115	1.276	0.295	0.077	0.533	1.034	1.025	0.128	0.593	0.877	1.009	-0.34	-1.25	-0.212	0.424	-0.059	1.47	1.705	1.304	0.327	1.755	2.112	1.382
mMC007877	dynactin 5									-0.168	-0.099	-0.021	0.203	-0.476	0.34	0.001	-0.09	-0.396	-0.259	-0.237	-0.206									-0.065	0.118	0.379	0.445	0.573	0.023	0.172	0.209					-0.469	-0.395	-0.135	-0.096	-0.023	-0.185	-0.493	-0.018
mMC009585	LLP homolog, long-term synaptic facilitation (Aplysia)	-0.031	0.13	-0.4	-0.446	-0.258	-0.413	-0.399	-0.642	-0.078	-0.514	-0.466	-0.432					-0.146	-0.489	-0.357	-0.366	-0.274	-0.445	-0.295	-0.475	-0.712	-0.305	-0.754	-1.235	-0.745	-0.637	-0.731	-0.755	0.013	-0.572	-0.388	-0.266	-0.435	-0.38	-0.527	-0.111	-0.184	0.425	-0.645	-0.396	-0.398	-0.605	-0.56	-0.328
mMA034999	ubiquitin interaction motif containing 1	-0.341	0.29	0.325	0.314	1.217	-0.108	-0.034	-0.072					-0.206		-0.069	-0.19	-0.156	-0.149	-0.387	-0.556	-0.749	-0.715	-0.825	-0.53	0.268	0.47	-0.019	0.355		0.078		0.065	-0.047	0.083	-0.048	0.009	0.32	0.83	0.583	-1.261	0.241	-0.675	0.325	-0.016	-0.203	0.085	-0.113	0.082
mMC009591	bisphosphate 3'-nucleotidase 1		-0.435	-0.69	-1.136	-0.208	-0.348	-0.369	-0.892	0.782	-0.019	-0.191	-0.422					-0.256	-0.539	-0.687	-0.676	-0.059	-0.64	-0.85	-0.945	-0.357	-1.12	-1.039	-1.655	-0.343	-0.137	-0.486	-0.54	0.753	-0.317	-0.598	-0.291	-0.615	-0.48	-0.862	-0.641	-0.419	-0.185	-0.67	-0.446	-0.168	-0.625	-1.078	-0.913
mMC009592	DnaJ (Hsp40) homolog, subfamily C, member 30		-0.22	0.185	0.184	-0.138	0.092	0.196	0.153									-0.106	-0.009	0.013	0.094	-0.169	-0.025	0.225	0.52	0.318	0.39	0.451	0.595			0.679			-0.097			-0.51	0.07	0.113	-0.221	0.111	0.165	0.345		-0.063		-0.693	-0.008
mMC007938	RIKEN cDNA 4930534B04 gene		0.62	-0.055	-0.476		0.162	0.636	0.088		0.411	0.039	-0.407	-0.236	0.71	-0.069	-0.68	-0.046		-0.377	-0.826					0.188	0.16	0.371	-0.785								-0.641	-0.79	0.55	0.233		0.001	0.545	-0.345	-1.496	0.397		-1.523	-1.588
mMC009593	phospholipase A2, group IVD		-0.135	-0.075	0.099	-0.193	-0.003	-0.004	0.248	-0.363	-0.039	-0.001	0.103					-0.186		-0.037	-0.046	-0.009	-0.04	0.235	0.58	0.338	0.49	0.786	0.565					-0.057	-0.192	-0.003	0.024	-0.255	0.195	0.118	-0.206	0.036	0.135	0.19	0.139	-0.158	-0.15	-0.063
mMC009596	protein kinase, AMP-activated, alpha 1 catalytic subunit	0.224	0.355	-0.64	-0.741	0.027	0.032	0.151	0.018	1.532	0.371	0.374	-0.262	-0.276	0.38	-0.299	-0.27	-0.086	-0.009	-0.077	-0.206	0.031	-0.03	-0.39	0.025	-0.717	-0.835	-0.259	-0.705	-0.385	-0.422	-0.671	-0.47	0.933	-0.007	-0.383	0.059	-0.66	-0.02	-0.612	0.004	-0.289	0.6	-0.57	0.534	0.382	0.385	0.357	0.712
mMC007958	tubby-like protein 2		-0.16	-0.175	0.074	-0.293	-0.208	0.026	0.088	-0.188	-0.189	-0.171	-0.067	-0.396	-1.63			-0.096	-0.129	-0.007	0.194					-0.032	-0.03	0.041	-0.225	0.845		0.569	0.565	-0.487	-0.237	-0.168	-0.191	-0.36	-0.28	-0.187	-0.161	-0.239	-0.305	-0.225	-0.156	-0.143
mMC009597	serine/arginine repetitive matrix 1	0.299	-0.15	-0.13	-0.216	-0.453	-0.358	-0.779	-0.697	0.327	-0.054	-0.146	-0.142					-0.146	-0.279	-0.257	-0.346	-0.389	-0.715	-0.38	-0.34	-0.452	-0.83	-0.584	-0.905	-0.423	-0.392	-0.461	-0.33	0.223	-0.217	-0.423	-0.481	-0.45	-0.66	-0.852	-1.176	-0.449	-0.735	-0.915	-0.556	0.042	-0.08	-0.12	0.002
mMA035001	DEAD (Asp-Glu-Ala-Asp) box polypeptide 47	0.369	0.58	0.655	0.594	-0.233	0.032	-0.124	-0.332					-0.326	0.14	-0.069	-0.19	-0.546	-0.139	-0.347	-0.336	0.191	0.505	0.335	0.43	0.288	0.27	-0.139	0.185		-0.072	-0.171	-0.235	-0.537	0.163	-0.168	-0.131	0.27	0.48	0.443	0.029	0.451	0.415	0.215	0.254	-0.463	-0.095	-0.323	-0.138
mMC007992	-	-0.101		0.425	0.364	0.207	-0.028	-0.524	-0.112	0.672	0.611	0.619	0.563	0.384	-0.27	0.451	0.91		0.271		0.894					0.268	0.09	-0.069	0.155	0.485	0.518	0.369	0.285		0.163	0.292	0.079	-0.15	-0.61	0.023		0.391	0.495	0.775	0.774	0.657	1.025	1.317	1.332
mMC009600	RIKEN cDNA 2010002N04 gene	-0.351	0.235	-0.47	-0.211	-0.463	-0.318	0.126	-0.227	0.277	-0.594	0.259	0.128		-0.03	-0.019	-0.07	-0.236	-0.269	0.353	0.434	-0.204	-0.08	-0.605	-0.515	-0.697	0.035	-0.464	-0.295	-0.128	0.083	0.109	0.475	0.363	-0.037	0.222	0.184	-0.955	-1.27	-1.797	-1.041	0.211	1.235	0.075	0.399	-0.508	-0.33	0.52	0.957
mMC009602	RIKEN cDNA 4930505N22 gene		-0.375	-0.545	-0.416	-0.138	-0.238	0.046	-0.127	-0.028	-0.004	-0.166		-0.146	-0.93	0.001	-0.59	0.184		0.023	0.104	0.111	0.015	0.1	-0.065	0.108	0.21	0.331	0.265					0.073	-0.282	-0.273		0.03	-0.155	-0.267	-0.426	-0.089	-0.185	-0.11	-0.136	-0.128	0
mMC009603	stromal cell-derived factor 2-like 1	-0.306	-0.595	-0.935	-0.921	-0.103	-0.478	-0.649	-0.782	-0.368	-0.144	-0.316	-0.207	-0.486	0.26	-0.299		-0.316		-0.887	-0.866	-0.134	-0.405	-0.145	-0.745	-0.382	-0.755	-0.534	-0.615	-0.333	0.038	-0.006	0.44	-0.092	-0.192	-0.193	0.139	-0.165	-0.83	-0.782	-0.661	-0.369	-0.715	-0.745	-0.421	-0.033	-0.24	-0.71	-0.063
mMA035002	myosin phosphatase Rho interacting protein	0.229	0.31	0.525	0.594	-0.103	0.262	-0.274	0.078	-0.218	-0.129	-0.011	-0.207	-0.216	0.24	-0.029	-0.05	-0.026	0.151	0.143	0.014	-0.019	-0.055	-0.415	-0.34	-0.152	-0.56	-0.339	-0.285	-0.49		-0.631	-0.825	-0.147	0.053	-0.308	-0.361	-0.09	-0.65	-0.337	-0.501	-0.279	-0.355	-0.465	-0.086	0.017	-0.105	-0.308	-0.478
mMC009605	unc-119 homolog B (C. elegans)		-0.445	-0.105	-0.166	-0.368	-0.223	-0.224	-0.467	-0.368	-0.054	-0.036	0.258	-0.166	-0.65	0.061	-0.34	-0.086	0.051	-0.107	-0.246	-0.399	-0.62	-0.565	-0.35	-0.492	-0.365	-0.679	-0.31	0.12	0.448	0.399	0.44	0.033	-0.127	-0.168	-0.066	0.075	0.005	0.143	-0.426	-0.344	-0.635	0.02	-0.101	-0.243	-0.28	-0.438	-0.113
mMC009607	regulating synaptic membrane exocytosis 4	-0.481	-0.125	-0.135	-0.131	0.152	-0.193	-0.214	-0.077	0.147	0.041	-0.021	0.033	-0.146	-0.66	0.091	-0.19	0.034	0.081	0.133	0.114	0.051	0.15	0.02	0.19	-0.022	0.255	-0.094	-0.025	0.017	0.073	0.194	0.25	0.188	-0.042	0.017	0.074	0.02	-0.01	0.008	-0.051	-0.049	-0.1	-0.125	0.009	-0.233	-0.09	0.15	-0.028
mMC009609	RIKEN cDNA D330046F09 gene	-0.226	-0.025	0.21	-0.081	-0.238	0.022	-0.139	0.008	0.017	0.041	-0.111	-0.007	-0.276	-0.64	-0.019	-0.32	-0.046	-0.019	-0.107	0.094	0.186	0.42	0.145	0.035	0.133	0.37	0.116	0.16	-0.28				0.023	-0.042	-0.028	-0.001	0.025	-0.14	-0.042	-0.186	-0.004	-0.105	-0.035	0.044	-0.113	0.05	0.247	0.042
mMC008072	family with sequence similarity 117, memberA	-0.801	-0.15	0.305	0.374	2.957	0.132	-0.104	0.548	0.722	0.911	1.159	0.793	-0.336	-0.22	0.501		-0.036	0.301	0.463	0.504					-0.672	-0.75	-0.669	-0.825		0.638	0.489	0.375	0.013	0.063	0.492	0.619	-0.24	-0.49	-0.027	0.699	-0.679	-1.065	-0.835	-0.756	-0.393	-0.475	-0.678	-0.538
mMA032560	atlastin GTPase 3	-0.411	0.14	0.055	0.114	0.147	-0.108	0.186	-0.002	-1.208	-0.039	-0.351	-0.137	-0.166		-0.129		0.104	-0.049	-0.167	-0.336	-0.189	0.385	-0.025	-0.17	0.718	1.07	0.301	0.835	0.325	0.128	0.269	0.285	-0.767	0.223	0.062	0.049	0.7	1.13	0.623	-0.141	0.541	-0.345	0.685	0.074	-0.053		-0.053	0.392
mMC009612	cyclin-dependent kinase 2	-0.446	-0.02	-0.59	-0.791	-0.223	-0.143	-0.339	-0.572	0.667	-0.189	-0.196	-0.912	-0.096	-0.07	-0.249	-0.74	0.134	0.031	-0.457	-0.886	-0.304	-1.33	-1.27	-1.34	-0.992	-1.85	-2.214	-1.98	0.36	0.293	-0.186	-0.845	0.698	0.043	-0.243	-1.006	-0.62	-0.915	-1.242	-1.126	-0.914	-0.99	-2.08	-1.286	-0.233	-0.855	-1.128	-0.713
mMC009615	apolipoprotein M		-0.45	-0.435	-0.186	-0.068	-0.033	0.131	0.193	-0.323	-0.049	-0.011	-0.032	-0.416	-0.84	-0.199	-0.33	0.014	-0.099	-0.037	0.004	0.576	0.35	0.44	0.48	0.383	0.18	0.216	0.32	0.155				0.048	-0.047	-0.108	0.004	0.105	0.115	-0.087	-0.111	0.116	-0.03	0.085	0.069	-0.028		0.197	-0.178
mMC009616	zinc finger protein 189					0.532	0.872	1.076	0.948	0.627	0.646	0.544	0.338	0.204	-0.49	0.431	-0.03	0.734	0.521	0.713	0.534	0.596	1.565	1.28	0.805	-0.372	0.635	0.846	0.705					1.173	0.193	0.277	0.204	0.67	1.29	0.363		-0.169	1.505	0.54	0.389	0.387			0.447
mMC009618	high mobility group 20A	-0.356	0.175	0.175	0.349	-0.488	0.382	-0.314	0.473	-0.088	0.236	0.369	0.088	-0.726	-0.41	0.251	0.02	-0.476	-0.119	0.093	0.174	-0.459	-0.335	-0.105	0.125	-0.912	-0.99	-0.284	-0.09	-0.705	-0.052	-0.256	-0.295	-0.072	-0.242	-0.003	0.264	-0.48	-0.165	0.038	0.674	-0.969	-0.155	-0.355	0.319	-0.298	-0.39	-0.633	0.042
mMC009619	secretory carrier membrane protein 3	-0.531	-0.125	0.16	-0.091	-0.143	-0.048	-0.219	-0.347	0.197	0.136	0.154	0.193	-0.296	0.4	-0.109		-0.186	-0.149	-0.127	-0.336	-0.269	-0.31	-0.015	-0.035	-0.427	-0.44	-0.424	-0.77	-0.14	0.263	0.354	0.46	0.473	0.033	0.172	0.169	0.23	0.11	0.383	-0.001	-0.619	-0.44	-0.32	-0.356	-0.173	-0.445	-0.568	-0.358
mMA035008	solute carrier family 2, (facilitated glucose transporter), member 8		-0.23	-0.105	0.094	-0.033	0.072	0.096	0.338	-0.658	0.001	-0.021	0.223	-0.176	-0.47	0.071	-0.05	-0.236	-0.199	-0.257	-0.196	0.051	0.405	0.465	0.65	0.008	0.09	0.371	0.275		0.348	0.409	0.545	-0.257	-0.157	-0.158	-0.031	-0.1	0.09	0.123	-0.131	0.071	-0.105	0.165	0.094	-0.173		-0.353	0.052
mMC009622	transmembrane protein 115	-0.141	0.52	0.62	0.374	-0.468	0.207	-0.109	0.058	-0.483	0.101	0.044	0.308	-0.176	0.11	0.171	0.12	0.314	0.391	0.133	0.364	0.031	0.745	0.295	0.1	-0.032	0.34	0.241	0.38	0.022	0.198	0.244	0	-0.507	0.173	-0.068	0.029	0.1	0.395	0.328	0.474	-0.374	0.49	0.11	0.409	0.037	-0.155	0.12	0.442
mMC009623	xylosylprotein beta1,4-galactosyltransferase, polypeptide 7 (galactosyltransferase I)	0.549	0.8	0.72	0.299	0.157	0.107	0.076	-0.312	0.237	0.106	-0.336	-0.167	-0.056	-0.11	-0.099	-0.3	0.554	0.401	0.053	-0.216	0.171	0.125	0.425	-0.12	-0.232	-0.28	-0.109	0.105	-0.148	-0.212	-0.756	-0.805	-0.782	-0.042	-0.393	-0.376	0.275	0.23	0.103	0.839	-0.139	0.395	0.245	0.614	-0.603	-1.095	-0.678	0.002
mMC009625	suppression of tumorigenicity 5		-0.42	-0.405	-0.531	-0.123	-0.013	0.171	-0.087		0.481	0.144	0.233		-1.55	-0.159		0.164	0.161	0.083	0.214	0.146	-0.025	-0.225	-0.295	0.388	0.45	0.376	0.125					0.173	0.193	0.032	0.194	0.01	0.08	-0.087	0.099	0.151	0.52	0.385	0.564	0.067
mMC009626	transmembrane protein 183A	-0.036	0.2	-0.625	-0.561	0.022	-0.063	0.361	0.123	0.572	0.306	0.349	-0.007	0.044	0.25	0.051	-0.19	0.344	0.231	0.013	0.214	0.256	0.545	0.39	0.315	-0.317	-0.195	0.076	-0.44	0.005	-0.072	-0.051	-0.03	0.688	-0.082	-0.098	-0.096	-0.2	-0.055	-0.667	0.144	-0.329	0.615	-0.255	-0.161	0.117	-0.16	-0.528	-0.043
mMA032562	gamma-glutamyl cyclotransferase						-0.108		-0.432	-0.068	-0.319	-0.301	-0.287	-0.116	-0.03	0.071	0.11	-0.306				0.721	1.425	0.465	-0.42	1.008	2.84	2.661	2.165					-0.027	-0.307	0.122	0.019	-0.1	-0.31	0.523		0.591	1.215	1.305	0.854	0.137	1.005	1.987	1.122
mMC009634	claudin 12					0.412	0.717	0.446		0.792	0.546	0.654	0.428	-0.186		0.141	-0.21	1.834	0.721	0.953	0.894	0.576	0.505	0.505	0.15	0.568	1.215	0.976	0.535					0.993	0.158	0.112	0.144	0.82	-0.26	-0.092	0.409	0.636	1.385	0.66	0.529	0.082	-0.305	-0.788	0.377
mMC008176	fucosyltransferase 7		-0.94	-0.275	-0.176	-0.323	0.282	-0.234	0.288	-0.628	-0.519	0.069	-0.247	-0.726		0.011		-0.376	-0.119	0.343	0.714					-0.842	-1.24	-0.969	-1.115		-0.752	-0.391	-0.795	-0.857	-0.477	-0.038	-0.041	-0.57	-0.66	-0.357		-0.919	-1.485	-1.095	-0.776	-0.433		-0.683	-0.268
mMC009638	caspase 4, apoptosis-related cysteine peptidase	1.394	0.535	0.17	0.519	0.662	0.882	0.941	1.328	-0.093	0.826	0.909	1.158	0.664	1.35	0.641	1.76	0.374	0.241	0.543	1.384	2.676	3.66	2.545	1.85	2.693	3.62	3.441	2.775	2	2.783	3.224	3.17	0.988	1.158	1.387	1.469	0.96	0.88	0.628	1.469	1.686	3.225	2.385	1.259	1.347	2.645	2.61	2.077
mMC009639	NADH dehydrogenase (ubiquinone) 1 alpha subcomplex, 8	0.529	-0.415	-0.45	-0.496	-0.063	-0.028	-0.159	-0.357	-0.443	-0.169	-0.331	-0.217	-0.416	0.23	-0.349	-0.39	-0.126	-0.209	-0.477	-0.426	-0.309	-0.485	-0.51	-0.48	0.078	-0.3	-0.494	-0.295	-0.425	-0.047	-0.141	0.01	-0.022	0.133	0.057	0.144	0.15	-0.265	0.003	-0.241	-0.024	-0.345	-0.31	-0.096	-0.158	-0.42	-1.085	-0.328
mMC009641	COX18 cytochrome c oxidase assembly homolog (S. cerevisiae)	0.029	-0.4	-0.105	-0.456	-0.198	-0.173	-0.209	-0.202	-0.193	-0.329	-0.386	-0.417	-0.366	-0.42	-0.319	-0.46	-0.256	-0.379	-0.567	-0.586	-0.209	0.01	0.055	-0.025	-0.312	-0.645	-0.184	-0.45		-0.152	-0.131	-0.135	0.203	-0.192	-0.223	-0.211	-0.17	-0.465	-0.112	-0.631	-0.269	-0.615	0.025	0.054	-0.158	0.06	0.187	0.167
mMC009642	GLI pathogenesis-related 1 (glioma)	-0.266	1.265		1.219	-0.048	1.182	1.276	1.233	-0.088		1.189	1.028	-0.426	-0.02	0.091	-0.09	-0.446	0.121	0.203	0.404	0.016	-0.025	0.9	1.27	-0.032	0.98	0.411	-0.07	0.495	1.783	1.714	1.565	1.268	1.288	1.262	1.669	0.085	0.16	0.298	0.899	-0.679	1.075	0.47	0.709	0.787	1.365	1.027	1.377
mMC008193	RIKEN cDNA C430049A07 gene	-0.131	0.26	0.145	0.074	-0.203	0.102	0.056	0.078	0.172	-0.269	-0.171	-0.107	-0.426	0.31	-0.299	-0.56	-0.006	-0.009	0.103	0.034					0.268	0.31	0.201	0.225					0.233	0.013	-0.288	-0.021	0.14	-0.11	0.043		0.121	-0.175	-0.135	0.094	-0.243	-0.145	0.267	-0.018
mMC009644	F-box protein 25	-0.126	0.615	0.44	0.259	1.937	0.412	0.541	0.283	0.397	0.246	0.149	0.178	-0.136	-0.17	0.321	-0.08	0.334	0.551	0.633	0.504	0.106	0.475	0.275	0.54	-0.377	-0.215	-0.099	-0.09	-0.22	-0.062	-0.021	-0.17	0.603	0.028	0.057	0.054	0.33	0.395	0.258	0.944	-0.169	0.475	0.005	0.434	0.047	-0.33	-0.313	0.122
mMC009645	sodium channel, voltage-gated, type I, beta	-0.246	0.005	0.245	0.244	-0.303	0.027	-0.179	-0.077	0.207	0.301	0.589	0.568	-0.186	-0.35	0.071	0.32	-0.156	-0.069	-0.107	-0.066	0.161	0.195	0.12	0.225	-0.032	0.09	-0.164	-0.08	-0.02	-0.087	0.404	0.155	-0.202	0.158	0.082	0.204	0.1	-0.29	0.258	0.279	-0.039	-0.05	0.05	0.194	-0.213	0.03	0.105	-0.038
mMC009646	ecotropic viral integration site 5	-0.046		0.17	-0.061	0.252	0.582	0.836	0.378	0.817	0.336	0.214	-0.027					0.804	0.701	0.613	0.464	0.426	1.2	0.375	0.2	-0.392	0.16	-0.299	-0.41	-0.13	-0.162	-0.241	-0.61	1.018	0.033	-0.143	-0.311	0.175	0.775	0.018	0.874	-0.264	1.37	-0.205	0.554	0.202	-0.195	-0.015	0.567
mMC009647	receptor accessory protein 4	0.134	0.68	0.745	0.539	-0.303	0.152	-0.204	-0.312	-0.048	-0.239	-0.006	-0.097	-0.276	0.4	-0.139	-0.16	0.124	0.361	0.053	-0.546	-0.219	0.005	-0.215	-0.35	-0.367	-0.075	-0.394	-0.61	0.062	0.248	0.339	-0.12	0.103	0.183	-0.258	-0.631	0.045	-0.01	0.108	-0.491	-0.519	-0.005	-0.5	-0.551	-0.168	-0.34	-0.38	-0.128
mMA035014	heterogeneous nuclear ribonucleoprotein A3	0.709	0.51	0.145	0.934	0.677	0.172	-0.124	0.668	0.042	0.061	0.059	0.353	0.074	0.1	0.301	0.45	0.164	0.201	0.163	0.844	0.141	0.535	0.045	0.14		-0.01	0.351	0.285	-0.31		-0.401	-0.115	0.203	-0.047	0.142	0.479	0.94	-0.21	-0.167	0.719	0.431	0.175	-0.265	-0.316	-0.493	-0.495	-0.383	-0.608
mMC009650	RIKEN cDNA 8430410K20 gene	-0.726	0.125	-0.55	-0.481	-0.173	-0.078	0.271	0.168	0.282	0.161	0.044	-0.012	-0.096	-0.22	0.111	-0.15	0.044	0.101	0.013	0.124	-0.529	0.005	0.175	0.005	-1.062	-0.25	0.396	-0.335	0.137	0.023	0.194	0.33	0.563	-0.217	-0.208	-0.106	-0.34	0.135	-0.522	-0.121	-1.049	0.265	-0.285	-0.016	0.062	-0.03	0.212	0.292
mMC009655	ATX1 (antioxidant protein 1) homolog 1 (yeast)	-0.686	-0.415	-0.175	0.039	-0.118	0.272	-0.144	0.123	-0.363	0.036	0.019	0.398	-0.306	0.41	0.251	0.36	-0.236	-0.049	0.253	-0.036	0.061	-0.275	-0.38	0.27	-0.327	-0.505	-0.759	-0.355	-0.255	0.378	0.394	0.695	0.563	0.138	0.572	0.909	-0.13	-0.655	-0.267	-0.036	-0.344	-0.29	-0.525	0.394	0.212	-0.1	-0.433	0.282
mMC009657	Wolf-Hirschhorn syndrome candidate 2 (human)	0.034	0.36	0.145	0.099	-0.243	0.017	-0.204	-0.367	0.382	0.211	0.144	-0.177	-0.266	-0.63	-0.009	-0.23					-0.234		-0.07	0.055	-0.437		-0.404				-0.356	-0.46	0.273	0.013	-0.168	-0.086	-0.32	-0.15	-0.157		-0.429	-0.145	-0.595	-0.386	-0.148	-0.19	-0.228	-0.283
mMA032564	cyclin G1	-0.291	-0.14	0.755	0.594	0.097	0.102	0.066	-0.022	-1.098	-0.029	-0.371	0.173	-0.276	0.61	-0.029		-0.296	-0.079	-0.177	-0.436	-0.299	-0.205	-0.275	-0.12	0.668	0.98	0.061	1.135	-0.045	0.118	0.379	-0.095	-1.137	0.173	0.072	-0.001	0.48	0.8	1.023	-0.201	0.321	-0.475	0.655	0.254
mMC009660	WD repeat domain 73	-0.171	0.295	0.335	-0.061	-0.178	0.132	0.061	-0.347	0.172	-0.209	0.244	0.023	-0.376	-0.34	-0.149	-0.55	0.004	0.191	0.223	0.004	-0.089	-0.21	0.335	-0.13	-0.907	-0.65	-0.319	-0.505	-0.26	-0.087	-0.086	-0.23	0.023	-0.217	-0.318	-0.516	-0.43	-0.485	-0.167	-0.081	-0.574	0.255	-0.02	-0.061	-0.398	-0.715	-0.823	-0.423
mMC009662	receptor (calcitonin) activity modifying protein 3	-0.711	-0.215	-0.255	-0.011	-0.098	-0.123	0.166	0.093	-0.343	0.006	-0.071	0.018	-0.156	-0.76	-0.089		-0.116	-0.079	-0.067	0.014	-0.014	0.16	0.355	0.2	0.268	0.315	0.531	0.28	-0.257	0.173	0.259	0.43	-0.152	-0.117	-0.203	0.039	-0.025	0.2	0.103	0.074	0.026	0.04	0.175	0.159	-0.133			0.022
mMC009664	protein tyrosine phosphatase, non-receptor type 2						-0.038	0.346	0.098		-0.104	-0.131	-0.127	0.264	0.14	0.071	-0.17	0.464	-0.129	-0.067	-0.126	0.556	1.33	0.28	-0.09	0.453	1.025	0.961	0.64					0.798	-0.132	-0.093	-0.141		0.78	-0.307		0.366	1.13	0.165	-0.096	0.407	0.17		0.647
mMC009666	RIKEN cDNA 1810055G02 gene	-0.121	-0.255	-0.605	-0.696	-0.248	-0.333	-0.294	-0.417	0.662	-0.339	-0.321	-0.772					-0.176	-0.579	-0.817	-0.956	-0.304	-1.155	-1.035	-0.765	-0.612	-0.84	-0.744	-1.005					0.388	-0.622	-0.713	-0.561	-0.65	-0.685	-0.857	-1.121	-0.564	-0.335	-0.75	-0.671	0.132	-0.29	-0.078	0.162
mMC009667	aldehyde dehydrogenase 1 family, member B1		-0.275	0.01	0.139	1.877	0.087	-0.309	0.088	-0.433	-0.179	-0.061	0.128	-0.266	0.14	0.011	0.5	-0.096	0.131	0.193	0.014	0.041	2.36	0.72	0.015	-0.137	0.735	1.556	1.13		0.038	0.279	0.515	-0.522	-0.357	-0.208	0.009	-0.315	-0.145	0.283		-0.609	0.025	0.565	0.874	-0.053	0.43	1.605	1.047
mMC009671	FK506 binding protein 9	0.129	0.31	0.57	0.664	-0.003	0.482	-0.054	0.418	0.477	0.346	0.564	0.248	-0.186	-0.64	0.091	-0.14	0.104	0.451	0.603	0.534	0.086	-0.25	-0.435	-0.69	-0.592	-0.77	-1.139	-1.77	-0.24	0.183	0.089	0.005	0.288	0.178	0.072	-0.056	0.025	-0.615	0.023	0.234	-0.519	-0.36	-0.41	-0.561	-0.093	0.13	-0.015	-0.948
mMC009673	chromatin modifying protein 1B		0.16	-0.115	-0.086	-0.283	0.097	0.191	0.213	0.507	0.346	0.319	0.538	-0.026	0.33	0.301	0.27	-0.386	-0.109	0.173	0.324	0.201	0.88	1.19	0.34	-0.222	0.305	0.886	0.165	0.445	0.533	0.554	0.82	0.373	-0.187	-0.098	0.254	-0.475	-0.21	-0.277	0.939	-0.504	0.375	-0.12	-0.171	0.047	-0.195	-0.28	0.107
mMC009675	FERM domain containing 8		-0.06	-0.125	-0.091	-0.163	0.137	0.196	0.108	-0.268	0.266	0.224	0.093	-0.296	-0.18	0.011	-0.3	-0.186	0.021	-0.107	-0.106	0.486	0.555	0.775	0.665	0.473	0.645	0.926	0.495	-0.18	0.623	0.614	0.41	0.108	0.008	0.032	-0.061	-0.19	0.18	0.188	0.289	-0.224	0.095	0.16	0.064	-0.143			-0.158
mMC009676	START domain containing 3		0.01	0.095	0.414	-0.153	0.587	0.221	0.623	-0.448	0.006	0.324	0.283	-0.396	0.52	0.221	0.6	-0.276	-0.139	0.063	0.074	0.071	1.205	1.135	1.14	0.088	0.46	1.251	0.975	-0.57	0.268	0.719	0.74	-0.407	0.113	0.372	0.574	-0.71	-0.2	-0.062	-0.031	-0.479	0.27	0.725	0.774	0.042	0.64	0.7	0.702
mMC009679	protocadherin 7		-0.065	-0.855	-1.136	0.272	-0.233	-0.089	-0.497	0.472	-0.034	-0.811	-1.027	0.074	-0.13	-0.069	-0.78	0.254	-0.209	0.093	0.044	0.291	-0.665	-0.99	-0.355	-0.237	-0.435	-1.649	-1.015	-0.09	-0.422	-1.311	-2.06	1.038	-0.207	-0.698	-0.761	-0.08	0.725	-0.467	0.214	-0.089	0.71	-0.805	-0.201	-0.063	0	-0.603	0.037
mMC009680	cytochrome b-561 domain containing 1	-0.211	0.38	0.385	0.739	-0.138	0.412	0.121	0.388	-0.283	0.041	0.164	0.403	-0.036	0.18	0.481	0.45	-0.066	0.161	0.303	0.524	-0.009	0.465	0.28	0.585	-0.227	0.27	-0.054	0.285	-0.435	0.098	0.199	0.515	0.218	0.208	0.272	0.569	0.06	0.33	0.158	-0.016	-0.169	0.495	-0.005	0.014	-0.053	0.265	0.047	0.217
mMA035016	latent transforming growth factor beta binding protein 1					0.327	0.342	-0.394	0.508	0.052	-0.209	0.229	0.133	-0.076		0.041	0.66					2.191	1.745	1.555	1.1	1.778	1.21	1.171	0.715	0.775	0.548	0.659	0.575	-0.017	0.133	0.332	0.549	0.08	-0.82	-0.127	0.529	0.691	0.615	0.795	0.694	-0.223	0.985	1.087	0.632
mMA035018	solute carrier family 31, member 1		0.49	0.875	1.254	-0.083	0.662	0.366	0.808					-0.276	0.46	0.061	0.61	-0.376	-0.119	-0.197	-0.006	0.041	-0.005	0.145	0.13	0.668	1.46	1.661	1.595	0.35	0.798	1.049		-1.927	-0.147	-0.068	0.219	-0.11	0.6	0.323	0.459	0.311	1.175	1.545	0.984	-0.023	0.445	1.407	1.332
mMC009683	mesoderm induction early response 1, family member 3	0.504	1.175	0	0.109	0.182	0.042	0.276	0.243	0.837	0.516	0.449	-0.232	0.304	-0.38	0.271	0.83	0.364	0.291	0.183	0.414	0.971	2.66	1.135	0.32	-0.367	0.135	0.571	-0.02	-0.21	-0.277	-0.696	-0.9	0.623	-0.092	-0.013	-0.046	0.025	-0.29	-0.262	0.164	-0.449	1.035	0.455	0.789	0.767	0.86	1.445	0.632
mMC009684	TBC1 domain family, member 13	-0.226	-0.235	0.53	0.549	-0.478	0.337	-0.669	0.093	0.057	-0.024	0.494	0.103	-0.246	0.5	0.121	0.65	-0.226	0.221	0.183	0.084	0.096	0.6	0.43	0.425	-0.492	-0.51	0.426	-0.035	-0.165	0.533	0.224	0.665	-0.402	0.168	-0.113	-0.331	-0.26	-0.345	0.268	0.094	-0.489	-0.06	0.275	0.529	-0.273	0.425	0.557	0.137
mMC009685	signal recognition particle 68	-0.571	-0.215	0.01	-0.161	-0.393	0.092	-0.054	-0.102	-0.353	0.166	0.229	0.058	-0.436	0.19	-0.019	0.12	-0.236	-0.099	-0.127	0.004	-0.324	-0.565	0.1	0.075	-0.307	-0.525	-0.349	-0.535	0.215	0.528	0.354	0.435	-0.167	0.168	0.227	0.314	-0.25	-0.115	0.188	-0.241	-0.324	-0.13	0.115	-0.031	-0.083	0.025	-0.283	0.582
mMC009689	RIKEN cDNA 4930455F23 gene		-0.265	0.515	0.269	-0.473	0.527	-0.014	0.263	-0.323	0.141	0.209	0.103	-0.256		0.161	-0.31	-0.206	0.011	0.133	-0.086	-0.289	-0.9	0.295	0.41	-0.617	-1.32	-0.119	-0.56					0.273	-0.307	-0.273	-0.356	-0.86	-0.625	0.068	-0.311	-0.664	-1.23	-0.605	-0.446	-0.168	-0.795	-1.793	-0.733
mMC009691	RIKEN cDNA 2610507I01 gene		-0.025	0.37	0.639	-0.813	0.247	-0.079	0.258	-0.828	0.176	0.114	0.288	-0.626		0.401	0.1	-0.496	0.231	0.173	0.254	-0.839	-1.55	0.1	0.72	-0.817	-1.21	-0.704	-0.42					-0.077	0.198	0.157	0.264	-0.71	-0.115	-0.062		-0.764	-0.81	-0.46	0.259
mMC009692	sema domain, seven thrombospondin repeats (type 1 and type 1-like), transmembrane domain (TM) and s	-0.006	0.175	0.115	0.119	-0.148	0.092	-0.019	0.073	-0.043	-0.009	-0.071	-0.047	-0.376	0.46		-0.71	-0.176	0.061	-0.017	-0.066	0.016	0.11	0.06	0.165	0.178	0.365	0.306	0.32	-0.278				0.043	-0.087	-0.183	0.059	-0.115	0.09	0.038	-0.371	0.041	-0.11	0.075	0.004	-0.178	-0.055	-0.053	-0.058
mMC009693	cDNA sequence BC050777	0.084	0.09	0.185	0.174	-0.148	-0.033	-0.249	-0.192	-0.398	-0.049	-0.171			-1.17			-0.126	-0.109	-0.147	-0.126	0.021	0.15	0.06	-0.01	0.243	0.375	0.016	0.415	-0.553				-0.162	0.068			-0.095	0.035	0.153	-0.366	0.176	-0.015	0.14	0.134	-0.418	-0.28	-0.19
mMC009695	solute carrier family 27 (fatty acid transporter), member 4	0.214	0.36	0.555	0.794	-0.108	0.157	-0.249	0.263	-0.168	0.026	0.359	0.318	-0.186	-0.46	0.161	0.22	-0.246	0.051	0.193	0.454	0.086	0.03	0.225	0.235	-0.097	-0.22	0.076	0.23	-0.238	0.178	0.134	0.395	-0.062	-0.087	-0.088	0.234	0.04	-0.275	0.283	0.124	-0.159	0.03	0.095	0.319	-0.238	0	0.042	0.402
mMA032567	-		0.12	0.385	0.174	-0.033	0.062	-0.134	-0.122	0.352	-0.019	0.169	0.073	-0.076	-0.34	0.021	-0.03	0.114		-0.097	-0.016	0.281	1.125	0.335	-0.09	0.718	1.1	0.561	0.825	0.13	-0.102	-0.101	-0.475	0.153	-0.027	-0.138	-0.241	0.05	0.04	-0.017	0.219	0.001	0.265	0.485	0.344	-0.503	0.015	0.362	-0.148
mMA035024	myosin, heavy polypeptide 9, non-muscle	-0.391	-0.58	-0.765	-0.886	0.117	0.162	-0.004	-0.342	0.502	-0.419	-0.811	-0.717	-0.156	0.15	-0.169	-0.3	-0.216	-0.339	-0.537	-0.546	0.061	-0.635	-0.625	-0.51	-0.442	-1.01	-1.009	-0.685	-0.805	-1.032	-1.381	-0.915	0.403	-0.367	-0.488	-0.171	-0.73	-1.05	-1.647	-1.071	-0.359	-0.355	-0.375	0.344	-0.113	-0.255	-0.123	-0.158
mMC009698	-		0.2	-0.735	-0.591	0.127	-0.353	0.116	-0.117	0.132	0.371	0.204	-0.127			-0.049	-0.35	0.444	0.131	-0.017	0.154	0.176	-0.085	-0.005	-0.07	0.133	-0.235	-0.574	-0.355			-0.141	0.215	-0.117	-0.302	-0.443	-0.371	0.415	0.46	-0.202	-0.271	0.116	0.165	-0.46	-0.231
mMC008460	RIKEN cDNA 1700016D18 gene	-0.351	-0.2	0.09	1.059	0.122	0.442	-0.134	1.298	0.557	-0.054	0.214	0.683	-0.316	-0.96	0.931	1.27	0.254	0.341	0.803	1.494					-0.527	-0.795	-0.899	-1.18	0.485	-0.372	0.009	0.16	0.463	-0.057	0.487	0.689	-0.195	-0.825	-0.692	0.144	-0.309	-0.605	-0.56	-0.276	-0.283	0.315	1.09	1.062
mMC009701	proteasome (prosome, macropain) 26S subunit, ATPase 2	-0.321	-0.275	-0.29	-0.741	-0.033	-0.068	-0.034	-0.557	-0.443	-0.244	-0.481	-0.222	-0.266	0.18	-0.239	-0.5	-0.176	-0.309	-0.757	-0.896	-0.039	-0.325	-0.085	-0.4	0.098	-0.14	0.126	0.315	-0.095	0.133	-0.011	0.065	0.253	-0.082	-0.178	0.109	0.185	0.025	0.153	-0.271	-0.039	0.01	0.57	0.494	-0.008	-0.295	-0.315	0.192
mMC009703	phenylalkylamine Ca2+ antagonist (emopamil) binding protein	-0.391	-0.31	0.195	0.179	-0.158	-0.008	-0.334	0.018	-0.563	-0.109	-0.161	0.163	-0.256	0.41	0.111	0.11	-0.246	0.011	0.003	-0.186	0.086	-0.06	-0.23	-0.14	0.163	-0.025	-0.444	-0.205	-0.125	0.188	0.509	0.48	-0.282	0.148	0.282	0.309	0.19	-0.23	0.248	0.419	-0.219	-0.725	-0.51	-0.031	-0.173	-0.305	-0.458	-0.033
mMC009705	tRNA methyltransferase 6 homolog (S. cerevisiae)	0.199		0.01	-0.996	-0.093	-0.303	-0.019	-0.762	0.437	-0.174	-0.431	-0.307	-0.176	-0.75	-0.459	-0.75	0.294	0.011	-0.337	-0.386	-0.014	-0.485	-0.57	-1.18	-0.567	-0.87	-0.784	-1.085	-0.248	-0.592	-0.831	-1.09	0.738	-0.277	-0.463	-0.536	0.035	-0.31	-0.667	-0.916	-0.409	-0.36	-0.705	-0.876	0.072	-0.66	-0.768	-0.548
mMC009706	cold shock domain protein A	-0.406		-1.25	-2.146	-0.198	-0.918	-0.559	-1.822	0.317	-0.569	-1.176	-1.132	-0.206	-0.3	-0.879	-1.58	0.114	-0.529	-1.197	-1.596	0.426	-0.035	-1.175	-1.78	-0.297	-0.905	-1.834	-2.185	-0.815	-1.072	-1.936	-2.2	0.488	-0.497	-1.178	-1.086	-0.235	-0.84	-1.297	-1.146	-0.219	-0.035	-0.855	-1.031	-0.188	-0.595	-0.948	-0.723
mMC009711	protease (prosome, macropain) 26S subunit, ATPase 5	-0.821	-0.7	-0.765	-1.001	-0.028	-0.173	-0.004	-0.502	-0.033	-0.214	-0.161	-0.132	-0.426	-0.1	-0.249	-0.53	-0.256	-0.509	-0.737	-0.736	0.426	-0.09	0.33	-0.095	-0.047	-0.44	-0.124	-0.225	-0.208	0.023	0.084	0.145	0.398	-0.032	-0.043	0.014	-0.07	-0.47	-0.447	-0.476	-0.369	0.01	-0.1	-0.216	-0.063	-0.165	-0.338	0.077
mMC009712	RIKEN cDNA 4930568G15 gene		-0.29	-0.415	-0.196	0.062	0.092	0.196	0.358	-0.243	0.026	0.044	0.013	-0.186	-0.7	-0.159	-0.7	-0.046	0.051	0.103	0.154	0.146	0.29	0.49	0.555	0.043	0.015	0.146	0.185		0.098	0.199	0.21	0.198	-0.107	-0.043	-0.061	0.12	0.055	0.083	0.259	-0.049	-0.015	-0.09	-0.141	-0.108		-0.293	-0.403
mMC009714	myozenin 1	-0.316	-0.28	0.005	-0.316	-0.273	-0.013	-0.349	-0.222					-0.326		-0.319	-0.86	-0.066	-0.289	-0.367		-0.294	-0.585	-0.625	-0.765	-0.192	-0.48	-0.979	-1.225		0.268	0.769	0.7	0.113	-0.407	-0.048	-0.116	-0.12	-0.345	-0.397	-1.436	-0.274	-0.485	-0.505	-0.831	-0.323		-0.818
mMC009715	expressed sequence AI467606	-1.036	0.125	0.225	-0.021	-0.258	0.252	0.026	0.218	0.187	0.101	0.509	0.108	-0.456	0.11	0.311	-0.17	-0.316	0.121	0.143	0.044	-0.884	0.01	0.6	0.55	-1.582	-1.07	-0.449	-0.31	-0.385	-0.112	0.084	-0.15	0.233	-0.037	0.317	0.234	-0.78	-0.29	-0.032	0.264	-1.724	-0.585	-0.9	-0.066	-0.193	-0.315	-0.7	0.142
mMC009716	carboxymethylenebutenolidase-like (Pseudomonas)	-0.111	-0.525	0.465	-0.976	1.312	0.087	-0.289	-1.067	-0.098	-0.334	-0.396	-0.182	-0.346	-0.44	-0.349	-1.62	-0.246	-0.439		-0.796	0.041	-1.015	-0.155	-0.62	-0.242	-0.84	-2.484	-2.395	-0.558	-1.182	-1.246	-1.38	0.238	-0.337	-0.493	-0.341	-0.22	-0.95	0.008	-0.646	-0.369	-1.49	-2.795		-0.213	-1.03	-2.558	-2.548
mMC009717	zinc finger protein 326	-0.046		-0.165	-0.581		-0.153	-0.424	-0.572	0.507	-0.039	-0.176	-0.217	-0.036	-0.88	-0.039	-0.58	0.104	-0.059		-0.266	-0.199	-0.925	-1	-1.16	-0.607	-1.21	-1.909	-1.14	-0.433	-0.537	-0.671	-1.05	0.598	-0.087	0.052	-0.151	-0.105	-0.95	-0.702	0.159	-0.329	-0.69	-1.16	-0.351	-0.333	-0.625	-0.655	-0.738
mMC009721	NDC80 homolog, kinetochore complex component (S. cerevisiae)		0.305	0.175	-1.001	-0.003	0.067	0.101	-1.417	0.197	0.371	0.229	-0.792	-0.186	-0.03	0.031	-1.36	-0.006	-0.029	-0.447	-2.326	0.156	-0.39	-1.16	-1.655	-0.097	-1.29	-2.749	-3.44	0.217	0.103	-0.071	-1.37	0.258	-0.167	-0.368	-1.301	-0.115	-0.455	-0.872	-1.256	-0.349	-0.735	-2.515	-4.261	0.207			-2.623
mMC009723	TATA box binding protein-like 1					0.012	0.152	0.561	0.093		-0.084	-0.196	-0.537	-0.286	-0.42	-0.389	-0.51	0.114	-0.549	-0.397	-0.356	-0.319	0.23	-0.045	-0.04	-0.262	-0.1	-0.209	-0.49					-1.382	-0.552	-0.508	-0.396	-0.065	0.81	-0.242		-0.219	1.125	-0.305	-0.251	0.027			0.267
mMC009724	REST corepressor 1		0.33	-0.32	-0.021	-0.063	0.057	0.466	0.453	0.317	0.316	0.384	0.218	-0.346	-0.56	0.021	-0.41	0.044	0.311	0.323	0.394	-0.519	-0.29	-0.315	0.055	-0.772	-0.705	-0.294	-0.51	-0.205	-0.022	-0.076	-0.11	0.313	-0.177	-0.118	0.109	-0.095	0.65	0.008	0.599	-0.519	0.03	-0.5	-0.236	-0.038	-0.56	-0.665	-0.298
mMA035025	cysteine and histidine rich 1	0.029	0.45	0.515	0.294	-0.223	0.232	-0.044	-0.182	-0.628	0.041	-0.181	0.043	-0.196	0.25	0.071	-0.05	-0.386	-0.059	-0.237	-0.306	-0.059	0.295	0.415	0.22	-0.102	0.02	0.421	0.495	-0.5	0.108	-0.271	-0.065	-0.527	0.023	-0.258	-0.201	-0.24	0.07	-0.017	-0.101	-0.039	0.395	0.375	0.634	-0.013	0.215	0.067	0.362
mMC009727	defects in morphology 1 homolog (S. cerevisiae)	-1.026	0.265	0.115	0.084	0.357	0.102	0.231	0.163					-0.456	-0.01	0.411	0.2	-0.026	0.281	0.383	0.374	-1.199	0.06	0.04	0.32	-1.712	-0.51	-0.264	-0.495	-0.7	-0.077	0.034	-0.2	0.378	-0.317	0.017	0.189	-0.075	0.7	0.693	0.934	-1.359	0.27	-0.03	0.214	0.052	-0.025	0.03	0.372
mMC009728	transmembrane protein 132A	-0.271		0.155	0.469	1.342	-0.018	-0.559	0.293	-0.233	-0.299	-0.181	0.303	-0.186		-0.009	0.42	0.264	-0.089	0.073	0.584	0.281	0.265	-0.375	-0.45					-0.355	-0.087	-0.046	0.505	0.138	-0.152	-0.058	0.254	-0.095	-0.345	0.003	1.589					-0.218	-0.705	-0.338	-0.543
mMA035026	alanine-glyoxylate aminotransferase 2-like 2	0.249	-0.13	0.335	0.414	-0.403	-0.038	-0.804	-0.382	-0.258	-0.139	-0.131	-0.027				-0.18	-0.126	-0.119	-0.037	-0.066	-0.029	-0.415	-0.415	-0.37	-0.182	-0.42	-0.499	0.185							-0.228	-0.101	-0.07	-0.18	0.143	-0.521	-0.089	-0.365	0.185	0.564	-0.123	0.255	0.482	0.182
mMA035028	secretory carrier membrane protein 1					0.157	0.072	-0.214	-0.002	0.192	-0.039	0.419	0.133	0.024		-0.289	-0.14	-0.306	-0.259		-0.556	0.111	-0.025	0.005	-0.23	-0.002	-0.39	0.091	0.515	0.215	0.638	-0.061	0.305	-0.067	0.103	0.022	-0.111	0	0.03	0.053	-0.471	-0.089	-0.215	0.415	0.704	-0.093	-0.025	0.097	0.602
mMC008644	ATP-binding cassette, sub-family A (ABC1), member 2	-0.731	-0.305	-0.1	0.084	-0.178	0.067	0.041	0.158	-0.448	0.021	-0.076	0.108	-0.226	-0.42	-0.079	-0.34	-0.206	-0.109	-0.087	-0.016					0.113	0.03	-0.074	0.185	0.09	0.053	0.174	0.22	-0.172	0.033	-0.013	0.074	0.085	0.04	0.028	0.144	-0.094	-0.095	-0.125	-0.046	-0.163	-0.13	-0.315	-0.278
mMA031756	eukaryotic translation initiation factor 3, subunit I		-0.31	-0.045	-0.096	-0.173	0.472	0.126	0.158	-0.648	-0.079	-0.231	0.093	-0.236	0.3	-0.129	-0.2	-0.186	-0.189	-0.277	-0.326	-0.379	-0.595	-0.695	-0.54	-0.082	-0.29	-0.109	-0.445	-0.17	0.398	0.829	0.405	0.143	0.173	0.122	0.109	-0.69	-0.32	-0.167	-0.261	-0.289	-0.355	-0.435	-0.396	0.227	-0.055	-1.168
mMA035031	pentatricopeptide repeat domain 2		0.28	0.665	0.244	-0.293	0.402	0.366	-0.012		0.111	-0.061	0.193	-0.426	0.33	0.191	-0.28	-0.626	-0.209	-0.367	-0.426	-0.389	-0.545	0.475	0.44	0.238	0.09	0.811	0.585	0.105	0.628	0.819	0.435	-2.507	-0.037	-0.158	0.129	-0.3	0.86	0.703	0.389	-0.009	0.375	0.655	0.774	-0.343	-0.125	-0.283	0.102
mMA031759	cofilin 2, muscle		-0.05	0.075	0.254	-0.073	0.002	-0.144	0.058	-0.248	0.011	-0.011	0.343	-0.096	-0.23	0.021	-0.14	-0.126	-0.099	-0.037	-0.086	-0.009	0.125	0.255	0.78	-0.042	0.05	-0.159	0.005	-0.015	0.108	0.239	0.475	-0.057	0.013	-0.048	0.149	-0.11	-0.14	0.133	-0.241	-0.029	-0.325	0.005	0.074	-0.293	-0.255	-0.403	-0.268
mMC009739	TSR1, 20S rRNA accumulation, homolog (yeast)					0.482	-1.553	-1.109	-1.862	0.407	-0.974	-1.156	-0.847	-0.286		-1.339	-1.21	-0.176	-1.209	-1.297	-1.086	-0.384	-2.37	-1.365	-1.355	-0.702	-1.075	-1.244	-1.945		-1.522	-1.676	-1.495	0.283	-0.907	-0.823	-0.511	0.385	-0.095	-0.542		-0.249	0.16	-1.295	-1.461	-0.298	-1.07	-1.058	-0.538
mMA031760	Sec31 homolog A (S. cerevisiae)	-0.141	0.19	0.435	0.244	-0.043	-0.098	-0.044	-0.062	-0.138	0.161	-0.121		-0.106	-0.3	-0.099	-0.22					0.041	0.015	0.015	0.06	0.168	0.4	-0.099	0.295	0.155				0.113	0.073	-0.108	0.069	0.11	0.33	0.343	-0.451	0.471	-0.215	0.415	-0.026
mMC009746	pleckstrin homology domain containing, family M, member 3	-0.351	-0.475	-0.6	-0.056	0.362	-0.003	-0.074	0.373	0.687	0.281	0.514	0.013	-0.096	0.08	0.131	0.44	-0.176	-0.369	-0.047	0.304	-0.124	0.54	0.265	0.495	-0.122	-0.55	-0.224	-0.305	-0.073	-0.047	-0.211	-0.04	0.703	-0.047	0.217	0.489	-0.555	-1.215	-0.997	-0.481	0.346	0.37	0.075	0.354	0.212	0.24	0.815	1.012
mMC009747	protein phosphatase 2A, regulatory subunit B (PR 53)		-0.555	-0.485	-0.446	-0.248	0.357	-0.104	0.058	-0.818	0.336	0.374	0.213	-0.426	0.15	-0.259	-0.3	-0.346	-0.129	-0.187	-0.506	0.036	-0.26	-0.185	0.035	-0.362	-0.75	-0.984	-0.755	-0.323	0.693	0.674	0.735	-0.262	0.263	0.137	0.134	-0.32	-0.475	-0.097	0.334	-0.624	-0.4	-0.875	-0.611	-0.033	-0.165	-1.053	-0.233
mMC009748	Fgfr1 oncogene partner		0.265	-0.19	-0.121	0.377	0.292	0.401	0.363	1.017	0.616	0.514	-0.002	0.294		0.391	-0.19	0.524	0.531	0.333	-0.146	-0.054	-0.65	-0.03	0.11	-0.492	-0.815	-0.014	-0.635		0.398	0.384	-0.12	1.263	0.218	0.197	-0.086	-0.1	-0.16	-0.517	0.124	-0.144	0.49	-0.65	-0.271	0.462			-0.008
mMC009749	transcription factor EC		1.16	0.27	0.159		0.872	1.351	0.598	0.372	0.976	1.254	1.243	0.484	0.79	0.701	0.7	0.564	0.611	0.553	0.504	2.461	0.74	0.285	-0.55	3.093	2.01	0.776	-0.165	1.98	2.313	2.944	2.865	0.983	1.083	1.112	0.999	2.76	2.85	1.663	2.479	2.791	2.895	1.62	0.779	1.827	2.215	1.842	0.762
mMC009750	LSM14 homolog B (SCD6, S. cerevisiae)	-0.621	0.265	-0.025	0.154	0.057	0.472	0.711	0.358	0.167	0.306	0.134	0.058		0.35		0.08	-0.076	0.301	0.133	0.154	-0.284	-0.27	0.105	0.075	-0.452	-0.515	-0.399	-0.095	-0.255	0.383	0.334	0.425	0.378	0.078	-0.008	0.259	-0.53	-0.02	-0.057	0.264	-0.619	0.32	-0.435	-0.281	-0.088	-0.53	-0.913	-0.258
mMC008753	RIKEN cDNA E430018J23 gene	-0.931	-0.19	-0.205	-0.041	-0.068	0.137	0.106	0.153	-0.198	0.216	0.134	0.253	-0.106	-0.54	0.231	0.07	-0.046	-0.039	0.023	0.054					0.148	0.44	0.311	0.45	-0.075	0.178	0.299	0.54	-0.107	-0.007	-0.023	0.214	0.155	0.265	0.303	0.269	-0.054	0.175	0.23	0.264	-0.073	-0.115	-0.035	0.082
mMC009751	jagunal homolog 1 (Drosophila)	-0.391	0.11	0.005	-0.191	0.197	-0.118	0.051	-0.127	-0.148	-0.139	-0.196	0.048	-0.346	-0.03	-0.089	-0.16	-0.166	-0.069	-0.267	-0.226	-0.749	-0.695	-0.44	-0.305	-0.262	-0.145	-0.234	-0.215	-0.295	-0.047	-0.036	0.02	0.218	0.003	-0.073	0.029	0.075	0.165	0.183	-0.356	-0.224	0.045	0.005	0.149	-0.228	-0.29	-0.408	-0.133
mMA035034	neural precursor cell expressed, developmentally down-regulated gene 9		-0.05	-0.535	-0.086	-0.113	-0.078	-0.224	0.328	0.562	-1.039	-0.441	-0.547	-0.066	-1	-0.409	-0.27	-0.486	-0.659		-0.546		-0.705	-0.665	-0.34	0.008	0.39	-0.379	-0.615					0.173	-1.557	-1.208	-0.691	-0.78	-0.28	-0.847	-1.281	-0.309	0.405	-0.935	-0.426	-0.053	-0.585	-0.488	0.222
mMC009754	taxilin alpha	0.414	0.58	0.505	0.564	-0.058	0.157	-0.259	-0.087	0.227	0.096	0.114	0.033	-0.106	0.46	0.091	-0.06	0.014	-0.029	-0.097	-0.156	0.401	-0.265	0.145	0.06	-0.032	-0.67	-0.559	-0.805	-0.048	0.183	-0.096	-0.205	0.233	0.153	-0.203	-0.121	0.21	-0.155	-0.072	-0.581	-0.339	-0.245	-0.555	-0.336	0.052	-0.26	-0.313	0.042
mMA031764	thioredoxin domain containing 14	0.849	0.87	1.095	0.804	0.147	-0.248	-0.354	-0.412	-1.178	-0.089	-0.051	-0.097	-0.136		-0.329	-0.49	-0.346	-0.239	-0.817	-1.186	0.231	-0.285	-0.065	-0.36	-0.072	-0.39	-0.609	-0.045	0.335	0.458	0.169	-0.075	-2.357	-0.117	-0.278	-0.631	0.42	0.18	0.763	0.029	0.191	-0.345	0.115	0.274	-0.393	-0.225	-0.668	-0.178
mMC009756	cysteine and glycine-rich protein 1	0.514	0.635	0.355	0.464	0.062	-0.088	-0.264	-0.147	0.302	0.031	0.259	-0.107	-0.006	0.46	0.011	0.2	0.384	0.541	0.123	-0.046	0.726	2.005	1.41	0.12	0.113	0.405	1.391	1.08	0.545	0.358	0.119	0.175	-0.007	0.163	-0.403	-0.856	-0.11	-0.47	-0.417	-0.521	-0.354	-0.215	-0.43	-0.616	-0.228	-0.07	0.387	-0.488
mMC009757	RIKEN cDNA 1700040A12 gene	-0.376	0.005	-0.12	-0.121	-0.148	-0.163	0.251	-0.067	0.092	0.121	-0.096	-0.037	-0.066	-0.72	-0.239		-0.126	-0.209	-0.087	-0.076	0.051	0.065	-0.135	-0.005	0.048	0.225	0.241	-0.14	0.38	0.203	0.574	0.565	0.028	-0.082	-0.113	-0.101	-0.22	0	-0.117	-0.156	-0.054	-0.02	0.04	-0.021	-0.153			-0.103
mMC009759	WAP four-disulfide core domain 2	-0.696	-0.325	-0.405	-0.091	-0.173	-0.128	0.121	0.143	-0.408	0.116	0.059	0.163	0.004	-0.36	0.101	-0.09	-0.176	-0.139	-0.117	0.084	-0.024	0.075	0.71	0.455	0.128	0.035	0.306	0.05	0.192	0.273	0.404	0.69	0.088	0.038	0.037	0.114	0.015	0.01	-0.047	0.129	0.036	-0.03	0.095	0.034	-0.123		-0.373	0.037
mMC008841	rod outer segment membrane protein 1	-0.721		0.625	0.064	-0.053	0.902	0.366	0.628	-0.038	0.461	0.689	0.633	-0.166	-0.25	0.461		0.364	0.761		0.934					0.278	-0.02	-0.209	0.575	-0.07	0.538	0.779	0.415	0.113	0.123	0.112	0.159	0.23	-0.11	0.483	0.249	-0.239	-0.455	-0.045	0.554	0.047	-0.425	-0.808	-0.318
mMA035041	ret proto-oncogene	-0.891	-0.33	-0.435	-0.146	-0.263	-0.148	-0.034	0.018	-0.108	-0.049	0.039	0.113	-0.056	-0.46	-0.029	0.01		-0.269	0.033	0.014	0.131	0.185	-0.155	0.08	0.208	0.14	0.091	0.305	-0.015	-0.102	-0.051	0.195	0.023	-0.167	-0.098	0.009	-0.12	-0.17	-0.247	-0.231	-0.079	-0.175	-0.265	-0.006	-0.053	-0.045		-0.428
mMC009763	dual specificity phosphatase 3 (vaccinia virus phosphatase VH1-related)	0.019	0.17	0.11	0.379	0.692	0.602	0.211	0.503	0.422	0.236	0.434	0.603	0.024	0.49	0.551	0.52	-0.176	-0.229	0.363	0.514	-0.329	-0.555	-0.295	0.36	-0.477	-0.58	-0.704	-0.72	0.115	0.708	0.729	0.87	0.668	0.008	0.152	0.534	-0.155	-0.215	0.048	0.599	-0.264	-0.185	-0.955	-0.456	-0.048	-0.785	-1.87	-0.913
mMA035043	adenosine deaminase, RNA-specific		-0.3	-0.035	-0.046	0.057	0.062	0.216	0.258	-0.718	-0.019	-0.301	-0.057	-0.036	-0.34	-0.069	-0.1		-0.269			0.071	0.205	0.195	0.32	0.388	0.5	0.151	0.875			0.339	0.185	-0.047	-0.097			0.18	0.29	-0.067	-0.161	0.061	-0.265	0.615	-0.046	-0.023		0.517	0.492
mMC009766	F-box and leucine-rich repeat protein 7	-0.201	0.17	0.44	0.449	-0.118	0.202	-0.064	0.168	0.067	0.086	0.439	0.468	-0.136	-0.45	0.121	0.06	0.064	0.201	0.103	0.134	0.121	0.12	0.055	0.17	-0.127	0.09	0.101	0.41	-0.128				0.033	0.008	0.012	0.169	0	-0.665	-0.097	-0.541	-0.089	0.045	0.4	0.809	-0.323	-0.285	0.005	0.192
mMA035048	flotillin 1	-0.211	-0.26	0.815	0.404	0.387	-0.338	-0.424	-0.312	-2.438	-0.509	-0.761	0.193	-0.496	-0.38	0.111	0.11	-0.486	-0.469		-0.106	-0.039	-0.575	-0.365	-0.26	0.668	0.25	-0.239	0.705	0.235	0.478	1.339	1.365	-1.887	0.113	0.122	-0.031	0.47	0.27	1.003	-0.171	0.481	-0.995	0.435	0.484	-0.393	-0.425	0.072	0.362
mMC009768	myosin ID	-0.316	0.75	-0.155	-0.806	0.237	0.087	0.881	-0.562	-0.248	0.151	-0.181	-0.497	-0.346	-0.48	-0.799	-1.44	0.554	1.091	0.563		0.421	1.265	0.49	-0.81	0.328	2.21	0.686	-0.39	-0.12	-0.037	-1.156	-1.145	0.068	0.273	-0.728	-1.066	0.075	-0.395	-0.662	-1.276	0.331	1.125	0.03	-0.516
mMC009771	interferon regulatory factor 2 binding protein 1		0.26	-0.125	-0.216	-0.138	0.087	0.406	-0.002	-0.183	0.196	0.219	-0.077	-0.266	-0.33	0.191	0.02	-0.236	-0.109	-0.107	-0.076	-0.369	-0.11	0.17	0.13	-0.167	-0.005	0.406	-0.065		0.568	0.384	0.195	0.128	-0.042	-0.088	-0.056	-0.38	0.085	-0.012	-0.031	-0.444	0.135	-0.085	-0.241	0.027			-0.063
mMC009772	poly(A) polymerase gamma		0.48	-0.435	-0.026		0.497	0.236	0.588		0.331	0.279	-0.007	-0.326	-0.59	0.171	-0.09	-0.026	-0.019	0.263	0.264	-1.039	-0.055	-0.005	0.16	-1.662	-0.87	0.211	-0.735					0.823	-0.337	-0.128	0.049		0.585	-0.547		-1.669	0.565	-0.445	-0.176	0.217	0.105		0.182
mMC008923	poly (ADP-ribose) polymerase family, member 1		-0.22	0.545	0.594	-0.223	-0.178	-0.204	-0.172	-1.938	-0.329	-0.741	-0.187	-0.196	-0.27	-0.059	-0.38	-0.416	-0.419	-0.657	-0.896					0.278	0.02	-0.699	-0.045	0.38	-0.182	-0.401	-0.265	-0.777	-0.177	-0.438	-0.261	0.17	0.44	0.383	-0.801	0.511	-0.995	-0.195	-0.586	-0.053	-0.275	-0.813	-0.338
mMC009773	Sec61, alpha subunit 2 (S. cerevisiae)		0.29	0.1	-0.036	-0.123	0.192	0.481	0.053	0.247	0.231	-0.006	-0.047	-0.206		0.011	-0.05	-0.036	-0.109	-0.267	-0.356	-0.164	-0.135	-0.24	-0.055	-0.142	-0.09	0.141	-0.095					0.508	-0.052	-0.133	-0.061	-0.375	0.335	-0.047	-0.571	-0.134	0.355	0.085	0.064	0.012	-0.175	-0.463	0.122
mMC009774	transmembrane protein 71		0.44	0.735	1.704	0.197	1.322	0.586	2.158	1.092	1.281	2.009	2.313	0.064	0.57	1.511	1.41					0.121	0.005	0.455	1.98	-0.442	-0.42	-1.159	-0.165	0.645	0.438	1.239	1.165	0.963	0.293	0.782	1.079	-0.71	0.28	0.393		-0.429	-0.445	-1.105	0.054	0.127	-0.075	-1.063	-0.148
mMC009775	5'-nucleotidase domain containing 3		0.17	0.065	0.269	0.137	0.042	-0.019	0.133	0.037	0.221	0.044	0.248	0.014	-0.13	0.061	-0.02	0.524	0.251	0.223	0.434	-0.314	-0.395	-0.435	-0.31	-0.052	-0.265	-0.234	-0.25	-0.093	0.288	0.174	0.34	0.348	0.068	0.137	0.419	-0.045	0.33	0.263	0.169	0.111	-0.45	-0.395	-0.391	-0.113	-0.565	-0.705	-0.303
mMA031766	transmembrane protein 214		-0.25	0.235	0.384	-0.093	0.082	0.276	0.138	-0.398	0.081	0.129	0.383	-0.156	-0.25	0.101	0.04		-0.059	-0.137		-0.089	-0.395	0.115	0.09	0.078	0.01	-0.069	-0.045	0.19	0.548	0.729	0.925	-0.327	0.003	-0.018	-0.011	-0.01	0.18	0.283	-0.031	0.101	-0.275	0.425	-0.016	-0.093			0.352
mMC009780	RIKEN cDNA 4921515L22 gene	0.239	0.205	0.27	0.179	-0.023	-0.113	-0.334	-0.227	0.427	0.091	0.224	-0.002	-0.196	-0.97	-0.429	-0.61					0.241	-0.155	0.12	-0.21	-0.137	-0.46	-0.184	-0.115	-0.073				-0.067	-0.002	-0.208	-0.136	-0.065		-0.047	-0.121	-0.169	0.05	-0.055	0.144	-0.078	-0.105	0.087	0.102
mMA035051	RAN GTPase activating protein 1	-0.161	-0.04	0.925	0.404	-0.193	-0.298	-0.414	-0.552	-1.128	-0.479	-0.811	-0.337	-0.186	-0.07	-0.369	-0.53	0.114		-0.787	-1.476	-0.479	-0.965	-0.975	-1.55	0.398	0.47	-1.019	-0.145	0.185	0.088	-0.011	-0.725	-0.937	0.273	-0.178	-0.611	0.73	0.58	0.513	-1.191	0.511	-1.105	-0.045	-0.516	-0.343	-0.215	-0.408	-0.238
mMC009783	biogenesis of lysosome-related organelles complex-1, subunit 2|predicted gene, OTTMUSG00000012638		-0.31	-0.135	-0.071	-0.033	0.387	0.306	0.198	-0.193	0.296	0.494	0.153	-0.236	0.41	0.231	-0.24	-0.096	0.201	0.153	0.214	0.156	0.04	0.52	0.75	-0.272	-0.355	0.161	-0.22	-0.035	0.498	0.544	0.31	0.108	0.003	0.112	0.034	-0.51	0.02	0.053	0.679	-0.329	0.205	-0.1	0.069	-0.198	-0.335	-0.643	-0.298
mMC009785	selenoprotein M		-0.135	0.075	0.189	-0.063	0.297	0.226	0.378	-0.328	-0.049	0.089	0.243	-0.216	0.41	0.091	0.13	0.104	0.311	0.873	0.464	0.201	0.155	0.235	0.36	-0.287	-0.41	-0.309	-0.015	0.207	0.513	0.559	0.7	0.033	-0.122	-0.148	0.039	-0.74	-0.615	-0.542	-0.586	-0.519	-0.52	-1.105	-0.841	-0.008	0.015	-0.428	-0.138
mMC009786	stearoyl-coenzyme A desaturase 4		-0.27	-0.275	0.114	-0.363	0.022	-0.084	0.078	0.102	0.051	-0.171	-0.057	-0.146	-0.97	0.051	-0.11	-0.146	-0.049	-0.107	0.034	-0.239	-0.415	-0.345	-0.01	0.218	0.29	0.121	0.335			0.279		0.003	-0.347	-0.258	-0.131	-0.18	-0.04	-0.107	-0.641	-0.079	-0.245	0.015	0.034	-0.293	-0.035	0.012	-0.028
mMC009787	RIKEN cDNA 1810007M14 gene					0.312	0.262	0.421	0.768	0.667	0.146	-0.106	-0.262	-0.016	-0.14	0.281	0.2	0.164	0.061	0.283	0.444	-0.104	0.825	0.55	0.655	-1.197	0.085	0.306	-0.295	-0.25	-0.077	-0.451	-0.43	0.738	-0.137	-0.033	0.339	-0.71	0.39	-0.392		-0.754	0.88	-0.49	0.099	-0.073	-0.005	0.197	0.267
mMC009788	naked cuticle 1 homolog (Drosophila)	0.014	0.07	0.06	0.299	-0.298	0.002	-0.274	0.098	-0.228	-0.009	0.089	0.108	-0.026	-0.47	0.391	0.34	-0.296	-0.089	-0.087	-0.096	-0.064	-0.145	-0.22	0.07	-0.212	-0.035	-0.639	-0.89	-0.13	0.003	0.044	0.135	-0.202	0.043	0.097	0.309	0.02	-0.255	0.073	0.004	0.066	-0.055	-0.315	-0.616	-0.198	0.515	1.092	0.297
mMC008999	SAM and SH3 domain containing 3									0.102	-0.329	0.319	0.173	-0.756	0.04	0.381	0.36	-0.356	0.211	0.463	0.564					-0.942	-2.18	-1.129	-1.265	-0.805		-0.041	-0.075	-0.267	0.833	0.072	0.119	-0.63	-1.05	-0.297						-0.503	-0.545	-0.408	0.252
mMC009789	SH3-domain binding protein 2	-0.706	0.07	0.035	0.279	-0.358	0.157	-0.104	0.078	-0.438	-0.044	0.219	0.288	-0.366	0.23	0.061	0.29	-0.316	0.231	0.483	0.494	0.561	1.45	0.715	0.825	-0.932	0.33	-0.059	0.33	-1.093	-0.457	-0.351	-0.125	0.023	0.068	0.227	0.419	-0.435	-0.48	-0.757	-0.261	-1.364	-0.14	-0.15	0.214	-0.693	0	0.3	-0.138
mMC009793	DNA methyltransferase 3A									0.137	0.661	1.029	0.578	-1.116	0.09			-0.456	-0.549	0.163	0.634	-1.009	0.065	0.435	0.47	-1.952	-1.92	-1.279	-1.585		0.248	0.044	-0.02	0.808	0.383	0.752	0.704	-1.42	-0.055	0.363			-0.09	-0.84	-0.811	-0.528	-0.63		-1.048
mMA032574	wingless related MMTV integration site 2b	-0.671	-0.22	-0.085	-0.006	-0.373	-0.168	-0.234	-0.052	-0.388	-0.079	-0.061	0.063	-0.236	-0.39	0.031	-0.09	-0.106	-0.099	-0.087	-0.086	-0.149	-0.045	-0.085	0.29	-0.052	0.25	-0.169	0.055	-0.06	0.358	0.329	0.545	-0.137	0.003	-0.018	-0.041	0.09	0.15	0.353	0.019	0.021	-0.145	-0.015	0.004	-0.173	-0.215	-0.163	-0.018
mMA032575	synaptogyrin 2	-0.211	-0.22	0.235	0.264	-0.593	-0.278	-0.624	-0.392	-1.578	-0.109	-0.431	0.143	-0.276	0.53	-0.119	0.13	-0.416	-0.269	-0.377	-0.346	0.001	0.065	-0.075	0.52	0.198	0	-0.399	0.255	-0.19	-0.062	0.109	0.145	-0.607		0.002	0.129	0.42	0.4	0.423	0.329	0.081	-0.245	-0.125	-0.016	-0.043		-0.418	0.182
mMC009797	zinc finger protein 809	-0.251	-0.105	-0.3	-0.241	0.412	-0.278	0.316	0.008	-0.503	0.031	-0.206	0.048	-0.206	-0.23	-0.169	-0.57	0.464		0.173	0.304	0.006	0.34	0.355	0.45	-0.002	0.2	0.111	0.17	0.69	-0.067	0.169	-0.08	0.643	-0.092	-0.088	0.054	0.995	1.25	0.938	0.354	0.526	0.395	0.755	0.384	0.217	-0.05	0.012	0.207
mMC009800	PHD finger protein 20	-0.086	0.09	0.17	0.084	1.272	0.022	-0.209	0.323	0.317	-0.064	-0.136	0.423	-0.326	0.53	0.261	0.47	0.324	-0.089	0.033	0.184	-0.029	0.28	-0.185	-0.07	-0.137	-0.2	-0.329	-0.235	-0.168	0.008	0.314	0.39	0.738	-0.232	0.047	0.329	0.295	0.305	-0.017	0.164	-0.254	-0.375	-0.455	-0.196	-0.253	-0.375	-0.26	0.217
mMC009801	arrestin, beta 1	-0.321	0.085	0.415	0.069	-0.258	-0.028	-0.039	-0.032	-0.308	0.036	-0.126	0.243	-0.276	-0.74	-0.099	-0.29	-0.136	-0.049	-0.147	0.054	0.261	0.32	0.185	0.17	0.108	0.34	-0.104	0.41	-0.248	-0.357	-0.021	-0.315	-0.017	0.143	0.007	0.024	0.065	0.095	0.148	0.129	0.056	0.01	0.18	0.149	-0.173	-0.025	0.14	-0.068
mMC009802	-	-0.146	0.325	0.755	0.584	-0.433	0.322	-0.074	0.188	-0.603	0.156	0.144	0.308	-0.336	0.2		0.03	0.014	0.401	0.433	0.214	-0.024	0.155	0.26	0.26	-0.307	-0.535	-0.619	-0.01	-0.095	0.308	0.229	0.195	-0.617	0.123	-0.003	-0.036	-0.005	-0.25	-0.007	0.224	-0.344	-0.3	-0.435	0.279	-0.263	-0.52	-0.505	0.152
mMC009803	zinc finger protein 358	-0.186	0.31	0.845	1.184	-0.038	0.642	0.176	0.803	-0.313	0.031	0.344	0.583	-0.276	0.28	0.461	0.47	0.684	0.861	1.163	1.264	0.336	0.865	0.615	0.51	-0.022	0.02	-0.114	-0.055	0.135	0.538	0.564	0.39	-0.032	0.083	-0.053	0.099	0.285	0.235	0.418	0.759	-0.274	0.565	0.22	0.329	-0.228	-0.465	-0.435	0.227
mMC009804	transmembrane protein 104	-0.221	-0.61	-0.07	0.194	-0.438	-0.228	-0.879	-0.257	0.552	-0.304	0.044	0.193	-0.026	0.11	-0.039	-0.13	0.344				-0.349	-0.605	0.19	0	-0.757	-1.655	-0.829	-0.315	0.055	0.033	-0.001	0.555	0.148	-0.367	-0.373	-0.431	-0.3	-0.4	-0.197	-0.141	-0.779	-1.48	-0.99	-0.496	-0.368	-1.11	-0.348	0.077
mMC009806	olfactory receptor 319		-0.175	-0.56	-0.161	-0.098	-0.228	0.006	-0.037	-0.213	0.091	0.149	0.103	-0.306	-0.7	-0.159	-0.03	0.114	-0.069		0.114	0.311	0.6	0.32	0.19	0.933	1.215	1.031	1.075			-0.181		0.188	-0.162	-0.148	-0.086	0.07	-0.03	-0.222	-0.316	0.531	0.5	0.595	0.879	-0.108	-0.215	-0.113	0.172
mMC009807	bladder cancer associated protein homolog (human)	-0.886	0.285	-0.185	-0.111	-0.478	0.032	0.251	-0.047	-0.098	0.226	0.459	0.218	-0.376	-0.04	-0.049	-0.37	0.294	0.011	0.033	0.174	-0.259	-0.09	0.325	0.24	0.038	0.23	1.021	0.69	-0.168	0.013	-0.041	0.11	-0.312	0.118	0.122	0.239	-0.305	-0.17	-0.282	0.189	-0.339	0.655	0.525	0.604	-0.083	-0.31	-0.075	0.292
mMC009808	RIKEN cDNA 1700055N04 gene		-0.195	-0.355	-0.091	-0.013	-0.008	0.141	0.253	-0.103	0.066	-0.041	-0.042	-0.486	-0.64	-0.379		-0.006	0.031	0.003	0.104	0.081	0.245	0.19	0.3	0.118	0.18	0.316	0.32			0.094	0.12	0.098	-0.142	-0.093	-0.096	0.17	0.27	0.068	0.019	0.091	0.095	0.11	0.104	-0.248		0.135	-0.163
mMC009810	matrix metallopeptidase 3	-0.651	-0.2	-0.12	-0.001	-0.318	-0.128	-0.214	-0.067	-0.168	0.136	0.099		-0.406	-0.95	-0.129	-0.33	0.014	0.021	-0.037	-0.126	0.006	0.085	0.03	0.25	-0.062	0.255	0.051	0.365	-0.135				0.088	-0.167	0.057	0.114	0	-0.03	-0.017	-0.121	-0.039	-0.06	0.265	0.384	-0.393	-0.4	-0.188	0.092
mMC009812	DNA segment, Chr 17, human D6S56E 5	-0.356	-0.775	-0.4	-1.251	1.597	0.177	-0.754	-0.747	0.417	0.791	1.044	0.018	0.074	0.98	0.641	0.35	-0.266	0.061	0.083	-1.956	0.296	-0.095	-1.39	-2.33	-0.617	-2.19	-2.469	-2.59	-0.095	0.453	0.474	-1.025	0.003	0.578	0.687	-0.386	-0.605	-1.53	-1.262	-0.286	-0.794	-1.35	-2.15	-2.496	0.942	1.77	1.105	-0.548
mMA032576	ankyrin repeat and sterile alpha motif domain containing 3	-0.401	0.01	0.265	0.044	-0.263	0.022	-0.174	-0.052	-0.358	0.261	0.489	0.673	-0.076	-0.37	0.191	0.26	-0.046	0.021	-0.117	-0.216	-0.089	-0.315	-0.335	0.24	0.018	0.34	0.391	0.725	-0.055	0.388	0.429	0.395	-0.047	0.043	0.092	0.359	0.33	-0.16	0.123	0.809	0.171	0.185	0.735	0.984	-0.343	-0.325	-0.098	0.432
mMC009820	ubiquitin specific peptidase 21	1.169	-0.125	-0.11	0.219	-0.283	0.237	0.146	0.428	-0.218	0.176	0.179	0.023	-0.376	0.13	0.121	-0.02	-0.216	-0.029	0.003		-0.634	-0.145	0.195	0.52	-0.612	-0.68	0.031	-0.145		0.188	0.299	0.495	0.218	0.143	0.142	0.229	-0.3	-0.2	-0.107	0.174	-0.819	-0.255	-0.275	0.064	-0.023		0.147	0.192
mMC009821	-						-0.013	0.111	-0.347		-0.019	-0.206	-0.252	-0.596	-0.25	-0.039	-0.65	0.284	0.371	0.243	-0.266	-0.229	-0.085	-0.11	-0.23	-0.517	-1.1	-0.489	0.05					0.203	-0.272	-0.218	-0.151	-0.07	0.105	-0.182		-0.264	-0.06	0.015	0.289	-0.128			0.297
mMC009822	phosphoribosyl pyrophosphate synthetase 1	-0.286	-0.085	-0.58	-1.741	-0.408	-0.578	-0.194	-1.232	0.352	-0.259	-0.786	-1.177	-0.086	-0.61	-0.579	-1.63	0.064	-0.129	-0.827	-1.326	-0.379	-0.865	-1.78	-2.04	-0.607	-1.17	-2.044	-2.995	-0.048	-0.152	-0.676	-1.065	0.498	-0.577	-0.823	-1.046	0.115	0.915	0.323	0.259	-0.599	-0.675	-1.23	-1.891	-0.083	-0.565	-1.428	-1.348
mMC009824	immunity-related GTPase family M member 1	-0.686	-0.325	0.15	0.239	1.077	0.387	-0.029	0.508	0.322	0.076	-0.136	0.183	-0.296	0.22	0.201	1.01	-0.216	0.271	-0.077	-0.116	2.781	2.88	2.285	1.94	2.308	2.925	2.916	2.695	0.49	0.173	0.599	0.585	0.343	0.433	0.912	1.239	0.315	-0.46	0.038	0.459	-0.499	1.445	2.34	2.069	-0.348	2.19	2.617	1.872
mMC009828	cytoplasmic FMR1 interacting protein 2	-0.571	-0.245	-0.265	-0.246	0.007	0.052	-0.149	-0.052	0.517	0.216		0.028	-0.106	-0.96	-0.299	-0.55					-0.129	-0.29	0.045	-0.225	-0.142	-0.105	0.061	-0.125	0.09				0.103	0.118	-0.283	-0.076	-0.33	-0.935	-0.402	-0.336	-0.179	0.27	-0.105	0.089	-0.353	-0.13	0.427
mMC009831	coenzyme Q9 homolog (yeast)	0.264	-0.485	-0.345	-0.266	-0.323	0.042	-0.014	0.163	-0.403	0.221	0.299	0.173	-0.406	0.28	0.031	-0.22	-0.176	0.051	0.113	0.154	-0.184	-0.375	0.57	0.75	-0.332	-0.9	0.156	-0.165	-0.225	0.158	0.309	0.34	-0.182	0.038	0.127	0.174	0.04	0.005	0.238	0.404	-0.294	-0.26	-0.04	0.229	-0.103	-0.26	-0.695	0.032
mMC009832	DEAD (Asp-Glu-Ala-Asp) box polypeptide 24	-0.136	-0.835	-0.515	-0.401	-0.148	0.077	-0.239	-0.012	0.362	-0.089	-0.071	0.003	-0.366	0.1	-0.359	-0.09	-0.246	-0.609	-0.607	-0.536	0.081	0.62	0.51	0.395	-0.112	-0.08	0.686	0.485	-0.23	0.028	0.154	0.245	0.338	-0.017	0.117	0.394	-0.24	-0.535	-0.582	-0.406	-0.429	0.11	0.165	0.384	0.067		0.152	0.502
mMC009833	PET112-like (yeast)		-0.635	-0.165	-0.641	0.047	0.092	-0.159	-0.447	-0.148	-0.369	-0.266	-0.292	-0.416	-0.24	-0.149	-0.66	0.104	-0.259	-0.047	-0.426	-0.414	-0.53	-0.565	-0.63	-0.547	-1.08	-0.594	-0.85					0.148	-0.342	-0.373	-0.311	-0.09	-0.325	0.158	0.304	-0.324	-0.555	-0.265	-0.561	-0.168	-0.54	-0.943	-0.938
mMA035056	TMEM9 domain family, member B	-0.291	-0.02	-0.195	-0.166	0.067	0.192	0.096	0.148	-0.238	-0.009	0.059	0.143	0.014	0.25	0.111	-0.14	-0.226	-0.029	-0.047	-0.096	-0.339	-0.305	0.055	-0.19	-0.002	-0.01	0.331	0.085	0.13	0.078	0.249	0.395	-0.397	-0.177	-0.158	0.009	0.13	0.32	0.433	0.659	0.081	0.205	0.315	0.204	-0.253	-0.365	-0.398	-0.708
mMA032577	ROD1 regulator of differentiation 1 (S. pombe)	0.259		-0.155	0.204	-0.163	-0.198	0.076	-0.062	0.152	-0.479	-0.531	-0.627	-0.306	-0.73	-0.269	-0.45	-0.036	-0.459	-0.467	-0.426	-0.679	-0.235	-1.095	-1.21	-0.702	-0.85	-1.359	-1.085	-0.275	-0.752	-0.871	-0.995	0.243	-0.017	-0.368	-0.341	-0.18	-0.36	-0.907	-0.521	-0.459	-1.185	-1.045	-0.826	0.097	0.305	0.707	-0.048
mMC009836	nuclear receptor subfamily 1, group H, member 2	-0.506	0.185	0.265	0.079	0.407	0.167	0.091	0.178	0.077	0.156	-0.036	0.173	-0.216	0.38	0.161	0.3	-0.206	0.021	0.023	0.004	0.001	0.59	0.565	0.72	-0.117	0.225	0.341	0.27	-0.135	0.153	0.334	0.325	0.143	0.203	0.137	0.249	0.09	-0.05	0.223	0.399	-0.249	0.275	0.13	0.179	-0.198	-0.035	0.032	0.297
mMC009839	nudix (nucleoside diphosphate linked moiety X)-type motif 11	-0.026	0.135	0.32	0.184	-0.073	-0.003	-0.319	-0.182	0.107	-0.064	0.089	0.088	-0.246	-0.63		-0.62					0.051	0.155	-0.045	-0.305	-0.017	0.095	-0.119	-0.035	0.032		-0.161	-0.26	0.028	0.018	-0.093	-0.186	0.08	-0.36	0.053	-0.011	-0.184	-0.105	-0.075	0.089	-0.418	-0.085	0.185	-0.188
mMA035062	PHD finger protein 20-like 1					0.047	0.562	0.396	0.548	0.542	0.401	0.199	0.433	0.174		0.831		1.184	0.651		1.534	0.131	1.235	0.875	0.52	-0.512	0.04	-0.009	0.125	-0.23		-0.181	-0.415	1.163	0.323	0.232	0.239	0.41	0.19	-0.337	0.959	-0.419	0.405	-0.185	0.054	-0.443	-0.125	-0.068	0.062
mMA032581	nuclear receptor subfamily 1, group H, member 5	-0.921	-0.45	-0.625	-0.286	-0.173	-0.338	-0.044	-0.052	0.092	0.041	-0.311	-0.277	-0.096	-0.42	0.141		-0.226	-0.199	-0.117	0.074	0.071	0.055	-0.185	-0.04	0.068	0.21	0.171	0.105	0.26	0.008	-0.061	0.075	0.063	-0.257	-0.288	-0.141	-0.25	-0.25	-0.417	-0.321	-0.209	-0.175	-0.245	-0.066	-0.233
mMC009842	nucleolar protein 11	-0.156	-0.095	-1.055	-1.186	-0.068	-0.538	0.006	-0.522	0.517	-0.094	-0.201	-0.262	0.194	-0.24	-0.119	-0.46	0.144	-0.199	-0.457	-0.356	0.056	-0.725	0.03	-0.08	-0.552	-1.03	-0.679	-1.42		-0.292	-0.391	-0.43	0.698	-0.257	-0.413	-0.386	-0.18	-0.115	-0.982	-0.501	-0.369	0.165	-0.65	-0.621	0.212	-0.135	-0.133	-0.113
mMC009843	glycolipid transfer protein	-1.286	-0.305	0	-0.116	-0.053	0.467	0.481	0.653	0.117	0.491	0.594	0.548	-0.196	0.43	0.181	0.12	-0.356	-0.109	0.103	0.254	0.221	-0.425	0.24	0.355	-0.497	-1.16	-1.049	-1.01	0.027	0.493	0.349	0.52	0.388	-0.087	-0.053	0.359	-0.355	-0.415	-0.107	-0.001	-0.344	-0.615	-0.6	0.139	0.152	-0.43	-1.093	-0.673
mMC009844	small nuclear ribonucleoprotein 25 (U11/U12)	1.679	-0.535	-0.175	-0.316	0.107	0.592	0.086	-0.092	-0.523	0.236	0.154	-0.062	-0.306	0.41	-0.109	-0.47	-0.126	-0.049	0.023	-0.756	-0.369	-0.425	-0.695	-0.84	-0.282	-0.74	-0.669	-0.795		0.683	0.714	0.15	0.363	0.198	-0.073	-0.161	-0.45	-0.44	-0.067	0.179	-0.389	-0.515	-0.465	-0.796	0.047	-0.175	-1.145	-1.023
mMC009845	transmembrane protein 80		-0.45	0.16	0.534	-0.238	0.737	0.381	0.783	-0.173	-0.379	-0.176	-0.062	-0.476	0	0.511	0.44	0.014	0.141	0.243	0.714	-0.714	-0.49	0.185	0.415	-0.782	-0.825	0.066	0.175		-0.232	-0.066	0.02	0.773	-0.337	-0.028	0.324	-0.58	-0.555	-0.187	0.184	-0.699	-0.415	0.16	0.239	-0.083	-0.095	-0.473	-0.258
mMA035064	insulin induced gene 2					-0.043	0.192	-0.044	0.108	0.422	0.021	0.109	0.063		0.28	-0.019	-0.03	0.284	0.341	0.283	0.374	0.021	-0.065	-0.295	-0.63	-0.062	0.35	-0.229	-0.165	0.33	0.228	0.199	0.095	0.573	-0.017	-0.128	-0.351	0.1	0.28	-0.127	0.059	-0.299	0.105	0.085	0.274	-0.103	-0.365	-0.193	0.352
mMC009852	reticulocalbin 2	0.304	0.085	-0.125	0.014	-0.108	-0.443	-0.599	-0.477	0.667	-0.624	-0.561	-0.637	-0.256	-0.1	-0.519	-0.51	-0.146	-0.359	-0.137	-0.126	-0.039	-0.57	-0.755	-0.945	-0.802	-1.14	-0.479	-1.335	0.075	-0.422	-0.731	-0.77	0.368	-0.347	-0.673	-0.791	-0.39	-0.835	-0.792	-0.166	-0.579	-0.525	-1.015	-0.906	-0.413	-0.355	-0.37	-0.488
mMA035065	RIKEN cDNA 4933424B01 gene		1.88	0.365	0.284	0.677	0.182	1.356	0.148	0.482	0.351	-0.031	-0.377	0.184		-0.239	-0.68	0.404	0.391	-0.067	-0.256	1.111	1.705	0.555	0.5	1.208	1.51	0.361	0.155					0.203	0.353	0.042	-0.101	0.62	1.47	0.003	0.799	0.831	2.025	0.095	0.234	0.187			0.172
mMC009857	polynucleotide kinase 3'- phosphatase	-0.966	-0.625	0.03	-0.041	-0.593	0.237	-0.094	0.018	-0.458	-0.094	-0.091	0.008	-0.386	0.16	0.081	-0.07	-0.236	-0.019	-0.367	-0.406	-0.619	-1.075	-0.135	-0.11	-0.432	-1.095	-0.564	-0.385	-0.42	0.343	0.614	0.765	-0.132	-0.132	-0.183	-0.046	-0.535	-0.265	0.408	-0.221	-0.589	-0.975	-0.675	-0.001	-0.243	-0.525	-0.983	0.327
mMC009858	transmembrane protein 201		-0.02	-0.785	-0.846	-0.248	-0.843	-0.144	-0.627	0.157	-0.629	-0.751	-0.802	-0.066	-0.97	-0.509	-1.13	-0.076	-0.779	-0.887	-0.696	-0.319	-2.37	-0.965	-0.805	-0.632	-1.09	-1.194	-0.805					0.293	-0.432	-0.638	-0.646	-0.305	-0.495	-0.542		-0.539	-0.605	-1.08	-1.091	0.077	-0.85	-0.91	-0.868
mMC009859	interleukin 17C		0.03	0.165	0.084	0.537	-0.033	-0.104	-0.107	-0.263	0.041	-0.091	0.003	-0.106	-0.75	-0.129	-0.47	-0.066	-0.059	-0.097	-0.186	0.031	0.19	0.19	0.485	0.383	0.655	0.571	0.615	0.007	0.243	0.309	0.42	-0.022	-0.017	-0.133	-0.071	0.31	0.405	0.508	-0.241	0.401	0.275	0.585	0.479	-0.273	-0.2	-0.128	0.027
mMC009860	PAP associated domain containing 5						-0.103			1.207	0.491	0.319	-0.097	0.194	-0.41	0.131	-0.2	0.324	-0.239			-0.479	-0.725	0	0.13	-1.152	-0.595	-0.124	-1.035	-0.623	-0.417	-0.816	-0.72	1.003	0.048	-0.223	-0.056		0.15				1.87	0.145		0.417	-0.52	-0.243	0.197
mMA035067	CD8 antigen, alpha chain		-0.35	-0.345	0.044	0.097	0.132	0.226	0.488		0.141	0.059	0.033	-0.096	-0.36	0.031	-0.28		-0.109			0.031	-0.075	0.065	0.22	0.038	0.1	0.261	0.125					-0.027	-0.097	-0.158	-0.081	0.01	0.15	-0.117	-0.201	-0.009	-0.175	-0.015	0.074	-0.093			-0.288
mMC009866	poly (ADP-ribose) polymerase family, member 8		-0.235	0.32	1.029	-0.053	1.427	0.391	1.898	0.357	0.521	0.869	0.523	-0.326	0.63	0.841	1.26	-0.626	-0.089	0.543	1.094	0.061	1.955	1.23	1.42	0.173	1.835	2.531	1.135	-0.038	0.918	1.194	1.21	0.233	0.133	0.677	0.939	-0.925	-1.36	-0.577	1.134	-0.414	1.8	1.11	1.534	0.132	1.765	1.995	1.657
mMA035068	nudix (nucleoside diphosphate linked moiety X)-type motif 13	0.609	-0.07	0.335	0.334	-0.053	0.362	0.266	0.328					-0.356	0.36	0.171	0.05	-0.256	-0.029	0.003	-0.146	-0.139	1.205	0.645	0.82	0.178	0.28	0.471	0.665		0.708	0.889	0.815	-0.467		0.142	0.189	0.1	0.32	0.513	0.109	0.011	-0.045	0.645	0.204	-0.203	0.365	-0.143	0.052
mMC009869	hypoxia-inducible factor 1, alpha subunit inhibitor		0.04	0.175	0.254	-0.033	0.412	0.331	0.468	-0.378	0.261	0.199	0.388	-0.066	0.23	0.261	-0.04	0.074	0.271	0.293	0.464	-0.024	0.605	0.365	0.665	0.078	0.35	0.461	0.355	-0.01	0.688	0.659	0.635	0.068	0.123	0.152	0.284	-0.075	0.225	0.303	0.429	-0.034	0.545	0.36	0.184	0.272	-0.045	-0.3	-0.083
mMC009870	protein inhibitor of activated STAT 1		-0.02	-0.295	0.234	-0.313	0.082	-0.064	0.498	0.572	0.221	0.499	0.043	-0.486	-0.76	0.041	0.07	-0.066	0.041	0.153	0.354	-0.079	0.645	0.335	0.36	-0.062	0.21	0.361	0.165					0.653	-0.367	0.032	0.179	-0.5	-0.25	-0.087	-0.151	-0.319	-0.155	-0.245	0.014		-0.075	0.037	0.052
mMA032583	ubiquilin 1	0.259	-0.04	-0.055	-0.196	0.147	-0.238	0.296	-0.302	-1.608	-0.189	-0.531	-0.027	-0.296	-0.15	-0.349	-0.43	-0.466	-0.619	-0.937	-0.886	0.141	0.305	0.385	0.39	0.488	0.35	0.241	0.855		0.018	0.109	0.175	-1.157	-0.047	-0.218	-0.181	0.52	0.92	0.413	-0.221	0.591	0.525	0.715	0.344	-0.103			0.392
mMC009873	isocitrate dehydrogenase 3 (NAD+) alpha	0.334	-0.21	-0.385	-0.756	-0.258	-0.563	-0.774	-0.917	0.562	-0.349	-0.681	-0.757	-0.106	-0.31	-0.629	-0.91	-0.286	-0.659	-1.087	-1.366	-0.304	-0.825	-1.32	-1.35	-0.502	-1.065	-1.519	-1.59	-0.445	-0.677	-1.046	-1.12	0.588	-0.412	-0.698	-0.771	-0.235	-0.77	-0.767	-0.481	-0.329	-0.865	-1.39	-0.851	-0.063	-0.175	-0.59	-0.793
mMC009465	solute carrier family 12 (potassium/chloride transporters), member 8	-0.201	0.105	0.225	0.184	-0.103	0.047	-0.084	-0.012	-0.028	-0.059	-0.111		-0.456				-0.086	-0.009	-0.017	-0.096					0.023	0.12	-0.044	-0.005	-0.29				0.088	0.068	-0.138	0.144	0.005	-0.22	0.118	-0.326	-0.004	-0.225	0.025	0.029	-0.283	-0.075	0.035
mMC009874	chemokine (C-C motif) ligand 3	0.889	0.125	0.09	0.454	0.412	-0.093	-0.659	-0.317	-1.018	0.221	0.409	0.383	-0.316	0.65	-0.129	1.08	-2.196	-0.959	-0.287	0.334	1.871	0.77	-0.22	0.225	2.743	1.39	0.391	0.36	0.197	0.878	0.814	0.545	-0.752	0.573	-0.033	-0.111	0.64	-1.22	-1.007	-1.721	1.776	1.91	0.78	-0.621	0.442	0.29	0.697	0.747
mMC009875	Wolf-Hirschhorn syndrome candidate 1-like 1 (human)	0.329	0.86	0.34	0.619	0.202	0.257	0.156	0.153	0.202	0.051	0.254	-0.022	-0.126	-0.09	0.381	0.62	0.384	0.391	0.413	0.354	0.401	2.48	0.795	0.215	0.113	0.68	0.416	0.41	-0.18	0.033	-0.106	-0.14	0.063	0.078	-0.143	-0.116	0.2	0.085	-0.017	-0.056	-0.159	0.15	0.115	0.244	-0.268	0.495	0.687	-0.053
mMC009877	breast cancer anti-estrogen resistance 3		-1.11	-1.405	-1.166	-0.228	-0.723	-0.969	-0.887	1.262	-0.544	-0.136	-0.542	-0.016	-0.99	-0.459	-1	-0.056	-0.849	-0.537	-0.546	0.536	0.665	0.05	-0.2	-0.772	-1.245	-1.689	-2.415	0.592	-0.312	-0.591	-0.535	0.818	-0.792	-0.293	-0.071	0.035	1.15	-0.282	1.184	-0.849	-1.305	-2.03	-2.026	-0.553		-1.533	-1.368
mMC009878	proteasome (prosome, macropain) subunit, beta type 1	-0.941	-0.52	-0.325	-0.431	-0.113	0.282	0.111	-0.132	-0.203	0.066	0.079	-0.032	-0.186	0.4	0.111	0.06	0.084	0.201	0.093	0.044	-0.044	-0.22	0.36	-0.14	-0.092	-0.27	0.096	-0.17	0.167	0.688	0.774	0.64	0.343	0.248	0.282	0.149	-0.535	-0.36	-0.207	-0.261	-0.414	-0.375	-0.355	-0.051	0.017	0.09	-0.555	0.372
mMC009882	solute carrier family 39 (zinc transporter), member 4	3.239	0.3	0.705	0.384	-0.283	0.652	0.426	0.238	-0.188	0.461	0.729	0.473	-0.126	0.53	0.741	0.54	-0.286	-0.099	-0.127	-0.296	-0.319	-0.255	-0.185	-0.04	0.198	0.44	0.361	0.645			0.589	0.485	0.183	0.343	0.762	0.539	-0.15	-0.1	-0.047	-0.611	0.231	0.755	1.515	2.304	-0.293	0.225	0.657	1.292
mMA031767	metadherin		0.23	0.245	-0.026	0.037	0.722	0.896	0.118	-0.088	0.171	0.189	0.113	-0.206	0.47	-0.079	0.04	-0.196	-0.289	-0.267	-0.096	0.041	-0.285	0.135	-0.15	0.088	1	0.701	0.335	-0.115	-0.142	-0.111	-0.315	0.463	0.353	0.192	0.179	-0.48	0.27	-0.187	-0.461	-0.269	1.195	0.895	0.164	0.707	0.975	0.652	0.982
mMC009884	aminolevulinate, delta-, dehydratase	-0.146	-0.285	-0.185	-0.896	-0.083	-0.278	-0.209	-0.632	0.082	-0.249	-0.506	-0.707	-0.166	-0.26	-0.449	-0.81	0.044	-0.119	-0.637	-0.926	-0.114	-0.65	-0.83	-0.97	-0.377	-0.935	-1.379	-1.34	-0.295	-0.297	-0.671	-0.875	0.208	-0.307	-0.628	-0.731	-0.285	-0.755	-0.382	-0.541	-0.199	-0.68	-0.785	-0.786	-0.143	-0.58	-1.343	-1.088
mMC009887	RIKEN cDNA A630057J21 gene		0.415	0.27	0.419	-0.153	0.102	-0.269	0.018	0.232	-0.094			-0.516	-0.12		-0.44					-0.429	-0.345	-0.765	-0.645	-0.582	-0.245	0.046	-0.075					0.238	0.003	-0.118	-0.116	-0.51	-1.03	-0.357	-0.636	-0.569	-0.165	-0.305	-0.051	-0.228	0.02	0.22
mMA035071	protein tyrosine phosphatase, mitochondrial 1		-0.37	-0.325	-0.636	0.077	-0.268	-0.454	-0.442	0.042	-0.249			-0.156	0.28	-0.139	-0.15					-0.339	-0.595	-0.525	-0.03	-0.332	-0.42	-0.199	-0.765		-0.352	-0.271	-0.215	0.433		-0.368	-0.311	0.08	-0.14	0.243	-0.031	-0.319	-0.315	-0.375	-0.376
mMA035072	solute carrier family 35 (CMP-sialic acid transporter), member 1	0.209	0.29	0.845	0.754	0.517	0.462	0.126	0.398		-0.359		-0.177			-0.029	-0.35	-0.066	-0.039	-0.017	-0.116	-0.319	-0.515	-0.535	-0.05	0.218	-0.43	0.131	0.395							-0.518	-0.161	0.53	0.2	0.573		0.341	-0.455	0.285	0.594	-0.213	-0.195	-0.408
mMC009891	SPC25, NDC80 kinetochore complex component, homolog (S. cerevisiae)	-0.381	-0.125	-0.23	-1.886	-0.113	-0.013	0.051	-1.867	-0.133	0.246	-0.041	-1.312	-0.516	-0.52	-0.469	-2.64	-0.206	0.051	-0.497	-3.076	0.091	-1.38	-1.655	-2.56	-0.237	-1.88	-3.719	-4.335	0.352	0.318	-0.076	-1.975	0.043	-0.227	-0.733	-2.156	-0.105	0.14	-0.497	-1.176	-0.314	-1.06	-2.505	-4.521	0.032	-0.37	-3	-3.953
mMC009892	syntaxin 6						0.267	0.206	0.103	-2.043	-0.314	-0.591	0.143	-0.436	-0.03	0.051	-0.26	-0.366	-0.169	-0.237	-0.426	-0.224	-0.375	-0.275	-0.52	0.648	0.65	-0.349	0.955		0.473	0.769	0.665	-1.227	0.063	0.072	0.074	0.455	0.775	0.988	0.609	0.781	0.525	0.81	0.329	-0.023	0.24	0.23	0.562
mMC009894	mediator complex subunit 27	-0.346	-0.04	-0.07	-0.211	-0.388	-0.283	-0.399	-0.472	0.017	0.096	-0.101	0.158	-0.136	0.12	0.031	-0.02	-0.186	-0.359	-0.397	-0.566	-0.214	-0.01	-0.365	-0.475	-0.157	-0.04	-0.374	-0.315	-0.068	0.033	0.104	0.23	0.438	-0.177	-0.133	-0.006	0.215	0.32	0.158	-0.441	-0.174	-0.26	-0.14	-0.361	-0.103	-0.01	-0.085	0.132
mMC009897	centrosomal protein 192	-0.046		-0.265	-1.076	-0.173	-0.003	0.061	-0.412	0.892	0.371	-0.016	-0.587	-0.416	-0.37	-0.059	-0.42	0.034	-0.099	-0.017	-0.586	0.211	1.235	0.035	-0.88	-0.592	-0.63	-0.649	-0.625	-0.83	-0.482	-0.961	-1.845	0.633	-0.157	-0.418	-0.601	-0.78	-0.69	-1.117	-0.381	-0.849	0.145	-0.925	-0.326	0.262	-0.13	-0.23	-0.013
mMC009898	RIKEN cDNA 4930555A03 gene	-1.201		0.115	0.219	-0.418	0.067	-0.299	0.303	-0.618	-0.574	-0.311	0.168	-1.076		-0.099		-0.606	-0.189			-0.679	-1.56	-0.31	-0.605	-0.882	-1.315	-1.449	-1.3	-0.8	-0.857	-0.631	-0.345	-0.517	-0.712	-0.633	-0.051	-1.07	-1.68	-0.982	-0.641	-1.129	-1.7	-1.29	-0.946	-0.333	-0.505	-0.878	-0.703
mMC009901	glutathione reductase	-0.571	-0.1	-0.45	-1.586	-0.108	0.047	0.401	-1.357	0.817	0.321	0.324	0.178	-0.006	0.47	-0.179	-0.53	-0.236	-0.539	-1.107	-1.256	-0.069	-1.25	-1.21	-1.785	0.093	-0.595	0.031	-0.2	-0.155	-0.327	-0.506	-0.095	0.893	0.433	0.372	0.154	-0.305	-1.145	-1.472	-1.616	-0.474	0.64	0.575	0.724	-0.123	0.215	0.567	0.442
mMC009902	vomeronasal 1 receptor, E1		-0.39	-0.48	0.109	0.022	-0.028	0.116	0.548	0.002	0.086	0.149	0.388	-0.266	-0.6		0.06	0.004	-0.029	0.313	0.684	0.281	0.445	0.365	0.53	0.293	0.22	0.431	0.415			0.039		0.078	-0.302	0.062	0.399	0.13	0.19	-0.087	-0.036	0.036	0.08	0.07	0.289	-0.158
mMC009905	kelch-like 25 (Drosophila)	-0.526	-0.105	0.225	0.239	-0.193	0.317	0.046	0.378	-0.123	0.171	0.134	0.068	-0.276	-0.5	0.081	-0.04	-0.206	0.071	0.023	-0.126	-0.589	-0.04	-0.385	-0.155	0.093	-0.035	-0.164	0.225	-0.208	0.258	0.124	0.16	0.358	0.128	0.087	0.224	-0.255	-0.07	-0.022	0.049	0.281	-0.065	-0.03	0.089	0.467	0.03	-0.253	0.032
mMC009907	RIKEN cDNA 4930478K11 gene	-0.621	0.05	0.34	0.419	0.152	0.327	-0.204	0.258	-1.343	0.131	0.129	0.518	-0.016	-0.23	0.221	0.22	-0.176	0.131		0.304	0.141	0.335	0.29	0.6	-0.227	-0.115	-0.219	-0.005	-0.085	0.603	0.739	1.125	-1.187	0.043	0.287	0.544	0.08	0.055	0.173	0.414	-0.224	0.15	-0.045	0.409	-0.188	-0.32	-0.528	-0.088
mMC009909	DEAH (Asp-Glu-Ala-His) box polypeptide 36	-0.186	0.105	-0.075	-0.606	-0.043	0.177	0.221	0.143	0.712	0.101	-0.126	-0.187	-0.136	-0.87	-0.009	-0.33	0.324	0.261	0.373	0.394	0.201	0.52	0.265	-0.29	-0.467	-0.355	-0.114	-0.575	-0.57	-0.362	-0.511	-0.745	0.833	-0.132	-0.273	-0.236	-0.305	0.08	-0.627	0.124	-0.424	0.35	-0.37	-0.096	0.127	-0.15	0.047	0.007
mMA032586	actinin alpha 4	-0.161	-0.01	0.095	-0.306	-0.193	-0.448	-0.104	-0.752	-3.348	-0.069	-0.681	0.023	-0.196	0.2	-0.439	-0.47	-0.166	-0.279	-0.677	-0.756	0.391	0.295	0.095	0.15	0.318	0.3	-0.849	-0.305	-0.215	-0.162	-0.411	-0.285	-2.867	-0.137	-0.328	-0.251	0.75	0.73	0.753	0.339	0.541	-0.035	-0.305	-0.446	-0.063	-0.605	-1.393	-0.738
mMC009613	RIKEN cDNA 1110032E23 gene		-0.16	-0.805	-0.561	-0.098	-0.323	0.106	-0.112	0.062	0.216	0.204	0.318	-0.196		-0.519			-0.409	-0.437	-0.176					0.448	0.25	-0.009	0.11	0.405	-0.072	-0.031	0.26	0.073	-0.487	-0.318	-0.041	0.565	0.52	0.278	0.814	0.066	0.02	-0.365	-0.456	0.012			-1.468
mMA035075	splicing factor 1	0.189	0.38	0.645	0.654	0.157	0.202	-0.004	-0.032	-0.048	-0.139	-0.101	0.143	-0.136	0.37	-0.089	-0.11	-0.016		-0.077	-0.156	0.511	0.285	0.405	0.29	0.358	0.53	0.371	0.585	0.25	0.088	0.229	0.035	-0.137	0.063	-0.038	-0.161	0.4	-0.07	0.483	0.129	0.431	0.215	0.635	0.404	-0.353	-0.205	0.137	0.432
mMC009912	complement component factor h					-0.133	-0.028	-0.364	-0.352	-0.098	-0.379	-0.376	-0.082	-0.206		-0.229	-0.36			-0.097		-0.094	-0.645	-0.38	-0.65	-0.312		-0.859	-0.735	0.53	0.273	0.434	0.43	-0.202	-0.282	-0.283	-0.311	-0.17	-0.75	-0.357	-0.501	-0.414	-0.84	-0.33	-0.356	-0.323	-0.095	-0.208	-1.008
mMC009653	choroideremia-like		-0.035	-0.18	0.004	-0.053	0.012	0.231	0.258		-0.279	-0.111		-0.396	0.05	-0.249	-0.56	-0.086	-0.199	-0.157	-0.006					0.408	0.515	0.691	0.72					-0.032	-0.082		-0.076	-0.02	0.49	0.413		0.301	0.015	0.425	0.164	-0.193			-0.188
mMA032588	RIKEN cDNA 2310033P09 gene	-1.131	-0.36	0.265	0.144	-0.873	0.062	-0.084	-0.232	-1.108	-0.069	-0.031	0.223	-0.636	0.51	-0.099	-0.08	-0.666	0.041	0.023	0.044	-0.869	-1.025	-0.335	-0.05	-0.722	-1.11	-1.049	-1.015		-0.032	-0.041	-0.035	-0.617	0.173	0.092	0.329	-0.46	-0.36	0.283		-0.679	-0.695	-0.405	-0.366	-0.133	-0.255	-0.473	0.122
mMA035077	integrator complex subunit 9	-0.951	-0.33	-0.155	0.004	-0.233	0.102	0.036	-0.022	-0.388	0.201	0.309	0.103	-0.336	0.16	-0.089	-0.01	-0.206	-0.089	-0.087	-0.036	0.081	0.375	0.245	0.41	-0.032	-0.01	0.041	0.095	-0.06	0.498	0.459	0.675	-0.337	0.123	0.212	0.179	-0.03	0.12	0.103	0.229	-0.269	-0.255	-0.185	-0.016	-0.053		-0.268	0.502
mMC009917	kinesin family member 3B	-0.541	-0.09	-0.145	0.054	-0.158	0.557	0.366	0.788	0.082	0.401	0.469	0.433	-0.366	0.61	0.281	0.29	-0.236	0.191	0.183	0.284	-0.404	0.05	0.34	0.625	-0.372	0.235	0.886	0.455	0.122	0.803	1.029	1.15	0.128	0.188	0.372	0.609	-0.245	-0.105	0.163	0.834	-0.669	0.105	-0.07	0.309	-0.078	-0.05	0.162	0.252
mMC009918	methionine-tRNA synthetase 2 (mitochondrial)	-0.831	0.27	-0.5	-0.961	-0.733	-0.533	-0.094	-0.672	0.032	-0.399	-0.356	-0.777	-0.626	-1.38	-0.589	-1.15	-0.226			-0.706	-1.699	-1.085	-1.005	-0.815	-1.157	-0.53	-0.404	-1.655					0.178	-0.412	-0.623	-0.546	-0.46	0.16	-0.327	-0.771	-0.979	-0.08	-1.22	-1.391	-0.143	-0.595	-1.13	-1.028
mMC009921	inhibitor of growth family, member 1	-0.286	0.405	0.315	0.264	-0.378	0.042	0.036	-0.117	0.112	0.171	0.039	0.033	-0.266	0.51	0.371	0.12	-0.176	0.141	-0.137	-0.406	-0.159	-0.245	-0.38	0.19	-0.302	-0.055	-0.354	-0.165	-0.348	0.178	0.049	-0.515	0.203	0.178	-0.018	-0.121	0.05	0.1	0.068	-0.406	-0.079	-0.055	-0.325	-0.126	0.042	-0.405	-0.135	0.457
mMC009923	heme oxygenase (decycling) 1	-0.426	-1.295	-0.305	-1.276	-0.343	-0.568	-0.349	-2.177	-0.588	-1.164	-0.781	-0.167	-0.346	0.11		-0.51	-0.726	-1.619	-2.277	-2.266	-0.019	-1.64	-1.165	-1.945	0.268	-0.77	-0.119	0.58	-0.01	-0.052	0.394	0.45	-0.332	0.073	-0.563	-0.511	0.2	-1.09	-0.492	-1.571	0.021	0.935		0.239	-0.203	-0.73	-0.128	0.917
mMC009924	predicted gene, ENSMUSG00000073019	0.144	0.23	0.425	0.069	-0.003	0.057	-0.229	-0.352	0.787	0.181	0.249	-0.382	-0.076	-0.51	0.181	-0.36	0.114			-0.596	0.296	0.035	-0.23	-0.525	-0.717	-0.68	-0.599	-0.81	0.372	0.018	-0.096	-0.915	0.518	0.098	-0.188	-0.771	-0.035	-0.46	-0.187	-0.121	-0.334	-0.305	-0.57	-0.511	-0.168	0.185	-0.06	-0.583
mMA032589	insulin induced gene 2	-0.111	0.72	0.495	0.514	-0.053	0.212	0.456	0.178	-0.348	0.091	-0.081	0.243	-0.306	0.07	0.091	0.07	0.004	0.061	0.103	0.194	-0.309	0.495	-0.235	-0.16	0.438	1.11	0.381	0.695	-0.03	0.158	0.139	-0.225	-0.237	0.323	-0.078	0.199	0.49	1.13	0.643	0.379	0.141	0.355	0.465	0.574	-0.293	-0.265	-0.283	0.332
mMC009928	interleukin 17 receptor A	-0.101	-1.795	-1.665	-1.036	-0.498	-0.498	-0.934	-0.102	0.137	-1.144	-0.646	-0.652	-0.766	-0.49	-0.199	-0.53	-0.756	-0.599	0.073	-0.006	-0.534	-1.07	-1.505	-0.435	0.083	-0.86	-1.014	-0.68		-0.817	-0.691	-0.36	-0.177	-0.937	-0.578	-0.356	-0.935	-1.69	-2.502	-1.726	-0.109	-1.3	-1.665	-0.786	-0.413		-0.628	-0.378
mMC009929	solute carrier family 10 (sodium/bile acid cotransporter family), member 3	-0.811	-0.5	0.055	0.039	-0.353	0.497	0.146	0.283	-0.018	-0.034	0.049	0.293	-0.266	0.32	0.101	-0.06	-0.166	-0.109	-0.117	0.014	-0.579	-0.725	-0.18	-0.05	-0.497	-0.765	-0.089	-0.2	-0.325	0.068	0.159	0.345	0.453	0.123	0.257	0.534	-0.235	-0.35	0.208	0.034	-0.544	-0.29	-0.2	-0.236	0.072	-0.23	-0.505	0.132
mMA035080	mitochondrial ribosomal protein S5|predicted gene, OTTMUSG00000011448	1.869	-0.23	-0.225	-0.436	0.027	0.012	0.036	-0.382					-0.296	0.06	-0.519	-0.62	-0.276	-0.469	-0.837	-0.976	-0.359	-0.445	-0.665	-0.74	0.078	-0.55	-0.469	-0.525							-0.388	-0.231	0.02	0.08	0.033	-0.441	0.201	-0.105	-0.045	-0.346				-0.688
mMA032591	deoxyhypusine synthase	0.089	0	0.135	-0.416	-0.003	-0.228	-0.444	-0.832	0.082	-0.439	-0.451	-0.337	-0.146	0.17	-0.359	-0.35					0.271	0.225	0.205	-0.46	-0.182	0.13	0.211	-0.265	-0.11	-0.322	-0.391	-0.495	0.193	-0.147	-0.478	-0.751	0.21	-0.39	0.143	-0.181	-0.109	0.285	0.305	0.074	-0.443	-0.405	-0.053	-0.018
mMC009937	patatin-like phospholipase domain containing 5		-0.28	-0.2	-0.051	-0.278	-0.138	0.096	0.048	-0.068	0.096	-0.131	0.058	-0.226	-1.3	-0.129						-0.029	0.225	0.105	0.27	0.138	0.24	0.296	0.14			0.399	0.545	0.028	-0.152	-0.153	0.044	-0.09	-0.06	-0.027	-0.066	-0.079	-0.025	0.09	0.214	-0.153			0.262
mMC009938	mucolipin 2	-0.446	0.475	0.29	0.474	0.197	0.682	0.896	1.083	0.582	1.026	0.974	1.063	0.324	1.22	0.831	1.3	0.164	0.321	0.083	0.434	0.206	0.68	1.435	1.22	0.708	1.895	2.541	1.28	1.172	1.678	1.844	2.195	0.818	0.818	0.857	1.034	0.755	1.415	1.343	1.579	0.416	2.735	2.68	2.409	0.252	0.87	1.157	1.157
mMA035085	INO80 homolog (S. cerevisiae)	0.439	0.37	0.305	0.174	-0.163	-0.078	-0.214	-0.182					-0.166	-0.28	0.091	-0.05	-0.126	-0.119	-0.037	-0.006	0.361	0.765	0.215	0.32	0.108	0.25	-0.059	0.045	-0.14	-0.072	-0.101	-0.145	0.003	0.153	0.032	0.099	0.15	-0.11	0.043	0.059	0.041	0.245	-0.095	0.044	-0.173	0.065	0.307	0.162
mMA035088	spastic paraplegia 7 homolog (human)					-0.153	0.332	-0.334	-0.172		-0.229			-0.186	0.4	-0.019	-0.04	-0.266	-0.119	-0.037	-0.436	0.221	0.065	0.285	-0.06	-0.282	-0.62	-0.269	-0.335					-0.087	-0.027	-0.108	-0.571	-0.09	-0.59	0.033	-0.031	-0.269	-0.105	-0.105	0.144	-0.553	-0.425	-0.158	-0.568
mMA032592	high mobility group box transcription factor 1	1.119	1.34	1.115	1.244	1.037	1.072	0.616	0.898	0.722	0.331	0.549	0.433	0.604	1.46	0.661	0.57	1.334	1.391	1.213	1.094	0.691	1.495	1.115	0.75	0.578	1.01	1.061	1.365	0.635	0.678	0.699	0.555	1.013	0.543	0.362	0.019	1.16	0.77	0.843	0.799	1.151	1.485	1.065	1.424	0.107	-0.175	0.447	1.042
mMC009944	BTAF1 RNA polymerase II, B-TFIID transcription factor-associated, (Mot1 homolog, S. cerevisiae)	0.014	0.135	-0.515	-0.426	0.277	-0.138	0.021	0.108	0.482	-0.019	-0.066	-0.072	-0.356	-0.5	0.051	0.17	0.144	-0.109	-0.027	0.354	0.181	0.6	0.095	0.345	-0.722	-0.32	0.111	-0.51	-0.725	-0.457	-0.201	-0.13	0.463	-0.247	-0.278	0.204	-0.325	-0.5	-0.537	0.474	-0.669	0.265	-0.715	-0.256	0.017	0.165	0.41	0.242
mMC009945	Ctr9, Paf1/RNA polymerase II complex component, homolog (S. cerevisiae)	0.214		0.74	0.579	-0.583	0.107	0.001	-0.417	0.377	0.211	0.179	-0.072	-0.366		0.081	-0.27	-0.246	-0.119		-0.316	-0.139	0.2	0.205	0.14	-0.512	-0.21	-0.099	-0.615	-0.593	-0.067	-0.316	-0.455	0.453	0.178	-0.093	-0.101	-0.285	0.09	-0.102		-0.304	0.83	-0.055	-0.011	0.142	-0.095	-0.288	-0.123
mMC009947	zinc finger, CCHC domain containing 4	-0.251	-0.14	0.225	0.739	-0.173	0.137	-0.409	0.728	0.272	-0.149			-0.246	-0.76	0.421	0.54					-0.154	-0.515	-0.27	-0.11	-0.357	-0.61	-0.389	-0.71	-0.33				0.083	-0.172	-0.028	0.249	-0.15	-0.7	-0.517	-0.521	-0.349	-0.345	-0.515	-0.226	-0.263	0.185	0.632	0.722
mMC009948	coatomer protein complex, subunit gamma	0.349	0.25	0.165	0.104	0.317	0.162	-0.264	0.053	0.237	-0.004	0.364	-0.077	-0.146	0.24	0.091	0.04	0.134	0.281	0.063	0.034	1.151	0.685	0.645	0.26	0.463	0.025	0.066	0.04	0.19	0.418	0.319	0.24	0.133	0.083	-0.023	-0.201	0.1	-0.575	-0.082	0.214	-0.029	-0.01	-0.35	0.049	-0.313	-0.28	-0.118	0.102
mMC009951	ELOVL family member 5, elongation of long chain fatty acids (yeast)	-0.276	-0.32	-0.28	-0.111	0.002	0.032	0.036	0.213	0.207	0.211	0.179	-0.167	-0.116	-0.08	-0.139	-0.56	0.004	-0.239	-0.197	-0.036	0.036	-0.74	-0.445	-0.095	-0.367	-1.12	-1.274	-1.35	0.16	-0.022	-0.011	-0.19	0.243	-0.277	-0.153	-0.166	-0.255	-0.365	-0.422	0.244	-0.429	-0.685	-1.255	-0.321	0.142	-0.515	-0.95	-0.168
mMA035090	F-box protein 3		0.24	0.075	0.404	-0.413	0.462	0.346	0.658	-0.138	0.331	0.209	0.093	-0.346	0.14	0.181	-0.13	-0.446	0.001	-0.017	0.134	-0.589	-0.005	0.375	0.52	-0.452	-0.49	0.371	0.065		0.228	0.239	0.205	0.003	-0.087	-0.118	0.239	-0.37	0.28	0.113	0.919	-0.699	0.175	-0.045	0.514	0.007	0.095	-0.013	0.162
mMA035095	exoribonuclease 3	-0.261	0.11	0.585	0.164	1.057	-0.018	0.046	-0.112	-0.998	-0.059		0.113	-0.166	-0.24	-0.109	-0.28		-0.089		-0.536	-0.189	-0.155	-0.295	0.04	0.298	0.43	-0.249	0.215	0.02	-0.062	-0.131	0.115	-0.727	0.083	-0.208	-0.251	0.4	0.7	0.873	-0.151	0.361	-0.105	0.495	0.124	-0.073	0.025	-0.288	-0.328
mMC009956	sema domain, transmembrane domain (TM), and cytoplasmic domain, (semaphorin) 6A	-0.331	0.035	0.06	0.029	0.287	0.207	0.071	0.228	0.047	0.066	-0.111	-0.072	0.014	-0.35	0.291	-0.25	0.134	0.101	0.133	-0.116	-0.159	-0.205	-0.805	-0.615	-0.107	-0.025	-0.439	-0.485	-0.5	0.058	-0.151	-0.375	0.148	-0.122	-0.163	0.044	0.02	-0.28	0.123	-0.281	-0.054	-0.215	-0.22	-0.201	-0.133	-0.3	-0.41	-1.123
mMC009960	actin filament associated protein 1	0.109	0.31	0.33	0.314	0.087	0.067	-0.099	0.028	0.397	0.026	0.049	-0.197	-0.326	-0.75	-0.129	-0.33	-0.056	0.141		0.164	0.121	-0.03	0.14	-0.29	-0.232	-0.445	-0.074	-0.4	0.145			-0.225	0.283	-0.092	-0.078	-0.266	-0.165	-0.71	-0.232	0.034	-0.214	-0.11	-0.185	-0.131	-0.233	0.095	0.117	-0.188
mMC009964	intersectin 2		0.64	0.195	0.614	-0.133	0.492	0.511	0.543	0.112	0.256	0.274	-0.072	-0.406	0.19	0.171	0.09	-0.096	-0.009	0.123	0.294	-0.319	0.875	0.595	0.83	-0.212	0.19	0.821	0.405		-0.302	-0.421	-0.385	0.353	-0.052	0.042	0.244	0.19	1.13	0.463	1.029	-0.559	0.605	0.025	0.324	0.022	0.105	0.055	0.172
mMC009967	RIKEN cDNA 1700025G04 gene		-0.15	0.135	0.399	-0.453	0.277	0.051	0.278	0.032	0.171	0.249	0.273	-0.006	0.39	0.481	0.29	-0.056	0.011	-0.017	-0.306	0.326	-0.43	0.12	0.755	-0.102	-0.075	-0.124	0.225	-0.105	0.323	0.259	0.245	0.388	-0.037	0.037	0.219	-0.165	-0.3	-0.467	-0.076	-0.224	-0.06	-0.25	0.299	-0.228	-0.38	-0.405	0.222
mMC009968	elaC homolog 1 (E. coli)	-0.406	0.235	0.125	0.424	-0.313	0.267	0.096	0.478	0.172	-0.044	0.099	0.038	-0.586	-0.29	0.151	0.28	-0.096	0.081	0.173	0.254	-0.244	0.385	0.345	0.57	-0.607	-0.29	-0.054	-0.37	-0.66	-0.252	-0.261	0.07	0.238	-0.237	-0.013	0.354	-0.445	0.02	-0.182	0.239	-0.524	0.28	-0.25	0.094	-0.148	0.03	-0.12	0.217
mMA035096	branched chain ketoacid dehydrogenase kinase	0.109	-0.05	0.175	-0.476	-0.233	0.202	-0.524	-0.512	-1.378	-0.069	-0.161	-0.407	-0.196	0.21	-0.089	-0.42	-0.376	-0.219	-0.477	-0.876	-0.249	-0.285	-0.665	-0.38	-0.332	-0.85	-0.559	-0.635					-2.507	-0.177	-0.378	-0.551	-0.29	-0.4	-0.107	0.119	-0.299		-0.565	-0.236	-0.013
mMC009971	prolyl 4-hydroxylase, beta polypeptide		0.06	0.325	0.154	0.237	0.252	0.216	-0.047	-0.138	-0.169	0.009	-0.252	-0.256	0.22	-0.299	-0.21	-0.046	0.271	0.133	-0.376	0.021	-0.26	-0.07	-0.375	-0.437	-0.92	-0.984	-0.625	-0.23	0.118	-0.036	0	0.173	0.008	-0.753	-0.936	0.045	-0.655	-0.332	-0.416	-0.509	-0.52	-0.915	-0.396	-0.108	0.045	-0.165	0.347
mMA035097	cereblon					0.697	0.552	0.696	0.888	-0.298	0.731	0.599	0.653	0.124		0.431						0.791	2.135	1.145	1.53	0.138	0.6	0.421	1.305		0.068	-0.021	-0.315	-1.127	0.403	0.232	0.349	0.59	0.64	0.433		0.581	1.445	0.485	1.694	0.307	0.625	0.802	1.142
mMC009975	BRCA1 associated protein		0.365	0.215	0.389	0.122	0.617	0.541	0.608	-0.488	0.396	0.459	0.373	-0.036	0.59	0.141	0.26	0.064	0.101	0.153	0.414	0.436	0.425	0.5	0.815	0.008	0.08	0.431	0.245	-0.008	0.728	0.614	0.81	-0.342	0.033	0.067	0.289	-0.26	0.43	-0.012	0.244	-0.119	0.505	-0.035	0.209	0.237	-0.055	-0.863	0.257
mMC009976	RIKEN cDNA D930023I05 gene		-0.09	-0.085	0.104	0.007	0.072	0.181	0.263	-0.313	-0.004	-0.006	0.213	-0.176	-0.69	-0.109	-0.31	-0.166	-0.139	-0.207	0.024	-0.014	-0.155	0.27	0.47	0.113	0.24	0.551	0.265					0.113	-0.247	-0.158	-0.101	-0.385	0.09	-0.002	-0.306	0.151	0.23	0.285	0.059	-0.058	-0.1	0.032	-0.173
mMC009977	kelch domain containing 10		0.175	0.095	0.094	0.022	0.462	0.271	0.308	0.107	0.391	0.359	0.183	-0.106	0.36	0.311	0.21	0.134	0.261	0.193	0.084	-0.219	-0.245	-0.38	-0.245	-0.517	-0.675	-0.169	-0.265	-0.163	0.283	0.064	0.09	0.473	-0.017	-0.003	-0.046	-0.485	-0.345	-0.262	-0.141	-0.504	0.065	-0.185	0.349	0.112	0.03	-0.24	0.232
mMA035098	DnaJ (Hsp40) homolog, subfamily B, member 6|predicted gene, EG227061|predicted gene, EG546133					-0.153	0.122	-0.194	0.028	0.062	-0.069	0.029	0.323	0.104	0.24	0.041	0.15	-0.286	-0.279	0.423	0.144	0.061	-0.175	0.515	0.33	-0.462	-0.43	-0.169	-0.775	-0.365		-0.291	-0.315	0.463	0.193	0.152	0.239	-0.23	-0.66	-0.137		-0.339	0.745	0.185	0.164	-0.023	-0.075	0.487	0.052
mMC009980	transmembrane and ubiquitin-like domain containing 1	-0.191	0.2	0.37	0.399	-0.263	0.117	-0.069	0.038	-0.193	0.046	-0.046	0.123	-0.206	-0.22	-0.019	0	-0.276	-0.059	-0.107	-0.066	-0.049	0.195	0.115	0.28	0.178	0.295	0.156	0.355	-0.158	0.088	0.189	0.31	-0.037	0.053	0.052	0.164	0.01	0.23	0.273	-0.151	0.236	0.065	0.265	0.239	-0.153	-0.01	0.012	0.127
mMC010096	non-protein coding RNA 166		-0.3	-0.115	-0.201	0.017	0.517	0.321	0.108	-0.358	0.171	0.194	0.188	-0.566	-0.77	0.271		-0.076	-0.179	-0.207	-0.136					-0.032	0.24	0.841	0.895			0.094		0.153	-0.107	0.087	0.054	0.125	0.07	-0.067	0.009	-0.199	0.305	0.765	0.839	-0.378	-0.16	-0.025	0.027
mMA035099	CD99 antigen-like 2	0.449	0.59	0.675	0.854	-0.093	-0.008	-0.354	0.018									0.134	0.111	0.063	0.064	0.181	-0.235	0.095	0.08	-0.412	-0.78	-1.089	-0.595					-0.997			-0.371	0.16	-0.16	0.123	-0.111	-0.199	-0.485	-0.305	0.164	-0.203	-0.325	-0.563	-0.028
mMC009982	TBC1D12: TBC1 domain family, member 12					0.027	0.177	0.606	0.488	0.507	0.221	0.249	0.228	0.034	-0.76	0.101	0.12	0.324	0.571	0.403	0.654	0.271	0.15	0.035	0.215	-0.397	0.085	-0.079	-0.475			-0.486		0.183	0.063	-0.128	-0.031	0.005	0.61	-0.037	1.299	-0.219	1.5	-0.065	0.364
mMA035100	excision repair cross-complementing rodent repair deficiency, complementation group 1					-0.193	0.232	-0.254	-0.212	0.312	-0.209	0.349	0.073	-0.206		-0.089	0.09	-0.136	0.231	0.073	-0.026	-0.109	-0.295	0.285	-0.09	-0.442	-0.53	-0.169	-0.335	0.08	0.218	0.119	0.095	0.023	0.043	-0.108	-0.501	-0.11	-0.51	0.253	-0.111	-0.369	-0.105	0.065	-0.016	-0.403	-0.225	-0.298	-0.278
mMC009985	RIKEN cDNA 1700113H21 gene	-0.756	-0.165	-0.405	-0.026	-0.093	-0.088	0.131	0.053	-0.108	0.036	-0.001	-0.052	-0.036		-0.139		-0.306	-0.259	-0.077	0.024	0.266	0.38	-0.165	0.135	0.328	0.37	0.276	0.48					0.338	0.063	-0.108	0.019	-0.25	-0.125	-0.142	-0.391	-0.119	-0.19	-0.005	-0.161	-0.013
mMC009986	-	-0.826	-0.38	-0.485	-0.376	-0.188	-0.113	-0.054	0.073	-0.228	0.041	0.014	0.058	-0.406	-0.03	-0.199	-0.33	-0.176	-0.159	0.033	0.214	0.266	0.275	-0.02	-0.055	0.448	0.48	0.701	0.475	-0.033	0.023	0.059	0.35	0.413	-0.077	-0.028	0.069	-0.07	-0.15	-0.272	-0.266	0.231	0.38	0.39	0.379	-0.248	-0.125	0.025	-0.068
mMC009987	expressed sequence AI132487		0.02	-0.46	-0.821	0.197	-0.003	0.296	-0.087		0.051	-0.156						0.214		-0.027	-0.496	0.456	0.635	0.685	0.4	0.468	0.605	0.556	0.555					0.283	-0.092	-0.243	-0.251	0.255	0.2	-0.012	-0.256	0.341	0.63	0.24	0.034	-0.073		-0.243	-0.138
mMA035101	mitochondrial ribosomal protein S25			-0.815	-0.846	-0.333	-0.218	-0.574	-0.822	-0.158	-0.289	-0.681	-0.787	-0.186	0.04	-0.299	-0.55	-0.286	-0.589	-0.617	-0.856	0.001	-0.655	-0.425	-0.42	-0.482	-1.08	-1.319	-1.365	-0.38	-0.332	-0.431	-0.305	-0.207	-0.327	-0.458	-0.441	-0.17	-0.59	-0.197		-0.409	-0.595	-0.985	-1.016	-0.233			-0.598
mMC009993	solute carrier family 20, member 2	-0.001	-0.415	-0.565	-1.326	-0.223	-0.548	-0.359	-0.787	0.727	-0.194	-0.561	-0.792	0.004	-0.67	-0.259	-0.78	0.144	-0.319		-0.656	0.246	-0.905	-1.015	-1.295	-0.067	-0.925	-1.444	-1.155	-0.28	-0.537	-1.031	-1.165	0.678	-0.307	-0.773	-0.901	-0.305	-1.13	-1.302	-1.161	-0.439	-0.325	-0.96	-0.611	0.122	-0.625	-1.065	-0.718
mMC009998	translocase of outer mitochondrial membrane 70 homolog A (yeast)		-0.285	-0.885	-0.856	-0.128	-0.493	-0.194	-0.182	0.187	-0.154	-0.276	-0.927	-0.206	-1.1		-0.58	-0.026	-0.459	-0.357	-0.496	0.066	0.02	-0.12	-0.295	-0.712	-0.575	0.111	-0.485			-0.431		0.628	-0.627	-0.453	-0.611	-0.54	-0.705	-0.932	-0.571	-0.699	-0.37	-0.86	-0.571	0.027	-0.025	0.127	-0.153
mMC009999	pleckstrin homology domain containing, family H (with MyTH4 domain) member 3	-1.061	0.055	-0.39	-0.181	-0.203	-0.013	0.286	0.168	-0.048	0.171	0.169	0.133		-0.46	0.011	-0.07	-0.076	-0.179	-0.157	-0.056	0.041	0.745	0.735	0.635	0.233	0.4	0.531	0.75	-0.053	0.063	0.154	0.305	0.058	-0.082	-0.018	0.074	-0.005	0.225	-0.157	-0.031	-0.089	0.495	0.445	0.454	-0.138	0.23	0.307	0.227
mMC010000	wingless-type MMTV integration site 9A		0.225	-0.635	-0.096	0.732	0.097	0.626	0.388	0.707	0.421	0.769	1.153	0.424	-1.44	-0.039		1.394	0.661	0.873	1.084	-0.089	1.28	1.01	0.925	0.963	1.305	2.536	1.425					1.068	0.068	0.292	0.579	0.865	1.38	0.388		0.276	0.66	0.655	0.499	-0.333
mMA035102	neuregulin 4		-0.08	-0.195	0.024	-0.123	-0.128	0.086	0.048	-0.228	0.011	-0.101	0.043	-0.216	-0.63	-0.229			-0.289			-0.139	-0.185	0.215	0.01	-0.012	0.09	0.371	0.115			0.439	0.525	-0.047	-0.177	-0.048	-0.031	-0.05	0.3	0.073	-0.121	0.051	0.015	0.285	0.274	-0.203			0.092
mMA035103	splicing factor, arginine/serine-rich 14	0.069	-0.09	-0.025	0.174	-0.093	0.062	0.106	0.188	-0.398	-0.039	0.059	0.223	-0.266	-0.23	0.041	-0.06	-0.276	-0.309	-0.317	-0.136	-0.159	-0.035	0.285	0.37	-0.162	-0.17	0.251	-0.195	-0.215	0.308	0.509	0.725	-0.187	-0.077	0.022	0.059	-0.24	0.03	-0.127	-0.011	-0.209	-0.075	-0.145	-0.166	-0.163		-0.693	-0.138
mMA035104	RIKEN cDNA 2610024G14 gene		0.02	-0.235	-0.156	0.457	0.002	0.086	-0.012		-0.249	-0.211	-0.297	-0.026	-0.5	-0.349	-0.53		-0.379	-0.417	-0.266	0.321	-0.445	0.005	0.09	-0.042	-0.77	-0.139	-0.865					0.463	-0.347	-0.518	-0.241	-0.04	0.31	-0.227		0.421	0.665	-0.185	-0.206	0.107			-0.568
mMC010011	signal peptide peptidase 3	-0.271	0.25	-0.1	0.084	0.212	0.267	0.346	0.503	0.247	0.186	0.349	0.413	-0.006	-0.12	0.261	-0.04	0.424	0.231	0.433	0.654	-0.094	0.07	0.12	0.245	-0.317	-0.285	-0.084	-0.19	0.137	-0.012	0.214	0.395	0.623	0.128	0.287	0.364	0.34	0.2	-0.077	0.069	-0.264	0.09	-0.35	0.059	0.072	-0.215	-0.608	-0.013
mMA035106	glycogenin	0.079	1.38	1.365	1.854	0.457	1.612	1.286	2.088	-0.078	0.951	1.179	1.423	-0.046	0.96	0.501	0.99	0.184	0.811		1.784	0.311	1.585	1.505	1.6	0.548	1.23	1.871	1.225	0.52	1.278	1.369	1.505	-0.437	0.293	0.472	0.879	0.13	1.68	1.323	1.669	-0.199	0.655	0.115	0.214	-0.293	-1.065	-1.418	-0.658
mMC010014	RIKEN cDNA 9130221J17 gene		0.52	0.005	-0.671	-0.273	-0.273	0.281	-0.187	0.362	0.246	0.124	0.083	0.354	-0.92	-0.369	-0.21	0.014	-0.089		-0.286	-0.609	-0.675	-0.535	-0.23	0.478	0.51	0.516	0.05					1.068	0.128	0.037	-0.111	0.105	0.41	0.233		0.746	1.345	1.295	0.584	0.162	0.195	0.115	0.062
mMC010015	phospholipase C, eta 2	-0.401	0.075	0.05	-0.011	-0.068	-0.298	-0.264	-0.192	-0.073	0.041	-0.101	-0.097	-0.296	-0.48	-0.189	-0.43	0.004	0.001		0.064	-0.009	0.14	0.025	0.32	0.018	0.155	-0.049	0.05	-0.038				0.138	-0.087	-0.063	-0.046	0.12	0.11	0.173	-0.131	-0.074	-0.145	-0.125	-0.031	-0.233	-0.22	-0.09	-0.163
mMC010016	cytochrome P450, family 39, subfamily a, polypeptide 1	-0.286	0.015	0.085	-0.146	0.557	-0.143	-0.159	-0.052	-0.118	-0.034	-0.081	-0.002	-0.136	-0.18	0.081	-0.04	0.024	0.111		-0.016	0.021	0.335	0.195	0.38	0.288	0.51	0.261		-0.13	-0.137	0.004	-0.095	0.113	0.023	0.042	0.019	0.15	0.14	0.108	-0.131	0.101	-0.005	0.105	0.209	-0.248	-0.085	0.207	0.202
mMC010017	RIKEN cDNA 1110004E09 gene						-0.433			-0.108	-0.304	-0.461	-0.557	-0.236	-0.52	-0.379	-1		-0.479			0.221	-0.195	-0.27	-0.61	-0.427	-0.99	-1.319	-1.285	-0.62	-0.422	-0.726	-1.28	0.083	-0.227	-0.618	-0.726					-0.109	-0.595		-0.856	-0.278	-0.865	-2.06	-1.218
mMC010018	Parkinson disease 7 domain containing 1	-0.496		0.865	0.624	-0.708	0.337	-0.169	0.253	-0.473	-0.034	-0.211	0.278	-0.566	0.3	0.271	0.43					-0.079	0.265	0.625	0.665	-0.367	-0.63	0.086	0.12	-0.335	-0.057	0.084	-0.155	-0.712	0.208	0.087	-0.031	0.01	-0.065	0.718	0.774	-0.444	-0.25	0.15	0.539	-0.153	0.065	0.057	0.562
mMC010019	mab-21-like 2 (C. elegans)	0.104	0.12	0.345	0.194	-0.118	-0.018	-0.254	-0.137	0.357	0.116	0.194	0.148	-0.186	-0.62	-0.159	-0.22	0.094	0.181		0.064	0.246	0.375	0.39	0.115	0.053	0.03	-0.294	-0.275	0.252	-0.247	-0.136	-0.14	0.143	0.068	-0.023	-0.176	-0.055	-0.565	-0.187	-0.036	0.031	0.055	0.005	-0.016	-0.198	-0.03	0.357	-0.033
mMA031524	protein phosphatase 2, regulatory subunit B'', alpha	-0.141	0.17	0.425	1.334	0.107	0.572	-0.174	1.208					-0.336		0.661	1.04	-0.106			1.094	-0.049	-0.485	-0.225	-0.03	-0.662	-0.94	-0.989	-1.345	0.31				0.333		0.442	0.409	-0.13	-0.95	-0.437	-0.081	-0.429	-0.655	-0.735	-0.346	-0.573	0.125	0.747	0.662
mMC010021	progressive external ophthalmoplegia 1 (human)					1.192	0.992	1.051	0.428		0.571	0.394	0.258		-0.96	0.181	-0.24	0.844	0.401	0.293	0.484	0.096	0.26	0.055	0.015	-0.042	0.26	-0.204	0.3					0.248	0.228	0.297	0.284	0.715	1.04	0.418		-0.149	0.995	0.015	-0.036	-0.003			0.502
mMC010022	vesicle-associated membrane protein 3	-0.131	-0.045	-0.29	-0.286	-0.288	0.092	0.211	0.278	0.207	0.161	-0.416	-0.142	-0.096	0.26	0.121	-0.08	-0.056	-0.009	0.023	0.064	-0.344	-0.3	-0.005	-0.015	-0.232	-0.28	0.491	0.055	-0.135	-0.427	-0.606	-0.175	0.693	0.073	-0.128	0.034	0.22	0.13	0.068	0.429	-0.204	0.185	0	0.094	-0.113	-0.17	-0.088	-0.123
mMC010025	TROVE domain family, member 2	-0.541	0.36	-0.115	0.119	-0.253	0.287	0.616	0.698	0.087	0.231	-0.006	-0.002	-0.346	-0.74	-0.169	-0.33	0.174	0.591	0.653	0.964	-0.454	0.235	-0.225	-0.075	-0.772	-0.18	-0.049	-0.765		0.148	-0.076	-0.06	0.543	-0.187	-0.193	-0.011	-0.065	0.045	-0.242	0.479	-0.984	0.18	-0.565	-0.571	0.002	-0.52	-1.093	-0.678
mMC010389	mago-nashi homolog B (Drosophila)	-1.271		-1.125	-1.766	-1.023	-0.938	-0.364	-1.362	-0.628	-1.289	-1.341	-1.287	-1.226	-1	-0.939	-0.54	-0.916	-1.299	-1.137	-1.206					-0.762	-0.51	-0.999	-1.285	-1.555	-1.832	-1.671	-1.805	-0.437	-0.927	-0.908	-0.781	-1.44	-1.82	-1.867	-1.621	-0.709	-0.065	0.035	-0.266	-0.473	0.135	0.837	0.092
mMC010026	WD repeat domain 23	-0.471	0.24	0.31	-0.001	0.367	0.547	0.701	0.643	0.327	0.406	0.594	0.553	0.044	0.53	0.541	0.35	0.434	0.871	0.913	0.754	0.086	0.67	0.99	0.87	-0.227	-0.15	0.596	0.475	0.05	0.548	0.739	0.565	0.643	0.203	0.362	0.384	0.32	0.29	0.848	1.164	-0.114	0.535	0.64	0.789	0.117	0.2	0.125	0.487
mMC010028	pleckstrin homology domain containing, family O member 2	-0.736	-0.085	0.09	-0.251	-0.623	0.397	-0.034	-0.037	-0.493	0.336	0.529	0.503	-0.326	0.62	0.231	0.54	-0.726	-0.199	0.193	0.374	0.176	0.92	0.7	1.1	-0.117	0.395	0.591	-0.005	-0.543	0.248	0.529	0.545	-0.762	0.298	0.417	0.619	-0.195	0.39	0.293	0.219	-0.434	0.335	-0.12	0.119	0.282	0.27	0.182	0.417
mMC010033	UTP3, small subunit (SSU) processome component, homolog (S. cerevisiae)									-0.088	0.116	0.159	-0.142	-0.536		0.131	0.12	-0.596	-0.479	-0.177	-0.106	-0.309	0.505	0.775	0.33	-1.262	-0.865	-0.704	-0.975		0.133	0.129	0.115	0.273	-0.117	-0.013	0.094	-0.7	-0.315	-0.782		-0.694	0.385	-0.58	-0.591	-0.168			-0.263
mMC010035	-	0.039	0.42	0.24	-0.071	0.097	0.192	0.351	-0.052	-0.973	0.441	0.154	-0.252	-0.026	-0.19	-0.099	-0.68	-0.046	0.121	-0.407	-0.626	0.226	0.505	-0.07	-0.22	0.373	0.215	-0.474	-0.87	0.095	0.308	-0.066	-0.27	-1.107	-0.062	-0.313	-0.541	0.355	1.265	0.118	0.249	0.216	0.53	-0.57	-0.746	0.257		-1.028	-0.583
mMA035110	PHD finger protein 20-like 1	0.129	0.99	1.005	0.984	-0.183	0.262	0.196	-0.222	-0.828	0.231	0.059	0.313	-0.366		0.241	-0.02					0.211	1.525	0.475	0.05	0.358	0.95	0.291	0.405	-0.15		0.159	-0.315	-0.967	0.123	-0.118	-0.311	0.39	0.75	0.803	0.139	0.121	0.505	0.515	0.384	-0.163	0.095	0.017	-0.058
mMC010037	-		-0.015	-0.09	0.119	-0.043	0.057	0.166	0.258		-0.119							0.074	0.011	0.053	0.134	-0.169	0.29	0.185	0.2	0.083	0.21	0.491	0.365					-0.002	-0.242			0.005	0.29	0.248		0.041	-0.125	0.135	0.044	-0.243
mMC010038	surfeit gene 4	-0.516	-0.33	-0.115	0.034	-0.003	0.222	-0.259	0.238	0.102	0.031	-0.036	0.293	-0.186	0.46	0.121	0.47	-0.126	0.121		0.094	-0.354	-0.825	-0.39	-0.425	-0.347	-0.555	-0.259	-0.365	-0.33	0.138	0.404	0.67	0.508			0.774	-0.18	-0.525	-0.252	0.024	-0.279	-0.02	0.055	-0.076	0.437	0.165	0.2	0.637
mMA032595	intersectin 2		-0.03	-0.095	0.194	0.027	0.062	0.236	0.288		0.021	-0.021	-0.137		-0.73	-0.009		-0.016	0.081	0.113	0.194	-0.209	0.015	0.255	0.29	-0.102	0.04	0.441	0.155					0.063	-0.197	-0.068	-0.031	0.03	0.42	0.073	0.119	0.071	0.025	0.095	0.204	-0.203			-0.158
mMC010043	cyclin T1	-0.041	0.265	0.535	0.379	-0.043	0.157	-0.179	-0.112	-0.028	0.111	0.199	-0.047	-0.236	0.59	0.211	0.12					0.141	0.135	0.11	0.125	-0.317	-0.25	-0.124	-0.25	-0.035	0.143	0.079	0	0.108	0.203	0.017	-0.151	-0.025	-0.385	-0.142	-0.001	-0.299	0.465	0.085	0.094	-0.013	-0.07	0.157	0.317
mMA031281	nuclear autoantigenic sperm protein (histone-binding)	0.439	0.61	-0.445	-1.196	0.367	-0.588	-0.014	-1.512	-0.098	-0.299	-1.001	-1.187		-0.18	-0.989	-1.5	0.184	-0.569	-1.517	-2.226	-0.509	-0.255	-1.185	-1.97	0.178	-0.27	-0.999	-0.775	-0.3	-0.622	-1.101	-1.545	-2.407	-0.227	-0.968	-1.171	0.21	-0.11	-0.907	-1.691	0.291	-0.375	-0.735	-1.226	-0.323	-1.015	-1.678	-1.108
mMA035113	proteasome (prosome, macropain) subunit, alpha type 1	-0.411	-0.17	-0.165	-0.386	-0.243	-0.018	0.116	-0.382	-0.378	-0.139	-0.421	-0.477	-0.176	0.14	-0.159	-0.18	0.034	0.081	-0.327	-0.596	-0.229	-1.045	-0.115	-0.58	0.298	-0.08	-0.299	0.035	0.43	0.498	0.339	0.085	-1.177	-0.267	-0.408	-0.281	-0.49	-0.33	-0.237	-0.711	-0.029	-0.525	-0.085	0.204	-0.073	0.195	-0.188	0.712
mMC010046	exocyst complex component 6		-0.57	-0.76	-0.366	-0.183	0.007	-0.349	0.433	0.812	-0.219	-0.021	-0.167		-0.8	0.161	0	-0.086	-0.279	0.003	0.184	0.261	0.13	-0.15	0.015	-0.447	-1.325	-0.439	-1.245					0.568	-0.682	-0.198	-0.236	-0.605	-1.04	-1.322	-0.501	-0.699	-0.875	-1.435	-0.736	0.157			-0.043
mMC010047	solute carrier family 35, member B3		0.045	-0.355	-0.101	0.027	-0.073	0.366	0.398	0.007	0.056	0.069	0.278	-0.066	-0.15	0.141	-0.12	0.064	0.241	0.283	0.534	-0.134	-0.01	0.33	0.155	-0.232	0.06	0.531	0.07	-0.01	0.098	0.164	0.36	0.493	-0.132	-0.023	0.219	0.245	0.52	0.273	0.369	-0.029	0.32	0.15	0.309	-0.073	-0.215	0.017	0.282
mMC010050	RIKEN cDNA 9130023H24 gene		-0.1	-0.125	-0.086	-0.618	-0.098	-0.009	0.143		-0.204		0.073				-0.23	-0.416	-0.229		0.114	-1.444	-0.96	-0.49	-0.335	-0.602	-0.255	0.756	0.3					-0.137	-0.397	-0.458	-0.061	-0.48	-0.215	-0.207		-0.939	0.38	-0.015	0.274	-0.123	-0.255	-0.503	0.002
mMC010051	makorin, ring finger protein 1, pseudogene 1					1.627	0.237	-0.114	-0.297	-0.678	-0.299	-0.271	0.448	-0.096	0.34	-0.119	-0.25	-0.176		-0.267	-0.146	-0.229	-0.2	-0.165	0.06	0.028	0.21	0.371	0.225					-0.017	-0.032	0.137	0.499	-0.025	0.445	0.438		0.271	0.27	0.425	0.444	-0.083	-0.47	-0.708	-0.123
mMC010052	RIKEN cDNA 2310008H04 gene	-0.166	0.12	-0.45	-0.921	0.707	-0.028	0.256	-0.477	0.642	-0.349	-0.591	-0.977	-0.086	-0.85	-0.269	-0.53	0.044	-0.189	-0.667	-0.996	-0.329	-0.285	-1.345	-1.385	-0.482	-0.42	-0.999	-0.88	-0.29	-0.757	-1.041	-1.305	0.448	-0.672	-0.748	-0.961	-0.04	-0.63	-0.817	-0.956	-0.334	-0.27	-0.655	-0.411	0.027	-0.235	-0.208	-0.313
mMC010053	RIKEN cDNA 1700026L06 gene	-0.916		1.295	1.299	-0.218	1.622	-0.119	1.308	-0.388	0.101	0.799	0.763	-0.436		1.121	0.73	-0.196	0.301	0.803	0.714	-0.124	-0.65	0.895	0.86	-0.487	-1.3	-1.169	-0.565	-0.003	0.153	0.359	-0.02	-0.167	-0.322	0.222	0.214	-0.15	-1.07	1.068	0.704	-0.444	-1.38	-0.81	0.154	-0.188	-0.735	-1.48	-0.738
mMC010056	RIKEN cDNA E130303B06 gene	-0.116	0.175	0.295	-0.486	-0.238	-0.108	-0.344	-1.117	0.322	-0.244	0.014	-0.882	-0.416	0.65	-0.349	-1.2	-0.066	-0.049	-0.727	-1.476	-0.049	-0.64	-0.48	-1.04	-0.712	-1.265	-1.364	-0.825	-0.078	-0.077	-0.176	-0.81	0.063	-0.177	-0.488	-1.236	-0.335	-1.005	-0.572	-1.616	-0.549	-0.64	-1.25	-1.031	-0.523	-0.94	-1.488	-0.848
mMA032603	receptor (TNFRSF)-interacting serine-threonine kinase 2	0.729		0.445	0.554	0.327	-0.228	-0.184	-0.212	-0.498	-0.229	-0.401	-0.297	0.024		-0.499	0.25					1.481	2.435	0.525	-0.39	1.888	3.23	2.001	2.335	0.02	-0.152	-0.241	-0.835		-0.007	-0.158	-0.151	2.32	1.77	1.433	1.539	2.461	2.165	1.695	0.994	1.237	2.205	2.152	1.142
mMA035115	DnaJ (Hsp40) homolog, subfamily C, member 11		0.02	0.125	-0.156	-0.143	-0.038	-0.024	-0.402		-0.149	-0.151	0.043	-0.336		-0.259	-0.39	-0.196		-0.667	-0.646	-0.079	-0.365	-0.025	-0.07	0.458	0.31	0.101	0.105	-0.075	0.298	0.359	0.265	-1.177	-0.197	-0.398	-0.101	-0.04	0.64	0.293	-0.501	0.301	0.255	0.275	-0.216	-0.263	-0.165		-0.138
mMC010062	eukaryotic translation initiation factor 3, subunit K		-0.37	-0.235	0.124	-0.063	0.242	-0.154	0.168	-0.188	0.031	0.189	0.393	-0.336	0.21	-0.009	0	-0.126	-0.109	0.203	0.304	-0.099	-0.295	-0.515	-0.16	-0.112	-0.32	-0.199	-0.525	-0.14	0.488	0.779	0.615	0.303	0.013	0.242	0.429	-0.75	-0.43	-0.007	-0.041	-0.479	-0.385	-0.665	-0.726	-0.163	-0.205	-0.943	-0.638
mMC010063	NudC domain containing 1						-0.513	-0.389	-0.867	0.287	-0.359	-0.886	-1.212	-0.176	-0.66	-0.679	-1.04	0.024	-0.239	-0.707	-0.996	-0.009	-0.76	-0.61	-0.91	-0.747	-1.53	-1.159	-1.525	-0.545	-0.657	-1.116	-1.275	0.618	-0.462	-0.933	-0.966		-0.545	-1.132		-0.624	-0.17	-0.91	-1.111	0.022	-0.085	-0.46	-0.008
mMA035116	6-phosphofructo-2-kinase/fructose-2,6-biphosphatase 3		-0.28	-1.205	-0.216	0.297	-0.848	-0.414	0.068					-0.166		-0.619	0.41	0.314	-0.859	-0.627	0.064	0.281	1.975	0.365	0.3	0.408	0.34	2.231	2.725	0.31	-0.212	0.049	0.495	-0.017	-1.097	-0.758	-0.121	-0.88	-0.82	-1.277	-0.061	0.121	0.155	-0.185	1.094	-0.943	-0.075	1.182	2.072
mMC010067	phosphatidic acid phosphatase type 2 domain containing 2	-0.151	0.46	0.325	0.814	-0.218	0.157	-0.074	0.453	0.377	0.011	0.524	0.553	-0.096	-0.33	0.421	0.58	0.244	0.571	0.763	1.174	-0.024	-0.46	0.235	-0.145	-0.647	-1.05	-0.099	-0.2	-0.363	-0.202	-0.221	0.23	0.498	-0.237	-0.173	-0.021	-0.22	-0.565	-0.237	0.094	-0.514	0.12	-0.105	0.084	-0.038	-0.175	-0.368	0.072
mMC010069	ubiquitin-like modifier activating enzyme 6		-0.335	-0.35	-0.261	-0.188	-0.338	-0.239	-0.057		-0.124	-0.286	-0.307		-1.65	-0.249		-0.076	-0.169	-0.257	0.134	-0.364	-1.54	-0.895	-0.785	-0.762	-1.32	-1.419	-1.455		-0.097	-0.126	-0.35	0.088	-0.472	-0.328	-0.206	-0.635	-1.275	-0.997	-0.626	-0.814	-1.09	-1.085	-0.601	0.207			-0.418
mMA035117	tocopherol (alpha) transfer protein-like		0.33	0.345	0.114	0.137	0.242	0.386	-0.092		0.181	-0.041	0.113	-0.146	-0.19	0.111	-0.24	-0.216	-0.259		-0.646	-1.099		-0.695	-0.91	-0.122	0.52	0.541	0.805					-1.097	-0.057	-0.108	0.119	-0.04	0.56	0.663	-0.391	0.031	-0.455	0.905	0.814	-0.213	-0.085	-0.283	0.242
mMC010577	stearoyl-Coenzyme A desaturase 1				1.364	0.207	-0.078	-0.224	1.218	0.162	1.211	2.599	1.943	-0.566	-0.06	1.691	0.51	-0.106			-0.076					0.138	0.32	0.371	0.495	0.265	1.888	2.449	2.165	0.513	1.253	2.662	1.979	1.36	0.3	1.143	3.679	0.861	0.215	0.915	3.764	-0.493		0.147	2.042
mMC010074	cadherin 16		-0.07	0.015	0.734	-0.083	0.252	0.116	0.858	-0.408	0.031	-0.061	0.213	-0.136	-0.34	0.361	0.43	-0.076	-0.009		0.484	-0.039	-0.135	-0.085	0.49	0.388	0.51	0.361	0.285		0.458	0.569	0.555	-0.227	-0.097	0.052	0.369	-0.09	0.31	0.183	-0.271	0.131		0.065	0.164	-0.163	-0.045	0.172	0.452
mMA035118	folylpolyglutamyl synthetase		-0.07	0.155	0.194	-0.243	0.102	0.146	0.148	-0.318	0.051	-0.081	0.213	-0.086	-0.67	-0.009		-0.256	-0.109	-0.217	-0.216		-0.375	-0.185	0.08	0.268	0.41	0.181	0.375									-0.31	0.22	0.053	-0.821	0.001	-0.155	0.105	-0.106	-0.123	-0.235	-0.428	-0.148
mMA035119	cereblon		0.75	-0.275	0.204	0.257	0.432	0.406	0.918	1.152	0.551	0.569	0.463	0.404	0.6	0.641	0.54	0.514	0.471	0.743	0.774	0.421	1.465	0.815	1.37	-0.402	0.11	0.331	0.835	0.17	0.198	0.139	0.155	0.993	0.093	0.092	0.489	-0.12	0.28	-0.567		-0.219	0.795	-0.145	1.024	0.377	0.355	0.687	0.822
mMC010080	SET and MYND domain containing 4	0.284	0.1	-0.02	-0.486	-0.143	-0.363	-0.344	-0.767	0.692	-0.039	0.244	-0.632	-0.316		-0.669	-1.42					0.136	-1.62	-0.715	-1.155	-0.932	-2.365	-1.959	-2.185	0.275	-0.237	-0.786	-0.78	0.208	-0.172	-0.393	-0.761	-0.385	-1.4	-0.917	-1.476	-0.724	-0.975	-1.27	-1.171	-0.123	-0.975	-1.388	-0.923
mMA035122	cell division cycle 2-like 1		0.4	0.585	0.704	-0.053	0.242	0.066	-0.262	-0.088	-0.189	-0.111	-0.147	-0.366	0.16	-0.009	-0.12	0.174	-0.179	-0.197	-0.156	-0.259	-0.445	0.045	-0.48	-0.312	-0.41	-0.659	-0.335	-0.445		-0.331	-0.345		-0.077	-0.498	-0.521	0.15	0.24	0.443	-0.491	0.021	-0.905	0.055	-0.376	-0.463	-0.285	-0.638	-0.418
mMC010082	mitochondrial trans-2-enoyl-CoA reductase	-0.746	-0.38	-0.685	-0.876	0.052	-0.188	0.006	-0.452	0.112	-0.134	-0.136	-0.332	-0.396	0.21	-0.319	-0.76	-0.116	-0.159	-0.457	-0.676	0.296	0.03	-0.1	-0.485	-0.032	-0.295	-0.504	-1	0.092	-0.412	-0.671	-0.525	0.498	-0.117	-0.193	-0.271	-0.07	-0.365	-0.577	-0.741	-0.169	0.065	-0.195	-0.511	-0.083	0.005	-0.063	-0.608
mMC010084	deoxyguanosine kinase	-1.241	-0.51	0.105	0.564	-0.393	0.437	0.166	0.978	-0.508	-0.049	0.099	0.458	-0.596	-0.14	0.331	0.36	-0.396	-0.009	0.293	0.604	-0.519	0.075	0.37	0.525	-0.312	-0.68	0.021	0.235	0.045	-0.022	0.464	0.73	0.098	-0.042	0.317	0.524	0.07	-0.085	0.418	0.529	-0.614	-0.63	0.01	0.389	-0.348	-0.085	-0.208	0.067
mMC010662	tetratricopeptide repeat domain 15	-0.751	-0.63	-0.025	-0.396	-0.513	0.052	-0.304	-0.052	0.262	0.051	0.139	0.093	-0.376	-0.53	0.051	-0.22	-0.126	0.221	0.173	0.184					-0.742	-1.34	-0.589	-0.855	-0.3	-0.312	-0.121	-0.295	0.333	-0.257	-0.108	-0.061	-0.29	-0.6	0.053	0.169	-0.769	-0.855	-0.605	-0.396	-0.053	-0.175	-0.643	-0.368
mMA035127	protein phosphatase 2, regulatory subunit B (B56), gamma isoform		-0.25	-0.315	-0.226	-0.063	0.212	0.026	-0.042	-0.028	-0.109	-0.091	-0.247	-0.076	0.27	-0.119	-0.3	-0.126	-0.259	-0.197	-0.196	0.181	-0.285	0.255	0.43	-0.272	-0.8	-0.559	-0.495	-0.515	-0.032	0.139	-0.105	0.103	-0.337	-0.338	-0.151	-0.55	-0.19	-0.527	0.079	-0.359	-0.255	-0.765	-0.146	0.087	-0.135	-0.583	0.192
mMC010087	adaptor protein, phosphotyrosine interaction, PH domain and leucine zipper containing 2	-0.631	-0.3	-0.245	0.264	-0.218	-0.013	-0.239	0.728	0.437	0.136	0.234	0.558	-0.076	-0.09	0.481	0.38	-0.086	-0.039	0.273	0.664	-0.194	-1.295	-0.515	-0.105	-0.737	-1.675	-1.289	0.03	-0.103	-0.217	0.179	0.745	0.343	-0.427	-0.108	0.384	-0.28	-0.55	-0.567	-0.151	-1.104	-1.345	-1.385	-0.591	-0.203	-1.345	-1.668	-0.143
mMC010089	EF-hand calcium binding domain 7						-0.298		-0.622	-0.123	-0.124	-0.306	-0.667	-0.966		-0.279	-1.06		0.021			-0.184	-0.015	0.07	-0.675	-0.977		-1.434	-1.64	-0.72	-0.597	-0.816	-1.455	0.238	-0.382	-0.503	-0.721	-0.805	-0.66	-1.032			-0.14	-1.27		-0.008	-0.87	-1.478	-0.638
mMC010090	ferredoxin reductase	-0.216	-0.135	0.28	0.069	-0.323	0.082	-0.209	0.003	0.012	-0.279	-0.186	-0.117	-0.196	-0.41	0.211	-0.09	-0.086	-0.249	-0.257	-0.336	-0.064	0.165	-0.33	-0.655	-0.342	-0.455	-0.549	-0.335	-0.303	-0.247	-0.226	-0.395	0.303	-0.352	-0.293	-0.146	-0.395	-0.595	-0.422	-0.451	-0.519	-0.42	-0.35	-0.136	-0.248	-0.27	0.14	0.152
mMA031770	superkiller viralicidic activity 2-like (S. cerevisiae)		-0.24	-0.125	0.004	0.237	0.642	0.196	0.388	0.182	0.191	0.369	0.363	-0.126	0.28	0.301	0.29	-0.196	0.001	0.203	0.294	-0.079	0.215	0.305	0.32	-0.402	-0.53	-0.349	-0.045	-0.225	0.318	0.449	0.495	0.373	-0.217	0.142	0.459	-0.36	-0.46	-0.077	0.319	-0.459	-0.365	-0.265	0.074	-0.013	-0.225	-0.373	-0.328
mMC010094	methylmalonyl CoA epimerase	-0.991	-0.615	-0.37	0.119	0.007	0.507	0.136	0.733	-0.223	0.206	0.619	0.418	-0.316	0.39	0.431	0.03	-0.196	0.051	0.453	0.544	0.211	-0.385	0.385	0.39	-0.052	-1.17	-1.039	-0.815	-0.103	0.243	0.314	0.445	0.218	-0.167	0.097	0.279	-0.19	-0.82	-0.432	-0.011	-0.259	-0.655	-0.585	-0.046	-0.278	-0.505	-0.945	-0.643
mMC010695	PDGFA associated protein 1	-1.081	-1.33	-1.375	-1.546	-0.033	-0.658	-0.274	-0.972	0.062	-0.349	-0.701	-0.757	-0.176	-0.25	-0.629	-1.07	0.464		-0.747	-0.666					-0.392	-0.87	-1.309	-1.315	-0.51	-0.612	-0.801	-0.925	0.093	-0.527	-0.818	-0.821	0.01	-0.59	-0.637	-1.141	-0.289	-1.065	-1.045	-1.066	-0.253	-0.455	-1.178	-0.968
mMC010098	N-myc downstream regulated gene 3	-0.751	-0.23	0.075	0.329	-0.358	0.342	-0.124	0.708	0.562	0.266	0.544	0.253	-0.056	0.05	0.371	0.36	0.004	0.341	0.703	0.814	0.161	-0.08	0.15	0.335	-0.542	-0.98	-0.594	-0.48	-0.398	-0.017	0.039	0.05	0.663	-0.082	0.152	0.339	-0.175	-0.05	0.183	0.989	-0.524	-0.48	-0.36	0.069	-0.043	-0.06	-0.558	-0.223
mMC010105	zinc finger, MYM-type 3	-0.981	-0.42	-0.225	0.024	-0.343	-0.138	-0.069	0.268	0.077	0.386	0.424	0.168	-0.456	-0.27	0.671	0.17	-0.256	0.081	0.163	0.514	-0.004	0.355	0.085	0.245	-0.447	-1.01	-0.279	-0.145		0.053	-0.041	0.015	0.088	-0.002	0.237	0.299	-0.29	-0.605	-0.302	0.094	-0.679	-0.855	-0.435	0.034	-0.068		0.207	0.112
mMA032606	zinc finger protein 326	0.019	-0.21	0.345	0.314	-0.033	0.262	0.016	-0.632	-0.198	0.011	-0.111	-0.157	-0.126		-0.169		0.344	-0.139	-0.547	-0.586	-0.589	-1.405	-0.965	-1.21	-0.042	-0.74	-1.159	-0.845		0.008	-0.111	-0.045		-0.047			0.24	-0.01	0.023	-1.211	0.151	-1.655	-0.605	-0.346	-0.263
mMC010108	zinc finger protein 512		-0.395	-0.005	0.019	-0.263	0.407	0.186	0.388		0.046	0.224	0.003	-0.596	-0.15	0.081	-0.18	-0.446	-0.239	-0.127	-0.126	-0.629	-0.435	0.035	0.23	-0.407	-0.55	0.056	-0.315					-0.037	-0.232	0.007	0.124	-0.11	-0.17	0.003	0.069	-0.539	-0.225	-0.275	-0.116	-0.073		-0.618	-0.223
mMA032608	reticulon 4		0.48	0.255	0.344	0.317	0.342	0.686	0.028	-1.358	-0.539	-1.011	-0.377	-0.036	0.16	-0.519	-0.74	0.144	0.021	-0.327	-0.296	0.201	0.275	0.335	0.37	0.668	0.51	0.221	-0.005	-0.165	-0.302	-0.251	-0.145	-1.867	-0.267	-0.748	-0.321	0.71	1.29	0.703	0.769	0.771	1.395	1.235	-0.006	0.107	0.045	-0.513	-0.398
mMC010809	AE binding protein 2						-0.188			0.852	0.471	0.319	-0.217	0.194	-0.2	0.071	0.15	0.714	0.231	0.453	0.634					-0.102	0.82	0.011	-0.445	-0.2	-0.052	-0.471	-0.995	0.973	0.223	-0.048	-0.231	-0.09		-0.337			2.015	-0.535	-0.386	0.797	0.725	0.632	0.262
mMC010112	RIKEN cDNA 1700112M02 gene	-0.376	0.12	0.11	-0.141	-0.278	-0.138	-0.179	-0.197	-0.028	-0.024	-0.131		-0.366	-0.69		-0.7	-0.076	-0.029	-0.087	-0.096	-0.039	0.205	0.015	0.305	0.153	0.485	0.201	0.295	-0.185				0.013	0.028	0.012	-0.131	0.135	0.13	0.118	-0.096	0.211	0.295	0.39	0.259	-0.318	-0.34	0.16	-0.013
mMA035136	mitochondrial ribosomal protein L33					0.357	0.612	0.136	0.128		-0.459		-0.457	-0.266	0.48	-0.069	-0.18	-0.086	0.091	0.123	-0.446	0.221	-0.645	-0.475	-0.26	-0.722	-1.48	-2.019	-1.815					-0.157	-0.347	-0.478	-0.731	-0.73	-1.68	-1.047	-0.781	-0.609	-0.715	-1.285	-0.666	-0.283	-0.195	-0.618	-0.908
mMA032609	solute carrier family 9 (sodium/hydrogen exchanger), member 6	-0.051	0.59	0.985	0.814	0.147	-0.138	0.346	0.128		0.191	0.099	0.313	-0.246		0.371	-0.22	-0.266	0.101	-0.007	-0.216	-2.519		-1.855	-1.54	0.528	0.54	0.941	0.985					-1.467	0.163	0.162	0.329	0.41	1.57	2.023	-0.271	0.661	-1.735	0.955	0.834	0.007	0.195	0.017	0.352
mMA031771	nuclear factor of activated T-cells, cytoplasmic, calcineurin-dependent 2		0.03	-0.065	0.114	0.617	-0.088	-0.084	0.008	-0.128	-0.039	-0.261	-0.057	-0.036	-0.61	0.011	-0.26		0.121	0.043	0.154	0.081	0.375	-0.075	0.07	0.338	0.72	0.491	0.515	0.09				0.223	-0.027	-0.168	0.149	-0.17	0.2	0.143	-0.451	0.321	0.295	0.365	0.184	-0.223	-0.035	-0.033	-0.228
mMC010119	tetratricopeptide repeat domain 8		-0.565	0.015	-0.216	-0.048	0.247	0.126	0.333		0.166	-0.006	0.008	-0.406		0.281	-0.33		-0.089	0.063	0.184	-0.049	-0.76	0.52	0.185	-0.257	-1.23	0.406	-0.17					0.343	-0.467	-0.278	-0.391	-0.16	-0.475	-0.092	-0.501	-0.374	-0.56	-0.055	-0.081
mMC010121	SLAM family member 8		-0.66	-0.06	1.239	0.477	0.832	0.046	1.983	-1.093	1.146	2.529	3.288	-0.326	0.41	0.951	2.97	0.594	-0.189	0.853	2.534	1.991	3.75	2.88	1.345	2.613	4.025	4.861	4.605					0.298	1.358	2.717	3.589	0.555	0.79	3.113	4.649	0.156	1.76	3.85	3.499	0.022	1.525	3.625	2.427
mMA035141	5'-3' exoribonuclease 2						-0.228	0.046	-0.182	-0.448				-0.176	-0.19	-0.049	-0.19	0.424	-0.169	-0.347	-0.116	-0.099	0.575	-0.115	-0.52	0.308	0.16	-0.229	-0.035	0.405		0.259	0.255		-0.437	-0.538		0.68	0.81	0.743		0.701	-0.785	0.215	0.044	-0.443	0.285	0.502	0.452
mMA035142	DEAD (Asp-Glu-Ala-Asp) box polypeptide 6	-0.151	0.31	0.575	0.584	-0.223	-0.148	0.056	-0.062	-0.128	0.321	0.069	0.363					0.394	0.381	0.263	0.414	-0.039	0.345	0.185	0.18	0.078	0.59	0.311	0.395	0.66	0.828	1.019	0.725	0.153	0.103	0.022	0.129	0.58	0.88	0.693	0.109	0.361	-0.015	0.645	0.304	-0.043	0.095	0.277	0.272
mMC010126	testis-specific protein, Y-encoded-like 1	-0.116		0.97	0.694	-0.403	0.207	0.136	0.098	-1.253	0.021	-0.291	0.398	-0.446	0.06	0.201	0.19	-0.276	0.261	0.243	0.294	0.141	0.755	0.585	0.375	0.458	0.915	0.346	0.455	-0.293	0.038	0.094	-0.11	-1.257	0.238	-0.033	0.089	0.46	0.725	0.873	0.934	0.051	0.285	0.32	0.349	-0.238	0.035	0.002	-0.038
mMC010128	calcium channel, voltage-dependent, T type, alpha 1H subunit	-0.001	0.005	0.225	0.374	0.092	0.107	-0.129	0.108	0.562	0.291			-0.166	-1.31	-0.009	-0.47	0.144		0.133	0.194	0.011	-0.085	0.095	-0.2	-0.077	-0.23	0.056	0.085	0.395				0.193	0.033	0.082	0.034	-0.055		-0.107	0.164	0.046	-0.095	0.09	0.064	-0.348	-0.195	0.107
mMA035143	MOB1, Mps One Binder kinase activator-like 3 (yeast)	0.029	0.39	-0.025	-0.426	0.197	-0.438	0.096	-0.412	-0.238	0.011	-0.481	-0.067	-0.066	0.02	-0.199	-0.21	0.264	0.101	-0.237	-0.206	-0.329	0.225	-0.375	-0.55	0.218	0.73	0.041	-0.035	0.015	-0.122	-0.071	-0.085	-0.277	-0.117	-0.268	-0.121	0.42	0.9	0.323	-0.031	0.261	0.085	0.095	0.114	-0.183	-0.105	0.007	0.032
mMA032616	serine/arginine repetitive matrix 2	0.129	0.31	0.295	0.424	0.107	0.082	-0.134	-0.062	0.452	0.051	0.429	-0.057	-0.256	2.15	-0.249						0.121	0.365	0.315	-0.48	0.038	-0.14	0.021	-0.075	0.175		-0.061	-0.065	0.183	-0.027	-0.018	-0.331	-0.19	-0.5	-0.167	-0.141	-0.109	0.095	0.135	-0.066	-0.483	-0.215	0.497	-0.018
mMC010136	ubiquitin specific peptidase 46	-0.341	0.025	-0.13	-0.466	-0.153	-0.243	-0.084	-0.407	0.097	-0.054		-0.207	-0.446	-1.34	-0.449	-0.74	-0.146	-0.189	-0.287	-0.406	-0.229	-0.745	-0.46	-0.285	-0.432	-0.325	-0.324	-0.675	-0.2				0.283	-0.092	-0.328	-0.441	-0.39	-0.665	-0.412		-0.569	-0.215	-0.805	-0.621	-0.153	-0.32	-0.555	-0.453
mMC010137	sorbitol dehydrogenase	0.019	0.51	0.85	1.044	0.037	0.712	0.421	0.798	0.517	0.811	0.839	0.883	-0.126	0.56	0.371	0.2	0.304	0.761	0.943	0.824	0.256	0.785	0.825	0.765	-0.207	-0.185	-0.539	-1.115	0.285	0.853	0.859	0.415	0.808	0.668	0.427	0.394	0.24	0.74	0.868	1.074	-0.299	-0.2	-0.345	-0.071	-0.058	-0.205	-0.785	-0.678
mMA031252	myocyte enhancer factor 2B		-0.02	-0.005	0.494	-0.003	0.042	0.096	0.478		0.071	0.049	0.283	-0.126	-0.36	0.111	0.01	-0.016	-0.079	-0.007	0.244	0.091	0.075	0.365	0.55	0.198	0.36	0.821	0.775		0.368	0.719	1.105	0.123	-0.087	-0.068	0.099	-0.1	0.3	0.213	0.309	0.011	0.055	0.125	0.234	-0.143	-0.365		0.252
mMC010961	inositol 1,4,5-trisphosphate 3-kinase B		-0.98	-0.095	0.124	-0.113	0.162	0.036	0.188	-0.208	-0.059	-0.141	0.263	-0.496		0.421	0.18	-0.336	0.001	0.063	-0.116					0.168	0.11	0.231	1.005		0.188	0.359	0.505	0.033	-0.177	-0.028	0.029	0.23	0.16	0.603	-0.171	0.521	-0.765	0.085	-0.216	-0.053		0.497	0.212
mMA035149	mitochondrial ribosomal protein L49	-0.811	-0.48	-0.335	-0.546	-0.093	-0.108	-0.264	-0.592	-0.558	-0.079	-0.061	-0.147	-0.266	0.08	-0.079	-0.4	-0.276		-0.867	-0.826	0.081	-0.475	-0.565	-0.38	-0.132	-0.45	-0.649	-0.175	-0.15	0.128	-0.061	-0.005	-0.277	0.093	-0.068	-0.241	-0.23	-0.46	-0.397	-0.871	-0.279	-0.605	-0.615	-0.516	-0.063	-0.185	-1.048	-0.118
mMA035150	DEAD/H (Asp-Glu-Ala-Asp/His) box polypeptide 31		0.09	-0.285	-0.236	0.067	-0.038	-0.054	-0.232		-0.189	0.069	0.143	-0.206	-0.24	0.061	-0.03		-0.339	-0.317		0.681	0.055	0.265	0.13	0.688	0.09	-0.089	0.475					-0.487	-0.097	-0.138	0.129	0.25	0.8	0.263	0.039	-0.119	0.375	-0.365	-0.136	-0.113			0.162
mMA035154	pleckstrin homology domain containing, family M (with RUN domain) member 1	-0.551	-0.08	-0.045	-0.006	-0.303	-0.228	-0.124	-0.132	-0.048	0.041	-0.011	0.103		-0.37	0.021	-0.09	-0.046	0.121	0.013	0.014	0.171	0.405	0.175	0.42	0.088	0.41	0.081	0.195	0.335	0.388	0.569	0.525	0.193		0.082	0.059	0.14	0.33	0.283	0.049	0.091	0.015	0.125	0.134	-0.293	-0.225	0.037	-0.068
mMC010152	protease, serine, 8 (prostasin)	0.014	0.035	0.32	1.199	0.102	0.417	-0.119	1.158	0.437	-0.214	0.289		-0.326	-0.08	0.431	0.74					0.206	-0.26	-0.16	-0.185	-0.472	-0.615	-0.504	-0.855	0.02				0.148	-0.147	0.247	0.599	-0.16	-1.065	-0.522	-0.161	-0.299	-0.525	-0.44	-0.171	-0.453	0.05	0.652	0.522
mMA031260	coiled-coil domain containing 53	0.029	-0.04	0.315	0.384	0.107	0.372	-0.274	0.148	0.102	-0.269	0.219	0.103	-0.206	-0.09	0.141	0.05	0.254	0.431	0.493	0.404	0.421	0.255	0.395	0.02	-0.412	-0.63	-0.349	-0.495	-0.055	0.018	0.119	0.015	-0.037	-0.217	-0.188	-0.451	-0.22	-0.86	0.123	0.019	-0.369	-0.515	0.015	-0.166	-0.373	-0.225	-0.178	-0.238
mMA035157	adaptor protein complex AP-1, sigma 1	0.109	0.02	0.555	-0.076	-0.603	-0.418	-0.594	-1.032	-1.098	-0.229	-0.541	0.053	-0.356	0.13	-0.269	-0.22	-0.226	-0.319	-0.697	-1.026	0.191	0.135	-0.345	-0.46	0.078	-0.27	-0.959	-0.265		0.028	0.059	-0.305	-0.717	0.103	-0.138	-0.131	0.12	-0.38	-0.247	-0.541	0.011	-0.365	-0.455	-0.236	-0.183	-0.425	-0.368	0.152
mMC010997	AT hook, DNA binding motif, containing 1		-0.11	-0.185	0.114	-0.053	0.122	0.206	0.158		0.331	0.159		-0.676	-0.54	0.181	-0.06		-0.019	-0.147	-0.016					-0.032	-0.03	0.231	0.285					-0.187	0.083	0.092	0.129	-0.12	0.21	0.203	0.079	-0.059	-0.275	-0.025	0.184	-0.223		-0.483	0.052
mMA032620	kinesin family member C3		-0.23	0.345	0.234	-0.263	0.242	0.116	-0.032		-0.149	-0.251	0.053	-0.226	0.23	0.141	-0.25	-0.426	-0.209	-0.317	-0.486	0.481	-0.365	0.485	0.65	-0.272	-0.91	-0.369	-0.485					-1.437	-0.247	-0.118	-0.031	-0.4	0.16	0.023	-0.561	-0.159	-0.885	-0.625	-0.156	0.037			-0.258
mMA032621	transcription factor B2, mitochondrial|gene model 1818, (NCBI)						0.112	0.106	0.008		0.131	-0.161	0.163	0.114	0.23	-0.099	-0.47	0.214	-0.009	-0.127	-0.116	0.281	-1.115	-0.125	0.03	0.088	-0.29	-0.139	-0.225					-0.397	-0.327	-0.358	-0.031		0.92	0.363		0.321	0.595	-0.165	-0.316	0.047	-0.365	-1.013	-0.388
mMC010165	suppressor of cytokine signaling 3		-1.595	-1.4	-1.266	-0.623	-0.948	-0.994	-0.587	1.067	0.291	0.749	-0.107	1.114	0.44	0.031	1.52		-0.429	0.083	0.704	3.181	-0.725	-0.845	-0.81	3.308	1.815	1.071	1.125	2.602	3.308	3.879	3.925	0.688	0.298	0.587	-0.061	-0.115	-1.675	-0.992	-0.641	2.861	1.505	1.44	0.859	1.677	2.7	3.085	2.722
mMC011013	hemochromatosis	-0.291	-0.28	0.525	1.124	-0.293	0.722	-0.374	1.128	-0.428	-0.119	-0.061	0.403	-0.406	0.74	0.531	0.51	-0.346	0.221	0.553	0.534									-0.16	0.408	0.959	1.105	-0.597	-0.007	0.222	0.529	0.22	0.21	0.963	1.319					-0.103	0.055	0.142	0.512
mMC010167	3-hydroxyanthranilate 3,4-dioxygenase		-0.7	-0.58	0.504	0.017	-0.003	0.226	0.303	0.082	0.251	0.514	1.028	-0.256	-0.28	0.281	-0.01	0.084	-0.019	0.233	0.674	0.826	0.46	0.775	0.94	-0.127	-0.03	0.236	0.045		0.078	0.944	0.64	-0.227	-0.042	0.187	0.394	-0.375	-0.04	-0.392		0.016	-0.03	0.105	-0.186	-0.248			0.107
mMA031780	dolichol-phosphate (beta-D) mannosyltransferase 1	-0.771	-0.52	-0.425	-0.146	0.167	0.432	0.206	0.568	-0.198	-0.259	-0.161	-0.127	-0.046	0.58	0.191	-0.04	-0.096	0.091	0.123	-0.086	0.031	0.095	0.035	-0.57	-0.212	-0.48	-0.379	-0.085	-0.19	-0.312	0.009	-0.005	-0.047	-0.447	-0.298	-0.001	-0.06	-0.27	-0.077	0.409	-0.289	-0.155	-0.095	0.044	-0.063	-0.335	-0.443	-0.088
mMA032628	gamma-aminobutyric acid (GABA-B) receptor, 1	0.069	0.07	0.195	0.314	0.007	-0.038	-0.234	-0.132	0.542	0.201	0.439	0.233	-0.266	1.64	-0.139	-0.17	-0.376	-0.139	-0.177	-0.166	0.081		0.195	-0.09	-0.242	-0.62	-0.339	-0.185	-0.115		-0.231	0.235	-0.157	0.143	0.042	-0.091	-0.16	-0.19	0.123	-0.011	-0.149	-0.175	-0.005	-0.006	-0.383	-0.085	0.057	-0.008
mMC010171	polycystic kidney disease 2		0.375	-0.415	-0.041	-0.188	-0.168	0.316	0.318	0.492	0.266	0.079	-0.062	-0.196	-0.32	0.201	0	0.224	0.411	0.433	0.614	-0.259	-0.195	-0.355	-0.07	-0.592	-0.39	-0.749	-1.185	-0.08	0.173	-0.186	-0.15	0.538	-0.112	-0.223	0.149	-0.5	-0.31	-0.547	-0.351	-0.654	0.165	-0.745	-0.166	0.137	-0.135	-0.158	-0.033
mMA035165	RAB5B, member RAS oncogene family|predicted gene, OTTMUSG00000015247		0.09	0.305	0.234	-0.103	0.182	0.166	0.388	-0.268	0.181	0.109	0.143	-0.096	-0.22	0.291	0.14	-0.146		-0.127	0.014	-0.279	-0.205	-0.135	0.26	-0.032	0.02	0.301	0.245					0.103		0.122	0.219				0.269	-0.029	0.005	0.165	0.254	-0.073	0.045		-0.048
mMA035166	arginyl-tRNA synthetase 2, mitochondrial	0.059	-0.37	0.255	-0.006	-0.453	-0.898	-0.594	-0.942		-0.539	-0.931		-0.426	-0.64	-0.409	-0.59	-0.326	-0.449	-0.667	-0.636	-1.269	-1.795	-1.625	-1.48	0.138	-0.61	-0.439	-0.575					-2.087	-0.487	-0.428	-0.241	0.23	0.3	0.833	-0.801	0.131	-1.805	0.105	-0.206	-0.263	-0.295	-0.533	-0.448
mMC010178	immunoglobulin superfamily, DCC subclass, member 3	-0.771	-0.34	-0.455	-0.141	-0.143	-0.153	-0.034	-0.012	-0.408	-0.024	-0.256	-0.157	-0.146	-0.95	-0.159	-0.56	-0.136	-0.099	0.003	0.084	0.151	-0.05	-0.06	-0.09	0.118	0.085	0.176	0.34	0.075	-0.027	0.019	0.205	-0.152	-0.047	-0.173	-0.191	-0.02	-0.04	-0.212	-0.166	-0.189	-0.33	-0.205	-0.126	-0.168	-0.215	-0.16	-0.518
mMC010179	solute carrier family 2 (facilitated glucose transporter), member 3	-0.796	-1.16	-1.045	-0.976	-0.403	-0.448	-0.599	-0.272	0.277	-0.539	-0.316	-0.307	-0.326	-1.07	-0.539	-0.93					-0.424	-1.275	-0.5	-0.95	-0.647	-2.54	-2.354	-2.275	-0.463	-0.807	-0.691	-0.56	0.368	-0.617	-0.368	-0.176	-0.35	-1.19	-1.252	-1.346	-0.659	-1.815	-2.285	-1.886	-0.008	-1.12	-1.695	-1.373
mMC011056	RIKEN cDNA E130311K13 gene						-0.178	-0.044	0.378	-0.348	-0.769	-0.691	0.003	-0.266	-0.65	-0.029	0.05	-0.296	-0.289	-0.207	0.314					-1.042	-1.21	-1.169	-0.975		-0.522	-0.331	0.205	0.303	-0.527	-0.398	-0.031	-0.54	-0.8	-0.917		-1.099	-0.165	-0.775	-0.866	0.237	-0.235	-0.658	0.162
mMC010181	proliferation-associated 2G4	-0.851	-0.71	-1.52	-1.951	0.182	-0.698	-0.214	-0.862	0.817	-0.219	-0.336	-0.692	-0.336	-1.35	-0.759	-1.06	-0.086	-0.469	-0.827	-0.906	0.036	-0.56	-1.135	-1.31	-0.537	-1.19	-2.134	-2.37	-0.16	-0.297	-0.646	-0.965	0.773	-0.272	-0.453	-0.331	-0.075	-0.715	-1.202	-0.941	-0.544	-0.23	-1.7	-1.841	-0.163	-0.64	-1.035	-0.998
mMA035167	malate dehydrogenase 1, NAD (soluble)	0.009	0.31	0.715	0.334	0.857	0.372	-0.154	-0.082					-0.206	0.44	0.121	-0.24	-0.246	0.141	0.253	-0.266	-0.259	-0.395	-0.315	0.22	-0.232	-0.48	-0.779	-0.435	-0.16	0.048	0.199	-0.235	-0.117	0.053	-0.008		0.15	0.22	0.503	0.689	-0.199	-0.475	-0.615	-0.146			-0.773	-0.498
mMC010183	procollagen-proline, 2-oxoglutarate 4-dioxygenase (proline 4-hydroxylase), alpha II polypeptide	-0.466	-0.11	-0.505	-1.311	0.402	-0.528	-0.069	-1.022	0.337	0.026	-0.336	-0.482	-0.216		-0.489	-0.37	-0.106	-0.149	-0.887	-1.146	-0.059	-0.31	-0.51	-1.195	-0.247	-0.405	-0.524	1.545	-0.085	-0.272	-0.731	-0.275	0.098	-0.367	-0.893	-0.716	-0.1	-0.545	-0.847	-1.791	-0.329	-0.52	-0.82	-0.396	-0.093	-0.73	-0.895	0.297
mMC010184	phosphatidylinositol glycan anchor biosynthesis, class X	-0.606	-0.255	0.01	-0.246	1.072	0.162	0.151	0.258	0.002	-0.304	-0.241	-0.137	-0.336	-0.43	0.211	0	0.084	0.371	0.313	0.164	-0.144	-0.215	-0.195	-0.36	-0.272	-0.575	-0.904	-0.355	-0.305	-0.302	-0.081	-0.34	0.178	-0.127	-0.078	0.154	-0.07	-0.17	0.193	0.059	-0.304	-0.765	-0.36	0.089	-0.278	-0.265	-0.323	-0.043
mMC010185	RIKEN cDNA 3110056O03 gene	-0.376	-0.16	0.645	0.069	-0.393	0.192	-0.119	-0.072	-0.208	0.036	-0.001	0.143	-0.316	0.01	0.101	-0.31	0.074	0.191	0.233	0.274	0.271	0.375	0.63	0.145	0.038	-0.29	-0.299	0.385	-0.335	0.033	0.064	-0.11	0.203	-0.017	0.002	0.074	0.075	-0.19	0.268	0.119	-0.264	-0.28	-0.09	0.114	-0.038	-0.35	-0.428	0.087
mMC010188	ninjurin 1	-0.326	-0.06	0.575	0.574	-0.263	0.332	-0.164	0.113	-0.703	0.066	0.399	0.648	0.064	1	0.341	1.04	0.374	0.321	-0.367	0.014	0.156	0.15	0.49	-0.59	0.348	0.97	1.016	1.08	0.927	1.168	0.964	1.02	-1.332	0.383	0.127	0.129	0.01	-0.45	0.313	0.224	0.116	0.785	1.035	1.029	-0.058	0.095	0.58	0.747
mMC010189	PHD and ring finger domains 1	-1.111	-0.49	-0.69	-0.836	-0.383	-0.233	-0.129	-0.382	-0.258	0.031	0.339	-0.067	-0.466	-0.07	-0.289	-0.21	-0.376	-0.369	-0.327	-0.276	-0.124	-0.195	-0.045	-0.03	-0.382	-0.2	-0.289	-0.02	-0.545	-0.202	-0.441	-0.185	0.188	-0.047	0.057	-0.031	-0.42	-0.32	-0.537	0.029	-0.614	0.32	-0.275	-0.156	-0.183	-0.465	-0.55	-0.103
mMC011116	RIKEN cDNA 9230112E08 gene		-0.3	0.025	0.484	0.127	0.372	0.136	0.678		0.151	0.309	0.443	-0.306	-0.13	0.361	0.34	0.084	0.261	0.423	0.714						0.01		0.395					0.193	-0.007	0.182	0.309	0.12		0.353		0.061	0.205		0.264	-0.103
mMA032629	proteasome (prosome, macropain) subunit, beta type 8 (large multifunctional peptidase 7)	-0.331	-0.4	-0.085	0.124	0.017	0.282	-0.154	0.098	-1.348	-0.019	-0.111	-0.197	-0.296	-0.04	-0.259	0.29	-0.186	-0.159	-0.257	-0.256	0.191	0.695	0.835	0.43	0.308	1.12	1.371	1.525	0.23	1.018	1.159	1.215	-2.457	-0.037	0.132	0.429	-0.34	-0.29	0.233	-0.001	-0.229	-0.505	1.015	1.314	0.137	0.635	0.402	0.772
mMC010192	importin 13	-1.271	-0.13	-0.155	-0.241	-0.263	0.497	0.706	0.283	-0.373	0.091	0.124	0.118	-0.236	0.3	0.091	0.02					-0.139	-0.33	0.295	-0.275	-0.307	0.01	-0.034	-0.26	-0.185	0.063	0.019	0.34	0.148	0.298	0.197	0.294	-0.145	-0.275	-0.157	0.134	-0.354	0.87	0.815	0.934	-0.128	0.045	0.117	0.007
mMC010194	DNA segment, Chr 14, ERATO Doi 436, expressed	0.554	0.26	0.11	0.229	0.752	0.342	0.131	0.423	0.702	0.536	0.444	0.333	0.684	0.07	0.571	0.18	0.934	0.631	0.753	0.634	0.976	0.71	0.865	0.77	0.313	0.145	-0.044	0.425	0.05	0.268	0.194	0.2	0.788	-0.082	0.207	0.419	1.025	0.525	0.438	0.739	0.426	0.475	0	0.319	-0.008	-0.485	-0.493	0.282
mMC010195	transmembrane protein 106A	-0.626	-0.69	0.17	0.394	-0.753	-0.073	-0.984	0.073	-0.438	-0.204	-0.301	0.433	-0.326	0.22	0.031	0.37	-0.466	-0.449		-0.086	0.161	0.755	0.59	0.12	-0.057	0.23	0.111	0.275	-0.068	0.608	0.869	1.005	0.348	-0.157	0.232	0.534	0.195	0.28	0.173	0.309	-0.374	-0.75	-0.055	-0.461	-0.273	-0.28	-0.258	0.462
mMC011159	family with sequence similarity 63, member B	-0.316	0.02	0.64	0.849	-0.443	0.052	-0.354	0.068	0.017	0.166	0.004	0.188	-0.226	0.31	0.251			0.381	0.483	0.594					-0.407	-0.21	-0.399	0.2	0.027	0.298	0.039	-0.045	0.158	0.023	-0.178	-0.481	-0.025	0.155	0.178	0.804	-0.604	-0.27	-0.02	0.384	-0.158	-0.48	-0.13	0.202
mMC010196	autophagy-related 5 (yeast)	-0.261	-0.275	0.385	-0.026	1.352	0.097	-0.119	0.173	0.477	-0.094	-0.116	0.188	-0.316	0.1	0.291	0.17	-0.026	0.311		0.334	0.026	-0.795	-0.38	-0.51	-0.232	-0.58	-0.264	0.02	-0.408	-0.247	0.194	0.055		-0.047	0.097	0.224	0.11	-0.295	0.143	0.644	-0.189	-0.315	0.19	0.979	-0.178	-0.21	-0.12	0.382
mMA035169	zinc finger and BTB domain containing 20	0.059	0.13	0.425	0.234	-0.193	0.062	-0.004	0.098					-0.106	-0.49	0.011	-0.25					0.291	0.565	0.275	0.29	0.148	0.28	0.081	0.185	-0.2				0.183	0.033	-0.038	0.069	0.18	0.04	0.173	0.059	0.081	-0.015	0.085	0.164	-0.203	0.025	0.197	0.002
mMA032632	nuclear factor of activated T-cells, cytoplasmic, calcineurin-dependent 1		0.56	0.155	0.474	-0.233	0.012	0.316	-0.022		0.431	0.399	0.113	-0.386	0.21	0.011	-0.41	-0.446	0.151	-0.067	-0.066	-0.749		-0.115	0.33	-0.122	0.01	-0.269	0.035					-1.077	0.273	0.082	0.099	-0.17	0.75	0.163		-0.249	-0.445	-0.335	0.034	0.067			-0.308
mMC011240	RIKEN cDNA 5730402E23 gene	-0.791	-0.16	-0.02	-0.031	1.947	0.112	0.181	0.293	0.172	0.301	0.494	0.513	0.154		0.861	0	0.344	0.411		0.794					-0.302	0.095	-0.084	0.2	-0.05	0.328	0.469	0.195		0.393	0.632	0.619	0	-0.06	0.233	0.044	-0.014	-0.115	0.205	0.094
mMA035171	synaptojanin 2 binding protein|COX16 cytochrome c oxidase assembly homolog (S. cerevisiae)		0.35	1.045	1.054	-0.293	0.022	-0.534	-0.252	-0.358	-0.259	-0.241	-0.117	-0.276	0.16	-0.119	-0.09	-0.146	0.111	-0.087	-0.286	0.051	0.025	0.225	0.16	-0.142	-0.18	-0.219	-0.155	-0.12	-0.082	-0.031	-0.335	-0.367	-0.087	-0.338	-0.441	-0.01	-0.47	0.223	-0.221	-0.189	-0.405	0.045	0.244	-0.373	-0.185	-0.098	-0.328
mMC010200	thioredoxin reductase 2	-0.216	-0.385	0.18	0.124	-0.303	0.082	-0.479	-0.262	0.422	-0.184	0.039	0.198	-0.326	-0.37	-0.199	0	0.124	0.111	0.073	0.204	-0.099	-0.815	-0.24	-0.475	-0.582	-1.31	-1.104	-1.26	0.065	-0.217	-0.261	-0.11	0.048	-0.282	-0.298	-0.436	-0.39	-0.89	-0.382	-0.196	-0.484	-0.78	-0.42	-0.491	-0.223	-0.335	-0.215	-0.433
mMC010201	hippocampus abundant gene transcript 1		0.135	-0.53	-0.346	-0.163	0.012	0.451	0.188	0.567	0.266	0.164	-0.012	0.174	0.43	0.381	0.04	-0.156	-0.219	0.053	0.134	0.231	-0.325	0.655	0.9	-0.872	-1.03	-0.304	-0.515	0.145	0.033	0.024	0.15	0.963	0.193	0.197	0.124	-0.6	-0.25	-0.822	0.919	-0.749	1	0.11	0.324	0.162		0.415	0.122
mMC010203	ARP2 actin-related protein 2 homolog (yeast)		-0.775	-1.23	-1.016	0.112	-0.228	-0.044	-0.292	-0.548	-0.424	-0.621	-0.687	-0.096	0.07	0.261	-0.38	0.044	-0.289	-0.087	-0.126	0.181	0.25	0.725	0.4	-0.927	-1.065	-0.489	-0.805	-0.235	-0.372	-0.146	-0.005	0.388	-0.227	-0.138	-0.111	-0.385	-0.825	-1.152	0.114	-0.769	0.21	-0.845	-0.361	0.357	0.28	0.51	0.217
mMC010204	BRCA1 interacting protein C-terminal helicase 1	-0.261	-0.305	-0.53	-1.006	-0.053	0.037	0.156	0.073	-0.193	0.021	-0.161	-1.057	-0.246	-0.79	-0.159	-0.94	-0.226	-0.349	-0.407	-0.846	-0.274	-0.355	-0.295	-0.16	-0.197	-0.36	-0.224	-0.565		0.303	-0.006	-0.825	0.308	-0.297	-0.353	-1.001	-0.255	-0.435	-0.432	-0.561	-0.554	-0.545	-1.05	-0.906	0.132		-0.538	-0.913
mMA035172	N-acetylglucosamine kinase					-0.153	0.802	-0.264	0.418	-0.238	-0.319	0.089	0.133	-0.126	0.49	0.301	0.33	0.104	0.321	0.553	0.644	-0.309	-0.535	0.235	0.05	-0.532	-0.81	-0.239	-0.755	0.155	0.258	0.439	0.505	-0.247	-0.127	-0.098	-0.301	-0.11	-0.55	0.553	0.159	-0.309	-0.275	0.225	0.134	-0.613	-0.675	-0.788	-0.778
mMC010206	-		-0.175	-0.525	-1.311		-0.763	-0.339	-1.587	-0.068	-0.479	-0.861	-1.117	-0.286	-0.08	-0.589	-1.4	-0.286	-0.659	-1.187	-2.026	-0.479	-0.85	-1.115	-1.69	-0.477	-0.155	-0.359	-0.835					0.263	-0.222	-0.468	-0.876	-0.015	-0.09	-0.227		-0.004	-0.02	-0.465	-1.046	-0.238	-0.69	-1.15	-1.258
mMC010207	Ras association (RalGDS/AF-6) domain family member 3	-0.606	0.67	0.2	0.309	0.342	0.437	0.271	0.738	0.942	0.451	0.614	0.213	-0.096	0.5	0.851	0.29	0.114	0.671	0.963	0.714	-0.374	-0.36	0.04	0.695	-0.817	-1.53	-0.159	-0.65	-0.855	-0.382	-0.481	-0.55	0.428	-0.082	0.182	0.494	-0.765	-0.3	-0.042	0.804	-0.964	-0.88	-1.395	0.144	-0.088	-1.275	-1.635	-0.203
mMC010209	propionyl Coenzyme A carboxylase, beta polypeptide	0.164	0.205	0.225	0.044	0.072	0.197	0.016	0.193	0.067	-0.014	-0.101	0.268	0.064	0.11	0.251	-0.04	0.104	0.231	0.483	0.524	0.221	0.02	-1.095	-1.02	-0.012	-0.25	-0.829	-1.02	-0.343	-0.247	-0.451	-0.45	0.203	-0.117	-0.413	-0.151	0.1	-0.18	-0.027	0.794	-0.089	-0.09	-0.63	-0.371	0.057	-0.125	-0.795	-0.798
mMC010210	FK506 binding protein 15	0.079	-0.085	0.565	0.544	-0.443	0.022	-0.639	0.073	-0.528	-0.149	0.104	0.288	-0.176		0.141	0.16	-0.026	-0.099	0.123	0.394	0.341	-0.075	0.18	0.68	0.053	-0.09	-0.184	-0.115	-0.465	-0.452	-0.146	-0.065	-0.917	-0.187	-0.138	-0.006	-0.045	-0.68	-0.177	0.064	-0.264	-0.13	-0.305	0.074	-0.163	-0.295	-0.018	0.132
mMC010211	zinc finger, SWIM domain containing 3	-0.416	0.085	0.58	0.429	-0.303	0.137	-0.299	-0.142	0.462	-0.029	0.429	0.128	-0.516		0.101	-0.34					-0.114	-0.155	-0.04	-0.16	-0.682	-0.515	-0.239	-0.245	0.075		0.074	-0.075	0.193	-0.182	-0.308	-0.391	-0.21	-0.43	-0.117	-0.036	-0.824	-0.255	-0.25	0.169	-0.213	-0.075	0.197	0.192
mMC010213	cDNA sequence BC037703	-0.651	-0.24	-0.35	-0.171	-0.183	-0.228	0.061	-0.052	0.022	0.021	-0.126	-0.027	-0.246		-0.099			-0.299	-0.057	0.074	0.191	0.105	-0.3	-0.175	0.148	0.225	0.181	0.155		-0.047	0.024	0.3	0.153	-0.207	-0.168	-0.001	-0.185	-0.035	-0.252	-0.181	-0.199	-0.09	-0.225	-0.176	-0.128			-0.098
mMC010214	ets variant gene 4 (E1A enhancer binding protein, E1AF)	-0.476	-0.56	-1	-0.981	-0.153	-0.658	-0.034	-0.467	-0.218	-0.199	-0.676	-0.462			0.221	-0.62	0.204	-0.059	-0.267	-0.476	-0.069	-0.35	-0.095	-0.27	-0.102	-0.39	-0.614	-1.14		0.058	0.304	0.365	0.183	-0.272	-0.503	-0.326	-0.065	-0.27	-0.297	-0.136	-0.254	-0.785	-1.195	-1.266	-0.098			-0.638
mMC010215	fibroblast growth factor 15		-0.37	-0.53	-0.181	-0.048	-0.068	0.191	0.138	-0.328	-0.019	-0.091			-0.96			-0.156		-0.147	-0.256	-0.034	0.125	0.225	0.235	0.158	0.18	0.421	0.26					-0.132	-0.252	-0.163	-0.136	0.125	0.145	0.128	-0.051	0.031	-0.01	0.27	0.219	-0.153
mMC010219	hexokinase 1	-0.481	-0.75	-0.16	-0.356	-0.428	-0.168	-0.544	-0.647	-0.063	-0.229	-0.296	-0.017	-0.206	-0.12	-0.319	-0.27	-0.306	-0.349	-0.487	-0.596	-0.069	0.36	-0.25	-0.45	0.298	0.085	0.171	0.59	-0.403	-0.262	-0.231	-0.25	0.198	-0.152	0.012	0.254	-0.31	-1.08	-0.642	-0.981	-0.319	-0.69	-0.25	-0.021	0.052	-0.59	-0.135	0.352
mMA035176	glutathione S-transferase, mu 6		-0.36	0.765	0.724	0.037	0.892	0.556	0.458					-0.216	0.9	0.241	-0.06	-0.236	0.251	0.233	-0.306	-0.299	-0.485	0.395	0.81	0.098	-0.32	-0.909	-0.365									0.66	0.29	0.993	1.199	0.391	0.455	1.125	1.434	-0.073	-0.285	-0.928	-0.948
mMC010224	RIKEN cDNA A930024E05 gene	-0.631	-0.19	0.11	0.214	-0.058	0.112	-0.194	-0.027	0.307	-0.149	0.224	-0.022	-0.366	-0.96	-0.059	-0.5	-0.016		0.023	0.214	-0.109	-0.17	0.16	-0.205	-0.322	-0.485	-0.419	-0.14	0.18				-0.027	-0.057	-0.038	-0.221	-0.07	-0.45	-0.027	0.089	-0.074	-0.11	0.08	0.199	-0.338	-0.405	0.08
mMC010225	RIKEN cDNA 1700021A07 gene	-0.481	-0.115	-0.01	0.184	-0.153	-0.033	0.196	0.233	-0.593	0.071	-0.076	0.168	-0.376	-0.91			-0.136	-0.029	-0.017	0.174	0.096	0.22	-0.195	-0.035	0.573	0.605	0.451	0.345	0.71	0.123	0.374	0.34	-0.512	-0.122	-0.143	0.059	-0.03	0.165	0.248	0.134	0.181	0	0.255	0.199	-0.218			0.152
mMC010226	growth arrest specific 7	-0.501	-0.475	0.49	0.829	0.147	1.337	0.031	1.503	0.327	0.926	1.619	1.223	-0.216	1.27	1.241	1.47	-0.136	-0.329	0.313	0.774	0.046	-0.12	0.57	1.215	-0.412	0.29	0.106	-0.715	0.812	1.473	1.809	1.875	0.388	0.663	1.332	1.304	-0.35	-1.06	-0.102	1.184	-0.294	1.165	0.58	0.599	0.232	1.36	1.452	1.057
mMC010227	nuclear factor, interleukin 3, regulated	-0.036	0.465	-0.14	0.124	0.092	0.502	0.751	0.578	0.092	0.126	0.469	0.373	-0.246	0.17	0.401	0.59	0.714	0.261	0.253	0.364	2.256	0.925	0.67	0.635	1.948	1.18	0.866	0.795	1.43	1.913	2.229	2.1	0.588	-0.092	0.222	0.384	1.28	1.44	1.033	1.279	0.336	1.265	0.29	0.804	0.057	0.125	-0.06	1.627
mMC010229	SLAM family member 9	-0.306	-1.555	-1.63	-1.256	-0.383	-1.048	-1.224	-0.712	0.362	-0.634	-0.836	-0.792	-0.276	-0.19	-0.449	0.04	-0.346	-1.309	-1.507	-1.406	-0.329	0.23	1.515	2.14	-0.387	-0.755	0.161	0.58	-0.13	-0.877	-0.571	-0.395	0.123	-0.812	-0.543	-0.466	-1.075	-1.86	-2.042	-3.176	-0.664	-1.585	-1.04	-0.711	-0.068	0.28	1.482	1.167
mMA032635	translocator protein		0.13	0.275	0.144	-0.613	0.202	-0.224	-0.562	-2.358	-0.119	-0.541	-0.057	-0.346	-0.01	-0.189	-0.24	-0.386	-0.209	-0.377	-1.006	0.151	0.605	0.455	0.36	-0.272	-0.06	0.511	0.815	0.305	1.318	1.529	1.525	-1.837	0.073	0.112	0.429	-0.51	-0.19	-0.187	-0.881	-0.399	-0.535	-0.015	0.394	0.467	0.325	0.062	0.752
mMC010231	adaptor-related protein complex AP-4, mu 1	-0.691	0.03	0.455	0.409	0.422	0.507	0.061	0.293	-0.353	0.031	0.059	0.093	-0.336		0.361	0.07	-0.376	-0.149	0.153	0.004	-0.414	-0.6	-0.205	0.31	-0.312	-0.54	-0.409	-0.3					0.203	0.023	0.092	0.089	-0.155	-0.105	0.203		-0.504	-0.24	-0.525	-0.566	-0.078	-0.445	-0.795	-0.173
mMC010232	RIKEN cDNA 2310079N02 gene	-0.271	-0.89	-0.44	-0.281	0.197	-0.158	-0.794	-0.072	-0.068	-0.749	-0.636	-0.237	-0.376	-0.28	0.021	-0.04	-0.396	-0.589	-0.157	-0.186	-0.369	-1.07	-1.35	-0.365	-0.497	-1.395	-1.509	-0.93	-0.47	-0.827	-0.501	-0.175	-0.152	-0.707	-0.398	-0.176	-0.26	-1.31	-1.027	-1.166	-0.509	-1.41	-1.26	-0.341	-0.173	-0.655	-0.755	0.352
mMA035178	forkhead box K1	-0.481	-0.05	-0.005	-0.076	-0.373	-0.198	-0.214	-0.272	-0.388	0.001	-0.131	-0.027	-0.106	-0.27	-0.029	-0.27	-0.136	-0.209	-0.287	-0.436	-0.199	0.035	-0.135	0.18	-0.052	0.16	-0.129	-0.145	-0.01	0.158	0.309	0.315	-0.197	-0.177	-0.138	-0.101	0.09	0.08	0.213	-0.181	0.041	-0.185	-0.115	-0.216	-0.263	-0.235	-0.218	-0.218
mMC010235	ADP-ribosylation factor-like 6 interacting protein 4	-0.326	-0.18	0.05	-0.306	-0.163	0.042	-0.359	-0.422	0.137	-0.219	-0.051	-0.267	-0.246	0.34	-0.109	-0.17	-0.106	0.081	-0.087	-0.346	0.066	-0.21	-0.155	-0.32	-0.542	-0.96	-0.624	-0.705	-0.283	0.043	0.044	-0.32	0.123	-0.042	-0.513	-0.686	-0.12	-0.77	-0.152	-0.391	-0.589	-0.515	-0.365	-0.196	-0.298	-0.395	-0.498	-0.398
mMC010236	protein kinase D2	-0.341	0.35	0.575	0.744	-0.178	0.192	-0.259	0.073	0.067	0.116	0.434	0.013	-0.516		0.151	-0.05	0.084	0.431	0.413	0.364	-0.009	0.21	0.03	-0.135	-0.512	-0.265	-0.209	-0.165	0.002	0.208	0.249	-0.07	-0.212	0.043	0.002	-0.361	-0.3	-0.305	-0.047	-0.011	-0.354	0.025	-0.095	0.159	-0.233	-0.215	-0.105	0.057
mMA031781	translin					-0.253	0.042	-0.124	-0.552	-0.328	-0.279	-0.591	-0.267	-0.306	-0.63	-0.409	-0.51	-0.016	-0.149	-0.517		-0.199	-0.595	-0.815	-1.64	-0.052	-0.46	-0.749	-0.765	-0.25	-0.002	-0.241	-0.085	0.533	-0.117	-0.108	0.129	0.12	-0.29	0.013	-0.661	-0.289	-0.515	-0.305	-0.816	-0.093	-0.505	-1.048	-0.568
mMC010238	progestin and adipoQ receptor family member IV		-0.66	-0.7	-0.626	-0.023	0.032	0.046	-0.242		-0.144	-0.311	-0.827		0.65			-0.196	-0.439	-0.277	-0.036	0.001	-0.54	-0.745	-0.85	-0.382	-0.755	-0.844	-1.195					-0.952	-0.172	-0.343	-0.576	-0.245	-0.425	-0.542	-0.186	-0.359	-0.9	-1.195	-1.751	0.007
mMA031782	myosin, light polypeptide 6, alkali, smooth muscle and non-muscle|predicted gene, EG433297|predicted gene, EG546101									-0.628	-0.179	-0.441	0.023	-0.266		-0.109	-0.06	0.034	0.261	0.173	0.224	0.261	-0.105	-0.325	-0.45	-0.162	-0.46	-0.779	-0.495	-0.305	0.388	0.229	0.635	0.313	-0.327	-0.248	0.419	-0.33	-0.52	-0.257		-0.369	-0.305	-0.525	-0.356	-0.213	-0.355	-0.308	0.082
mMA032640	transmembrane protein 44		0.19	0.295	0.454	0.077	0.042	-0.164	0.118	0.592	0.151	0.379	-0.027	-0.206			-0.22					0.061	-0.355	0.265	-0.07	-0.282	-0.76	-0.159	-0.155	0.12				0.153	-0.017	-0.078	-0.071	-0.23		-0.217	-0.121	-0.279	-0.185	-0.085	-0.086	0.057	-0.005	0.137
mMC010245	methyl-CpG binding domain protein 3	0.159	0.23	0.65	0.019	-0.343	-0.163	-0.329	-0.782	-1.198	-0.089	-0.496	-0.127	-0.266	0.28	-0.229	-0.25	-0.216	-0.239		-0.896	-0.094	-0.335	-0.175	-0.06	-0.057	-0.475	-0.719	-0.595	-0.288	-0.057	-0.211	-0.34	-1.317	0.203	-0.268	-0.301	0.275	0.22	0.528	-0.301	-0.129	-0.31	-0.205	-0.231	-0.203	-0.275	-0.415	-0.083
mMA035183	WD repeat domain 41	0.549	0.86	0.735	0.814	0.267	-0.018	-0.234	-0.252	-0.478	-0.299	-0.301	0.113	-0.196	-0.65	0.211	0	-0.066	-0.019	-0.137	-0.136	-0.019	-0.435	-0.295	-0.62	0.228	-0.1	-0.379	-0.515	-0.1		-0.121	0.035	-0.547	-0.227	-0.398	-0.271	0.43	0.2	0.743	0.089	0.151	-0.785	-0.005	-0.196	-0.343	-0.085	0.047	-0.368
mMC010247	RIKEN cDNA 9430008C03 gene	-0.281	-0.07	-0.235	-0.371	-0.663	-0.753	-0.714	-1.142	-0.258	-0.599	-0.371	-0.237	-0.646		-0.709	-0.67	-0.676	-0.759	-0.737	-0.546	-1.129	-1.405	-1.095	-1.29	-0.872	-0.63	-1.254	-1.805	-0.635	-0.667	-0.731	-0.51	-0.147	-0.277	-0.468	-0.486	-0.22	-0.85	-0.847	-1.581	-0.339	-0.015	-0.745	-1.246	-0.678	-0.69	-0.69	-0.358
mMC010249	prolyl-tRNA synthetase (mitochondrial)(putative)		0.115	0.295	0.099	-0.433	0.272	0.376	0.118		0.136	0.079	-0.222		-1.11	0.181			0.011			-0.479	-0.44	0.04	0.08	-0.207	-0.18	0.106	-0.185		0.258	0.209	0.29	-0.632	-0.137	-0.073	-0.136	-0.37	-0.23	-0.152	-0.431	-0.939	-0.085	-0.14	-0.146	-0.003			0.092
mMA032642	peroxiredoxin 2	-0.751	-0.45	-0.275	0.074	0.097	0.572	0.276	0.438	-0.548	0.011	0.279	0.113	-0.466	0.19	0.031	-0.26	-0.066	-0.029	0.263	0.224	0.071	0.035	0.295	0.4	0.078	-0.46	-0.399	0.215	-0.07	0.578	0.819	0.865	0.433	0.393	0.612	0.599	0.02	-0.51	-0.267	-0.031	-0.299	-0.415	-0.395	0.144	-0.043	0.175	0.007	0.672
mMA035185	interferon activated gene 203|predicted gene, 100040462		-1.42	-0.855	0.344	-0.153	0.122	-0.844	0.848	0.012	-0.329	-0.111	-0.187	-0.226	0.35	0.331	0.92	-0.446	-0.609	-0.067	0.314	2.081	2.925	2.665	1.47	2.708	3.01	1.961	2.525	0.425	0.228	0.799	0.785	-0.927	0.263	1.102	1.559	-0.52	-1.02	-0.617	0.369	-0.249	0.575	2.185	1.564	0.227	3.025	3.617	2.822
mMC010253	STT3, subunit of the oligosaccharyltransferase complex, homolog A (S. cerevisiae)		-0.1	-0.8	-0.666	-0.148	-0.288	-0.309	-0.277		-0.524	-0.796	-0.632		-1.63	-0.549	-0.41	0.214	-0.139	-0.317	-0.116	0.071	-0.39	-0.205	-0.33	-0.217	-0.575	0.161	-0.485					0.413	-0.897	-0.783	-0.476	-1.1	-0.62	-0.762		-0.529	-0.435	-0.57	-0.096	0.227	-0.18	-0.168	0.437
mMC011716	macrophage erythroblast attacher	-0.586	0.26	0.445	0.374	0.272	-0.573	0.581	-0.262	-2.163	0.016	-0.571	0.243	-0.226	0.14	-0.039	-0.12	-0.076	0.141	-0.137	-0.216					0.978	1.17	0.246	1.485	0.337	0.218	0.324	0.505	-1.267	0.073	-0.058	0.039	0.99	1.63	1.323	0.274	0.696	-0.61	1.045	0.539	-0.268	-0.195	-0.318	0.062
mMC010255	transmembrane and ubiquitin-like domain containing 2		0.68	0.535	0.609	-0.318	0.472	0.416	0.533	-0.158	0.246	0.359	0.363	-0.356	0.75	0.091	0.28	0.114	0.461	0.673	0.654	-0.014	0.735	0.815	1.185	-0.382	0.3	0.376	0.5	-0.128	0.503	0.584	0.79	0.448	0.233	0.262	0.509	-0.55	0.64	0.233	0.594	-0.549	0.65	-0.005	0.109	-0.008	0.04	-0.2	0.362
mMC010258	RIKEN cDNA 0610031J06 gene	0.154	0.45	0.775	0.969	-0.413	0.252	-0.399	-0.047	-0.108	0.071	0.214	0.348	-0.126	0.58	0.201	0.33	-0.296	0.021	0.073	-0.026	0.016	0.335	0.65	0.705	-0.017	-0.015	0.056	0.05	-0.113	0.318	0.319	0.335	0.203	0.173	-0.183	-0.181	0.125	-0.21	0.318	0.224	-0.099	-0.01	-0.035	0.324	-0.188	-0.13	-0.223	0.017
mMA032644	chromatin modifying protein 2A	-0.761	-0.79	-0.645	-0.766	-0.113	-0.078	-0.174	-0.342	-0.388	-0.479	-0.701	-0.257	-0.226	-0.07	-0.319	-0.28	-0.166	-0.209	-0.357	-0.556	-0.389	-0.105	-0.035	-0.38	-0.042	0.02	0.211	-0.045	-0.12	-0.542	-0.151	0.065	-0.407	-0.397	-0.378	-0.201	0.1	-0.26	-0.087	-0.341	-0.089	-0.245	-0.015	-0.026	-0.313	-0.235	-0.273	-0.328
mMC010260	RIKEN cDNA 2310076G13 gene					-0.118	0.362	0.051	0.533	1.052	0.791	0.579	-0.077	-0.376	-0.18	0.221	0.27					-0.419	-0.645	0.22	0.155	-1.562	-1.515	-0.929	-1.735	-0.26	0.233	-0.476	-0.6	0.673	0.478	0.192	0.149	-0.925	-0.7	-0.342	1.304	-1.119	0.43	-0.88	-0.346	-0.028	-0.1	-0.475	-0.363
mMA032645	-		-0.05	-0.415	-0.226	-0.143	-0.218	0.016	-0.002	-0.358	0.221			-0.306	-0.86			-0.126	-0.229	-0.387	-0.376	-0.109	0.505	0.055	0.04	0.418	0.76	0.181	0.815					-0.207	0.113	0.182		0.35	0.77	0.473	-0.111	0.091	-0.155	0.005	-0.096	-0.183		-0.353
mMA032646	solute carrier family 12, member 3	-0.821	-0.25	-0.285	-0.106	-0.343	-0.218	-0.264	-0.202	-0.108	0.041	-0.061		-0.196	-0.71	-0.109	-0.31	-0.166	-0.129	-0.197	-0.286	-0.059	0.065	0.035	0.07	-0.022	0.25	0.041	0.115	-0.14		0.019	0.185	0.103	-0.017	0.082	0.059	0.1	0.01	0.173	-0.221	0.021	-0.145	0.075	0.044	-0.303	-0.275	-0.038	-0.088
mMA035190	sema domain, immunoglobulin domain (Ig), short basic domain, secreted, (semaphorin) 3B		0.03	0.175	0.444	-0.213	0.192	0.126	0.378	-0.468	-0.039	0.199	0.273					-0.006	0.171		0.514	0.101	0.355	0.575	0.99	0.118	0.38	0.341	0.485	-0.12	0.318	0.359	0.735	-0.087	-0.027	0.012	0.259	0	0.26	0.483	0.489	0.061	-0.125	0.015	0.144	-0.243	-0.215	-0.218	-0.088
mMA032649	arylformamidase	-0.121	0.08	0.575	0.214	-0.353	-0.128	-0.324	-0.162	-0.298	-0.079	-0.201	0.173	-0.286		-0.109		-0.176	-0.219	-0.227	-0.056	0.241	0.365	0.065	0	0.378	0.35	-0.119	0.305	-0.33				-0.107	0.003	-0.098		0.08	-0.08	0.153	-0.191	0.101	-0.025	0.425	0.444	-0.163	0.015	0.117	0.222
mMC010271	brain and reproductive organ-expressed protein	0.214	0.02	0.425	0.344	-0.233	0.032	-0.814	-0.352	0.012	-0.314	-0.036	-0.007	-0.206	0.5	-0.049	0.15	-0.036	-0.049	-0.127	-0.256	0.111	-0.11	-0.28	-0.335	-0.252	-0.535	-0.374	-0.325	-0.285	0.008	-0.106	-0.035	0.183	-0.057	-0.543	-0.746	0.05	-0.52	-0.122	-0.846	-0.229	-0.395	-0.235	0.309	-0.213	-0.16	-0.458	-0.123
mMC010273	RIKEN cDNA 0610011F06 gene	-0.871	-0.68	-0.22	0.109	-0.123	0.262	-0.224	0.468	-0.518	-0.069	0.199	0.228	-0.306	0.18	-0.049	-0.4	-0.186	-0.039	0.153	0.214	0.071	-0.37	-0.395	0.085	-0.097	-0.505	-0.744	-0.015	0.087	0.088	0.279	0.285	-0.017	-0.012	0.102	0.109	-0.17	-0.635	-0.282	0.019	-0.364	-0.75	-0.535	0.179	-0.068	-0.09	-0.543	0.277
mMC010275	methyltransferase like 11A	-0.706	-0.265	-0.415	-0.606	0.077	-0.108	0.106	-0.302	-0.518	-0.149	-0.301	-0.157	-0.016		-0.109	-0.48					-0.074	-0.445	0.055	-0.445	0.153	-0.12	-0.179	0.305	-0.03	-0.117	-0.196	-0.095	-0.737	-0.092	-0.203	-0.246	0.305	0.4	0.143	0.039	0.101	0.345	0.345	0.049	-0.233	-0.475	-0.38	-0.023
mMA035192	RIKEN cDNA 1200003C05 gene	-0.131	0.14	0.345	0.104	-0.063	0.282	0.016	0.058	-0.678	-0.099	-0.161	0.053	-0.166	0.14	0.171	-0.16	-0.226	0.071	0.083	0.024	-0.329	-0.495	-0.575	-0.3	-0.072	-0.37	-0.409	-0.405	-0.325	-0.122	-0.081	-0.025	-1.197	-0.107	-0.218	0.039	0.09	0	0.343	0.309	0.151	-0.075	0.165	0.174	-0.103	-0.135	-0.423	-0.118
mMC010280	tetraspanin 14	-0.761	-0.69	-0.535	-0.486	0.457	-0.433	-0.699	-0.297	0.017	-0.449	-0.431	-0.162	-0.326	0.2	-0.199	-0.37	-0.126	-0.099	-0.147	-0.136	-0.729	-1.125	-0.79	-0.915	-0.632	-1.575	-1.929	-1.25	-0.435	-0.352	-0.286	-0.195	0.043	-0.427	-0.263	0.079	-0.205	-0.295	-0.392	-0.641	-0.914	-1.91	-1.755	-0.936	-0.413	-1.105	-1.115	-0.663
mMC010281	carnitine palmitoyltransferase 1a, liver	-0.686		-0.43	-0.956	-0.243	0.032	0.096	-0.232	0.307	-0.239	-0.251	0.113	-0.316	0.28	0.071	0.06	-0.106	0.431	0.763	0.314	-0.199	0.17	0.325	-0.635	-0.762	-0.995	-1.769	-1.18	-0.853	-0.802	-0.866	-1.01	0.383	-0.257	-0.148	0.159	-0.38	-0.885	-1.217	-0.026	-0.599	-0.23	-1.61	-0.916	0.182	0.12	0.07	-0.218
mMC010285	schlafen 2	-0.056	0.275	0.66	0.959	0.597	0.782	0.101	1.148	-3.953	0.016	-0.021	0.563	0.204	0.23	0.281	0.97	0.144	0.041	0.313	0.444	0.846	1.415	1.135	1.02	1.418	1.97	1.246	1.76	0.395	0.808	1.159	1.425	-2.177	0.688	1.182	1.089	0.365	0.055	0.398	1.199	1.216	2.095	1.565	1.004	0.657	1.455	1.975	1.742
mMC010286	brain protein 16		-0.2	-0.235	-0.121	-0.073	-0.213	0.046	-0.097	-0.498	-0.044	-0.351		-0.606	-1.12		-0.98	-0.136	-0.049	-0.127	0.034	0.281	0.01	0.085	-0.005	0.363	0.31	0.171	0.48	-0.105				-0.137	-0.087	-0.463		0.18	0.24	0.028	-0.416	0.106	-0.205	0.155	0.004	-0.158		-0.098
mMC010288	cyclin B1	0.224	0.145	-0.35	-1.106	0.417	-0.113	-0.134	-0.962	1.167	0.111	0.179	-0.137	0.174	-0.9	0.031	-1.24	0.234	-0.079	-0.297	-2.276	-0.064	-0.975	-1.82	-3.39	-0.297	-1.255	-2.784	-4.705	0.622	-0.182	0.059	-0.925	1.118	-0.472	-0.403	-1.171	0.42	0.295	-0.717	-0.496	-0.059	0.18	-2.16	-4.951	0.117	-0.36	-1.725	-4.048
mMC010290	methyl-CpG binding domain protein 4	-0.971	-0.05	0.36	0.049	-0.323	0.027	-0.089	-0.112	0.012	0.426	0.249	-0.222	-0.326	-0.94	0.411	-0.82	0.274	0.381		-0.306	0.456	0.24	0.05	-0.04	-0.057	0.23	-0.184	0.13	0.407	0.328	0.459	-0.305	0.383	-0.092	0.112	-0.241	0.225	0.45	0.478	-0.021	-0.474	-0.49	-0.255	-0.691	0.117	-0.35	-0.59	-0.383
mMA035193	Yip1 interacting factor homolog B (S. cerevisiae)	-0.001	0	0.365	0.134	-0.413	-0.008	-0.514	-0.442					-0.226	0.16	-0.059	0.06	-0.226	-0.009	-0.187	-0.616	0.071	0.165	-0.055	-0.1	-0.182	-0.03	-0.239	-0.065					-0.197	0.213	-0.188	-0.091	-0.01	-0.13	0.163	-0.101	-0.229	-0.165	-0.145	-0.236	-0.023	-0.095	-0.333	0.112
mMC010292	RAB10, member RAS oncogene family	-0.326	-0.015	-0.04	-0.646	2.117	-0.008	0.366	-0.112	0.877	-0.004	-0.146	0.208	0.104	0.53	0.331	0.09					0.246	-0.035	-0.105	-0.455	0.088	0.465	0.431	0.125	-0.2	-0.597	-0.416	-0.36	0.908	-0.122	-0.063	0.169	0.055	0.31	-0.012	0.719	-0.119	0.7	0.67	1.064	-0.018	0.185	0.607	0.427
mMA035195	small nuclear RNA activating complex, polypeptide 3	-0.181	1.04	0.645	0.574		-0.308	-0.034								-0.029	-0.37					-0.349	-0.045	-0.205	-0.51	-0.442	0.35	-0.269	-0.085	-0.435	0.028	0.029	-0.385	-0.287	0.053	-0.398	-0.401	-0.19	0.14	0.203	-0.391	-0.359	0.465	0.145	0.104	-0.423	-0.025	0.112	0.172
mMA035196	spindlin 1					0.247	0.042	0.026	-0.172					-0.176		-0.239	0.02					0.081	0.225	0.125	-0.31	0.088	0.59	0.491	0.325	0.18	0.228	0.189	-0.105	-0.437	0.183	-0.248	-0.281	0.27	0.25	0.403	-0.201	0.281	0.485	0.465	0.444	-0.353	-0.165	0.032	0.002
mMC010297	proprotein convertase subtilisin/kexin type 4	-0.886	-0.395	-0.495	-0.241	-0.268	-0.318	-0.129	-0.077	-0.068	0.081	-0.036	0.003	-0.206	-1.48	0.071		-0.146	-0.239	-0.077	0.034	-0.044	-0.16	-0.24	-0.045	0.218	0.14	0.131	0.295	0.08				-0.042	-0.257	-0.128	-0.091	-0.09	-0.16	-0.147	-0.146	-0.184	-0.235	-0.225	-0.116	-0.083
mMC010298	olfactory receptor 1346		-0.245	-0.395	-0.086	-0.198	-0.233	0.071	0.063	-0.303	-0.074	-0.231	-0.057	-0.086	-1.16	0.041		-0.116	-0.159	0.043	-0.016	-0.019	0.09	0.305	0.125	0.158	0.135	0.281	0.245			0.229	0.22	0.028	-0.162	-0.173	-0.056	0.055	0.095	-0.042	-0.151	-0.019	-0.175	-0.045	0.044	-0.173			-0.093
mMA035197	vesicle-associated membrane protein 8	-1.011	-0.41	-0.055	-0.006	-0.153	0.762	0.346	0.348	-0.388	0.321	0.409	0.303	-0.416	0.26	0.131	0.55	-0.156	0.101	0.053	0.284	0.221	0.325	0.585	0.57	0.088	0.29	0.491	0.385	-0.015	0.918	0.919	1.195	0.103	0.503	0.482	0.599	-0.18	-0.06	0.303	0.469	-0.429	0.075	0.375	0.464	-0.043	0.275	0.002	0.622
mMA035199	alkB, alkylation repair homolog 3 (E. coli)	1.209	-0.17	-0.065	-0.176	-0.183	0.122	-0.074	-0.142	-0.368	0.061	0.059	0.143	-0.306	0.46	-0.249	-0.37	-0.286	-0.249	-0.407	-0.286	-0.239	-0.255	0.105	0.06	-0.172	-0.32	0.151	-0.245		0.328	0.399	0.515	0.083	0.063	-0.038	-0.011	-0.28	0.23	-0.017	-0.371	-0.169	0.015	0.075	-0.166	0.027	-0.235	-1.023	-0.228
mMC010301	late cornified envelope 3F		-0.26	-0.165	-0.011	-0.093	0.087	0.156	0.218	-0.313	-0.039	-0.076		-0.476	-0.83			0.084	0.111	0.093		-0.119	0.015	0.06	0.255	0.128	0.265	0.521	0.45					-0.037	-0.152	-0.158	-0.101	0.08	0.125	0.193	-0.121	0.066	0.015	0.25	0.309	-0.173	-0.27	0.19	0.382
mMA035201	enoyl Coenzyme A hydratase domain containing 2		-0.23	-0.225	0.114	-0.123	-0.058	0.056	0.128	-0.458	-0.209	-0.071	0.083	-0.076	-0.26	-0.049	-0.18	-0.086	-0.039	-0.117	-0.036	-0.169	-0.205	-0.085	0.14	-0.052	0.2	0.251	0.185		-0.052	0.299	0.735	0.063	-0.077	-0.108	0.129	0.05	0.06	0.283	-0.161	-0.059	-0.235	-0.185	-0.046	-0.273	-0.315	-0.293	-0.108
mMA035202	ADP-ribosylation factor interacting protein 2		-0.05	0.665	0.474	-0.263	0.102	0.166	-0.092									-0.416	-0.199	-0.427	-0.566	0.421	0.295	0.575	0.87	0.478	0.39	-0.159	0.835		0.458	0.679	0.595	-1.307	-0.017	-0.128	-0.111	0.32	0.95	1.223	0.239	0.521	0.215	0.935	0.244	-0.103	-0.205	-0.618	0.202
mMC010304	abhydrolase domain containing 11	-0.291	-0.33	-0.01	-0.486	0.042	-0.188	-0.419	-0.747	0.152	-0.014	-0.256	-0.062	-0.286	0.42	0.031	-0.16	-0.176	-0.229	-0.477	-0.776	-0.314	-0.62	-0.565	-0.275	-0.312	-0.93	-1.079	-1.04	-0.435	-0.057	0.134	-0.115	0.478	0.173	0.092	0.014	0.075	-0.53	-0.197	-0.766	-0.459	-0.63	-0.845	-0.816	-0.208	-0.38	-0.465	0.347
mMC010305	mitchondrial ribosomal protein S7	-0.036	0.175	0.165	-0.291	-0.238	-0.233	-0.294	-0.647	-0.038	-0.084	-0.286	-0.107	-0.256	0.27	-0.199	-0.22	-0.166	-0.149	-0.327	-0.686	-0.004	-0.13	-0.15	-0.06	-0.082	-0.37	-0.429	-0.405	-0.413	-0.077	-0.141	-0.54	0.278	0.088	-0.213	-0.236	0.14	-0.235	0.003	-0.086	-0.119	-0.23	-0.295	-0.141	-0.088	-0.33	-0.435	0.032
mMC010306	RIKEN cDNA B230112J18 gene	-0.201	0.13	0.32	-0.046	-0.123	0.047	-0.114	-0.027					-0.226		-0.069	-0.75	-0.036	-0.089	-0.137	-0.196	0.156	0.105	-0.04	-0.175	-0.077	-0.05	-0.484	-0.355	-0.175				-0.077	0.008	-0.173	-0.126	0.08	-0.42	-0.007	0.189	-0.099	-0.235	-0.255	0.034	-0.138	-0.06	-0.153	-0.638
mMC010310	bobby sox homolog (Drosophila)	1.084	0.515	-0.105	0.229	0.147	0.042	1.051	0.378	0.497	0.361	0.154	0.108	-0.346	0.29	-0.029		0.004	0.251	0.103	0.504	0.276	1.355	-0.495	-0.2	0.168	0.05	0.631	0.05	-0.01	0.103	-0.131	-0.05	0.313	0.238	-0.123	-0.016	0.19	1.415	-0.477	0.179	-0.129	0.435	0.26	0.279	0.247			0.687
mMC010312	RIKEN cDNA 5430405G05 gene		-0.175	-0.33	-0.171	0.102	0.092	0.296	0.343					-0.446	-0.62		-0.59	-0.156	-0.249	-0.277	-0.166	0.046	0.31	0.295	0.445	0.153	0.195	0.571	0.35					0.023	-0.217	-0.143		0.085	0.245	0.038	0.034	-0.009	0.135	0.205	0.149	-0.183		-0.003
mMC012136	testis expressed gene 261		-0.23	-0.085	0.024	0.107	0.602	0.366	0.648	-0.478		-0.061	0.108	-0.346	0.3	-0.009	-0.11	-0.056	0.161	0.173	0.204					-0.382	-0.86	-0.699	-0.285	-0.19	0.393	0.524	0.325	0.523	0.263	0.352	0.569	-0.05	-0.14	0.123	0.489	-0.409	-0.255	-0.395	0.034	0.082	-0.315	-1.085	-0.318
mMA035203	ARP10 actin-related protein 10 homolog (S. cerevisiae)	0.069	0.24	0.205	-0.076	1.557	0.102	0.106	-0.142					-0.166	0.25	-0.079	-0.2	-0.116	0.011	-0.177	-0.356	-0.159	0.125	-0.275	-0.26	0.268	0.77	0.561	0.365	-0.15	-0.132	-0.201	-0.215	-0.717	-0.027	-0.378	-0.141	0.43	0.85	0.753		0.341	0.255	0.645	0.414	-0.183	-0.065	-0.073	-0.058
mMC010314	RIKEN cDNA 5730403M16 gene	-0.101	0.045	-0.12	-0.271	0.202	0.102	0.196	0.108	0.737	0.471	0.484	0.273	0.184		0.291						0.286	0.6	0.655	0.78	-0.167	0.195	0.476	0.36	0.557	0.778	0.684	0.485	1.158	0.143	0.202	0.019	0.85	0.895	0.678	0.649	0.246	0.555	0.135	0.134	0.102	-0.31	-0.52	0.162
mMC010316	claudin 15	-0.106	0.03	0.21	-0.011	0.442	-0.248	-0.294	-0.142					-0.126	-0.88		-0.64	0.144		0.113	0.184	0.121	0.195	0.28	0.855	0.158	0.21	0.001	0.035	-0.01				0.363	0.063	-0.148		0.115	0.03	0.068	0.044	-0.039	-0.155	-0.045	-0.136	-0.213	-0.065	-0.118
mMC010317	MYST histone acetyltransferase 1	-0.056	0.495	0.82	0.494	0.092	0.377	0.346	0.268	0.242	0.216	0.209	0.333	-0.326	0.24	0.261	0.07	0.144	0.341	0.353	0.314	0.211	1.065	0.625	0.815	0.068	0.41	0.421	0.68	-0.15	0.038	0.199	-0.175	0.773	0.403	0.257	0.139	0.29	0.36	0.563	0.434	0.131	0.255	0.45	0.579	-0.253	-0.095	-0.148	0.232
mMA035204	thymoma viral proto-oncogene 1 interacting protein	-0.351	0.03	0.255	0.364	-0.253	0.022	-0.114	-0.022	-0.128		0.159		-0.266	-0.14	-0.239	-0.14	-0.026	-0.009	0.133	0.214	0.191	0.685	0.015	0.18	0.608	0.78	0.171	0.465				0.245	0.273	0.053	0.142	0.199	0.48	0.37	0.363	-0.031	0.531	0.335	0.175	0.034	-0.183	-0.025	-0.038	0.002
mMA035206	N-ethylmaleimide sensitive fusion protein attachment protein alpha	0.359	0.84	1.315	1.134	-0.203	0.052	-0.124	-0.252	-2.858	-0.189	-0.631	0.093	-0.356	0.3	-0.189	-0.06	-0.076	0.221	0.163	0.004	0.291	0.505	0.495	0.33	0.578	0.72	0.271	0.925	-0.21		0.139	-0.005	-3.247	-0.027	-0.248	-0.121	0.47	0.64	1.093	0.659	0.601	0.275	0.785	0.644	-0.273	-0.365	-0.533	0.102
mMC012216	G-protein-coupled receptor 50					0.042	0.117	-0.099	0.118	0.382	-0.104	0.119	0.083	-0.386	-1.22	-0.189	-0.38	0.044		0.063						-0.072	-0.09	-0.069	0.065	0.292			0.095	0.133	-0.082	-0.103	-0.091	-0.2		-0.327	-0.071	0.051	-0.135	0.085	0.164	-0.298	-0.06	0.437
mMC010322	RIKEN cDNA 2610029I01 gene		-0.975	-0.85	-0.891	-0.428	-0.343	-0.664	-0.517	-0.293	-0.344	-0.226	-0.497	-0.356	-0.09	-0.129	-0.91	-0.596	-0.349	-0.277	-0.506	-0.224	-1.075	0.015	0.12	-0.577	-1.665	-1.354	-1.67		-0.187	-0.176	-0.325	-0.017	-0.617	-0.498	-0.386	-0.405	-0.795	-0.472	0.274	-0.499	-1.28	-1.155	-0.641	-0.308	-0.445		-0.768
mMC010323	sema domain, immunoglobulin domain (Ig), transmembrane domain (TM) and short cytoplasmic domain, (s	0.704	-0.275	-0.11	0.154	-0.208	0.102	0.251	0.348	-0.198	-0.049	0.244	0.183	-0.066	-0.48	-0.099	0.03	-0.166	-0.219	-0.097	0.154	-0.629	-0.24	-0.425	-0.28	-0.432	-0.13	-0.064	0.11		-0.052	0.254	0.42	0.298	-0.047	0.187	0.134	-0.225	0.43	-0.057	-0.071	-0.314	0.025	0	0.244	0.202		-0.238	0.107
mMC010324	aquaporin 8	0.139	-0.44	-0.175	0.454	0.132	0.322	0.321	1.003	-0.628	-0.049	-0.021	0.298	-0.156	-0.37	0.491	0.49	-0.226	-0.069	0.073	0.564	0.011	0.195	0.325	0.615	0.048	0.05	0.331	0.29		0.173	0.394	0.515	-0.202	-0.052	0.057	0.404	0.06	0.265	0.173	0.224	0.151	0.03	0.185	0.259	-0.238	-0.085	0.185	0.537
mMA032650	proteasome (prosome, macropain) 26S subunit, non-ATPase, 4	-0.341	0.1	0.355	-0.006	-0.163	0.032	-0.164	-0.072	0.052	0.121	0.089	0.173	-0.306	-0.85	-0.209	-0.25					0.061	0.235	0.095	-0.29	-0.072	0.25	0.191	0.285	-0.165				0.023	0.033	-0.278	-0.091	0.07	-0.09	0.063	0.209	-0.149	0.015	0.155	0.244	-0.133	-0.065	0.517	0.292
mMC010327	RIKEN cDNA 4833438C02 gene	-0.741	0.315	0.465	0.829	0.702	0.497	0.156	0.943	0.032	0.691	0.664	0.568	0.194	0.64	0.701	0.88	0.044	0.551	0.753	0.884	-0.204	0.185	0.005	0.715	0.693	0.935	0.736	0.905	0.205	0.843	0.799	1.055	0.478	0.523	0.392	0.654	0.475	0.42	0.473	0.939	0.786	1.425	0.72	1.069	0.457	0.585	0.685	0.787
mMA035209	RIKEN cDNA 3110043O21 gene	0.359	0.27	-0.225	0.034	0.607	0.432	0.226	0.638	1.252	0.511	0.619	0.453	0.634	0.49	0.431	0.74	0.534	0.031	0.383	0.654	0.121	0.385	0.255	0.33	1.318	0.87	1.121	0.665	0.9	0.728	0.719	1.005	1.123	0.053	0.282	0.629	0.21	0.32	0.033	0.719	1.511	1.215	0.715	0.664	0.617		0.417	0.802
mMC012351	CASK-interacting protein 2		0.12	-0.125	-0.096	-0.163	0.372	0.506	0.028	0.002	0.611	0.719	0.113	-0.536	0	0.141	-0.1	-0.106	0.101	0.103	-0.076					-0.552	-0.32	0.201	0.105					0.243	0.123	0.112	0.039	-0.21	0.19	-0.117	-0.121	-0.719	0.465	0.055	0.214	0.027			-0.098
mMC010329	sine oculis-binding protein homolog (Drosophila)	-0.076	0.17	0.24	0.349	-0.108	0.107	-0.109	0.368					-0.146	-0.89		-0.36	0.094	0.161	0.233	0.304	-0.069	0.125	-0.05	0.15	0.138	0.335	0.056	0.06	-0.203				-0.272				0.195	-0.14	0.203	-0.381	0.206	-0.065	0.04	0.194	-0.093		0.15
mMC010330	lin-7 homolog B (C. elegans)	0.009	0.265	0.255	0.219	-0.083	0.127	-0.069	0.063	-0.003	-0.044	-0.021	-0.052	-0.246	-0.16	0.011	-0.14	-0.256	-0.079	-0.117	-0.126	-0.039	0.225	-0.32	-0.345	-0.047	0.035	-0.009	-0.045	-0.08	-0.177	-0.156	-0.285	0.298	0.033	-0.108	-0.051	-0.06	-0.44	-0.037	-0.071	-0.249	-0.19	-0.205	0.009	-0.253	-0.025	0.14	-0.073
mMA035210	polynucleotide kinase 3'- phosphatase		-0.67	0.015	-0.206	-0.433	0.502	0.066	0.198	-0.308	0.161	0.279	0.213	-0.356		0.091	0.27	-0.426	0.001	-0.377	-0.286	-0.309	-0.995	0.205	0.19	-0.262	-0.8	-0.079	-0.175	-0.175	0.458	0.509	0.505	-0.277	-0.137	-0.008	0.039	-0.58	-0.18	0.383	0.009	-0.459	-0.555	-0.385	0.284	0.017	-0.095	-0.793	0.852
mMC010334	RIKEN cDNA 2310022B05 gene	-0.761	0.015	-0.52	-0.196	-0.143	-0.293	0.216	0.028	-0.028	0.121	-0.056	-0.047	-0.076	-0.36	0.111	-0.24	-0.066	-0.119	-0.067	0.174	-0.059	0.84	0.585	0.35	-0.322	-0.17	0.216	0.28	0.205	0.188	0.069	0.11	0.143	-0.092	-0.158	-0.026	-0.125	-0.08	-0.222	0.234	-0.389	0.035	-0.505	-0.136	0.147		-0.3	0.117
mMA031784	apoptotic chromatin condensation inducer 1	0.319	0.87	1.145	0.784	1.277	-0.338	0.626	-0.332	-1.358	0.381	-0.141	0.293					0.154	0.021		-0.256	-0.099	0.425	-0.265	-0.6	0.858	1.24	-0.139	0.635	0.15	0.418	0.429	-0.035		0.263	0.102	-0.101	0.95	1.53	1.053	-0.071	0.721	-0.305	0.865	0.414	0.227	0.115	0.157	0.382
mMC012395	TRAF3 interacting protein 3	-0.281		0.555	-0.226	-0.183	0.512	-0.454	-0.162	0.452	0.231	0.499	-0.127	-0.746		0.181										-0.242	-1.25	-0.269	-1.285	-0.05	-0.392	-0.341		-0.027	-0.577	-0.328	-0.951	-0.81	-1.71	-1.427	-1.771	-0.819	-1.545	-0.625	-0.876	-0.373	-0.395	-0.623	-0.738
mMC010340	G protein-coupled receptor 137B	0.769	1.05	1.01	1.064	0.112	0.372	-0.204	0.263	0.617	0.386	0.339	0.738	0.154	0.25	-0.029	0.28	0.584	0.341	0.613	0.924	-0.539	-0.205	0.015	0.72	-0.367	-0.275	0.056	-0.12	0.277	0.513	0.439	0.625	0.668	0.233	0.407	0.914	0.08	-0.265	0.003	0.254	0.156	0.285	-0.135	0.054	-0.043	-0.645	-1.028	-0.343
mMC010341	cyclin A2	0.094	0.56	-0.005	-1.266	0.217	0.007	-0.034	-1.552	0.457	0.051	-0.341	-0.782	-0.086	-0.49	-0.059	-1.67	0.374	0.341	-0.197	-2.746	-0.219	-1.52	-3.13	-3.485	-0.667	-1.99	-4.939	-5.435	0.02	-0.212	-0.466	-2.14	0.493	-0.362	-0.718	-2.036	0.04	-0.77	-1.277		-0.604	-1.365	-3.94	-6.141	0.212	-0.385	-2.475	-3.543
mMC010342	tripeptidyl peptidase II					0.347	0.027	0.241	-0.012	0.727	-0.209	-0.136	-0.297	-0.176	-0.51	-0.069	-0.29	0.404	0.151	0.493	0.544	0.986	0.625	0.13	0.335	0.088	-0.77	-1.129	-1.04	-0.435	-0.572	-0.481	-0.755	0.743	-0.242	-0.323	-0.401	-0.5	-0.9	-1.072	0.684	-0.349	0.51	-0.835	-0.106	0.022	-0.07	0.132	0.142
mMC010345	transmembrane protein 141	-0.876	-0.955	-0.275	-0.101	-0.478	0.107	-0.384	0.058	-0.188	0.066	0.164	0.303	-0.336	0.1	0.071	0.06	-0.366	-0.159	0.173	0.324	-0.289	-1.14	-0.26	-0.175	-0.712	-1.4	-1.389	-1.645	0.3	0.373	0.479	0.69	0.093	-0.027	0.147	0.009	-0.465	-1.015	-0.372	-0.436	-0.684	-1.11	-0.995	-0.761	-0.203	-0.27	-1.195	-0.218
mMC010347	HIV-1 tat interactive protein 2, homolog (human)		0.315	0.475	-0.206	-0.168	0.732	0.841	-0.017	-0.503	0.246	0.199	0.428	-0.246	0.6	0.071	-0.14	-0.116	0.041	-0.327	-0.356	-0.494	-0.47	0.225	-0.26	-0.317	-0.515	0.116	-0.02	-0.233	0.403	0.489	0.5	-0.222	0.073	0.057	0.149	-0.315	0.155	0.188	-0.476	-0.329	0.08	0.54	0.614	0.002	-0.175	-0.838	0.447
mMC010349	glucosaminyl (N-acetyl) transferase 1, core 2		-0.745	-1.34	-0.906	-0.668	-0.363	-0.209	-0.052	0.142	-0.604	-0.401	-0.727	-0.856	-1.21	-0.649	-1.03	-0.786	-0.459	-0.607	-0.596	-0.589	-1.49	-1.045	-0.705	-1.392	-2.835	-2.969	-4.16	-1.288	-0.517	-0.376	-0.55	-0.297	-0.607	-0.388	-0.241	-1.27	-0.905	-1.842	-0.886	-1.379	-2.095	-3.91	-2.061	-0.263	-1.135	-1.993	-0.808
mMC010351	interleukin 10		-0.225	-0.135	0.609	-0.158	-0.018	-0.114	0.513	-0.708	-0.709	-0.381	0.103	-1.086		-0.389	0.81		-0.339	-0.267	0.024	-0.569	1.235	0.875	0.895	-0.162	0.14	-0.139	-0.505	-0.07	0.443	1.364	1.535	-0.192	-0.302	-0.108	0.374	-0.54	-0.195	0.033	-0.161	2.101	-0.28	-0.5	-0.436	-0.383	0.24	0.622	0.052
mMC010352	Zwilch, kinetochore associated, homolog (Drosophila)					-0.063	-0.273	-0.274	-1.672	-0.418	0.081	-0.321	-0.997	-0.316		-0.319	-1.77		-0.159	-0.867	-3.106	0.226	-0.035	-1.015	-1.865	0.188	-0.18	-1.614	-2.755	-0.1	-0.142	-0.551	-1.935	-0.847	-0.132	-0.758	-1.711	0.01	0.52	-0.147		0.276	0.23	-1.185	-3.571	-0.138	0.095	-1.585	-2.663
mMC010353	RIKEN cDNA C430050I21 gene	-0.001	0.34	0.115	-0.011	-0.038	0.097	0.091	0.028	0.332	0.256	-0.061	-0.342	-0.056	-0.38	-0.059	-0.23	-0.056	0.221	0.033	-0.086	0.106	0.785	0.52	0.265	0.013	0.085	0.271	-0.09	-0.27	-0.022	-0.381	-0.525	0.318	0.193	-0.058	-0.071	-0.1	-0.33	-0.107	-0.056	-0.019	-0.05	-0.315	-0.071	-0.053	0.13	0.197	-0.088
mMC010354	pyridine nucleotide-disulphide oxidoreductase domain 1	0.024	0.545	0.16	-0.191	-0.268	0.157	-0.044	-0.452	0.177	0.081	0.169	-0.172	-0.246		0.061	-0.37	-0.016	0.091	0.143	-0.096	-0.144	0.215	-0.08	-0.575	-0.552	-0.375	-0.119	-0.62	-0.62	-0.192	-0.446	-0.64	0.273	-0.197	-0.388	-0.491	-0.22	-0.325	-0.107	-0.186	-0.414	0.08	-0.08	-0.116	-0.028	-0.29	-0.57	-0.418
mMC010355	synaptophysin-like protein	-0.116	-0.11	-0.38	0.019	-0.158	-0.093	-0.604	0.138	0.307	-0.759	-0.606	-0.272	-0.406	-1.82	-0.319	-0.2	0.094	-0.119	0.153	0.524	0.011	-0.65	-1.125	-0.875	-0.892	-1.705	-1.894	-1.415	-0.375	-1.097	-1.001	-0.625	0.483	-0.962	-0.833	-0.931	-0.295	-1.4	-1.412	-0.601	-0.684	-0.7	-0.995	-0.591	-0.153	-0.635	-0.618	-0.088
mMA035213	minichromosome maintenance deficient 6 (MIS5 homolog, S. pombe) (S. cerevisiae)		-0.12	-1.215	-2.036	-0.163	-1.208	-0.724	-2.082					0.034	-0.24	-1.139	-1.97	0.014	-0.789	-1.597	-2.496	0.881	0.515	-0.455	-0.88	-0.102	-1.19	-2.239	-2.515	-0.125	-0.822	-1.411	-1.965	0.083	-0.717	-1.088	-1.421	-0.48	-0.5	-1.367	-2.231	-0.229	-0.945	-2.435	-2.646	0.097	-0.575	-2.038	-1.518
mMA035214	PAN2 polyA specific ribonuclease subunit homolog (S. cerevisiae)		0.85	0.145	0.404	-0.083	0.072	0.496	0.338	-0.568	0.481	0.329	0.533	-0.176		0.291		-0.326	0.081	-0.037	0.154	0.081	0.955	0.205	0.42	0.658	0.98	0.641	0.645					-0.637	0.103	0.072	0.179	0.12	1.25	0.483	-0.021	0.341	0.745	0.235	-0.006	-0.023	0.215	-0.193	-0.158
mMA035218	proacrosin binding protein|inhibitor of growth family, member 4	0.009	0.38	0.275	0.464	-0.023	0.202	-0.104	0.058	-0.058	-0.049	-0.041	0.153	-0.066	-0.24	0.071	0.12	-0.106	0.021	0.033	0.024	0.201	0.475	0.435	0.17	-0.032	0.05	0.081	0.085	-0.225		-0.331	-0.275	0.043	0.053	-0.068	-0.051	0.08	-0.21	0.243	-0.021	-0.169	0.025	0.115	0.224	-0.183	-0.035	0.237	-0.018
mMC012587	hydroxyprostaglandin dehydrogenase 15 (NAD)	-1.781		0.665	1.284	0.937	2.452	1.826	3.198	0.302	1.291	1.409	0.913	-0.206	1.97	2.991	1.71	-0.096	2.621	3.543	3.904					-0.392		-0.629	-2.005	-0.06	0.058	-0.731	-2.395	0.133	0.803	1.122	1.009	0.17	0.56	-0.547	-0.171	-0.929				0.677	1.095	-2.433	-2.688
mMC010365	rhomboid domain containing 1	0.374	1.385	0.675	0.414	-0.178	0.517	0.676	0.168	0.377	0.201	0.074	0.113	-0.176		0.001	-0.2	0.084	0.261	-0.007	0.024	0.266	1.245	0.79	0.55	0.123	0.945	0.961	0.505	-0.41	-0.052	-0.301	-0.165	0.678	0.028	-0.183	-0.026	-0.125	0.93	0.463	0.209	0.011	1.375	0.495	0.664	-0.078	-0.14	-0.258	0.637
mMC012599	glycerophosphodiester phosphodiesterase domain containing 3	-0.661	-0.1	0.515	0.364	-0.443	0.422	-0.024	0.058	0.282	0.081	0.179	0.083	-0.256	-0.34	0.061		0.624	1.241	1.433	1.304					-0.552	-0.51	-1.129	-0.565	-0.08	-0.022	-0.191	-0.285	0.213	-0.237	-0.238	-0.341	-0.22	-0.35	-0.207	-0.061	-0.559	-0.165	-0.355	0.334	-0.273	-0.335	-0.563	0.362
mMA031785	integrin beta 3 binding protein (beta3-endonexin)	0.169	-0.33	0.135	-0.886	-0.293	0.072	-0.234	-0.162	0.042	-0.239	-0.241	-0.107	-0.326	-0.26	-0.069	-0.34	-0.116	-0.259	-0.307	-0.856	0.351	0.265	-0.235	-0.62	-0.482	-0.48	-0.939	-0.985	-0.25	-0.102	-0.071	-0.555	0.423	-0.247	-0.348	-0.161	-0.51	-0.92	-0.647	-0.821	-0.689	-0.685	-0.955	-1.116	-0.013	-0.115	-0.203	-0.568
mMC010375	zinc finger, CCHC domain containing 17		-0.54	0.025	-0.246		-0.418	-0.754	-0.792	-0.308	-0.319	-0.421	-0.487	-0.476		-0.269	-0.71	-0.316	-0.379	-0.497	-0.716	-0.239	-0.895	-0.485	-0.7	-0.462	-0.93	-0.849	-0.775	-0.65	-0.382	-0.301	-0.595	0.213	-0.207	-0.168	-0.261	0.02	-0.5	-0.047		-0.399	-0.625	-0.425		-0.273	-0.485	-0.723	-0.638
mMC010376	RIKEN cDNA 1700027N10 gene	-0.801	0.14	1.125	0.714	2.467	0.842	0.286	0.698	-0.228	0.561	1.119	1.143	-0.156	0.42	0.761	0.62	0.074	0.711	1.033	0.994	-0.079	0.085	1.115	1.08	-0.032	-0.05	0.201	0.725	0.055	0.658	1.259	0.935	0.413	0.383	0.882	0.879	0.1	-0.32	0.533	0.339	-0.229	0.085	0.465	1.054	-0.263	-0.365	-0.578	0.382
mMC010382	methyltransferase like 1		-0.55	-0.345	-1.046	0.007	-0.528	-0.334	-1.012		-0.969	-0.751	-0.517	-0.036	-1.24	-1.069	-1.28	-0.116	-0.759	-1.117	-0.976	0.251	-1.545	-0.765	-1.21	-0.332	-1.1	-0.879	-1.215			-0.841	-0.355	0.313	-0.677	-0.598	-0.551	-0.26	-0.81	-0.617	-1.291	-0.369	-0.295	-0.535	-1.346	-0.183			-0.318
mMC010383	cDNA sequence BC057079	-0.781	0.01	-0.575	-0.536	-0.003	0.042	0.466	0.248	0.172	0.401	0.589	0.033	-0.086	-0.69	0.051	-0.31	0.034	0.311	0.083	0.064	0.251	1.385	1.315	0.6	-0.002	0.35	0.861	0.785		0.188	0.149	0.135	0.403	0.133	0.092	0.229	0.19	0.89	0.913	0.759	-0.189	0.835	0.395	-0.246	-0.043	-0.565	-0.673	-0.718
mMC012642	RNA and export factor binding protein 2			-0.045	0.094		0.002	0.146	0.188	-0.848	-0.079		0.223	-1.076	-0.21	0.421	0.3	-0.786	-0.119	0.103	0.384					-1.702	-0.83	-0.129	-0.845					-0.537	-0.207	-0.108	0.219	-0.93	-0.6	-0.577		-1.389	0.065	-0.345	-0.206	-0.683	-0.365	-0.768	-1.078
mMC010386	RIKEN cDNA 2900008C10 gene	-0.761	-0.21	-0.135	-0.006	-0.203	-0.178	-0.084	0.008	-0.218	0.001	-0.001	0.213	-0.226	-0.94	0.061	-0.26	-0.026			0.084	-0.019	0.075	0.065	0.2	0.048	0.21	-0.019		0.07	0.298	0.559	0.265	-0.047	-0.137	0.092	0.109	0.19	0.19	0.393	0.129	0.131	-0.015	0.135	0.224	-0.133	-0.195	0.007	0.062
mMC010387	sprouty homolog 2 (Drosophila)						-1.868		-1.882		-1.539	-1.271	-1.057	-1.136	-2.7	-1.989		-1.606	-2.139	-1.817	-1.216	0.271	-1.535	-2.355	-2.16	-0.292	-2.06	-2.179	-1.625			-2.001	-2.125	-0.297	-1.057	-1.328	-1.061	-1.81				0.021	-1.255	-1.975		-1.203	-1.685	-1.368	-0.058
mMC010388	mastermind like 1 (Drosophila)	-0.501	0.25	-0.345	-0.426	2.247	0.052	0.426	0.458	1.052	0.381	0.399	0.323	0.394	-0.02	0.561	0.46	0.624	0.571	0.713	1.004	0.081	0.795	0.635	0.77	-0.252	-0.21	-0.329	0.145	-0.01	-0.052	0.029	0.025	0.853	-0.047	0.112	0.459	0.34	0.57	0.113	0.739	-0.129	0.535	-0.445	0.304	0.397	0.075	0.282	0.872
mMC012688	RIKEN cDNA A130038J17 gene		-0.45	-0.375	-0.261	0.052	0.097	0.056	0.168	-0.243	-0.094	-0.016	-0.262	-0.166				0.114	0.001		0.084					0.288	0.055	0.286	0.27					0.223	-0.147	-0.023	-0.026	0.01	0.055	-0.032	-0.161	0.086	-0.29	-0.155	-0.156	-0.233	-0.04	-0.338	-0.293
mMA031788	NADH dehydrogenase (ubiquinone) Fe-S protein 2	0.269	0.11	0.555	0.704	-0.133	0.132	-0.514	-0.152	-0.448	-0.229	0.109	0.103	-0.086	0.36	-0.019	0.05	0.054	0.051	-0.027	-0.086	0.451	0.175	-0.135	-0.46	0.128	-0.2	-0.329	0.075	0.355	0.448	0.599	0.345	-0.327	-0.087	-0.178	-0.381	0.18	-0.2	0.153	0.279	0.161	-0.065	0.055	0.294	-0.203	-0.315	-0.303	0.092
mMC010391	endonuclease G	-0.101		-0.015	-0.196	-0.363	-0.128	-0.654	-0.382	-0.048	-0.149	-0.351	-0.107	-0.266	-0.35	-0.269	-0.23	0.054	0.021	-0.297	-0.056	-0.119	-0.925	-0.595	-0.97	-0.262	-1.1	-0.579	-0.305	-0.085	-0.202	-0.211	-0.145	0.093	0.083	-0.198	-0.291	-0.09	-0.64	-0.117	-0.081	-0.519	-0.795	-0.905	-0.206	-0.313	-0.635	-0.458	0.362
mMC010392	lipin 2	0.249	0.38	0.435	0.914	-0.153	0.182	0.066	0.298	1.032	0.181	0.739	0.693	0.444	0.42	0.471	0.83	0.264	0.561	0.493	0.604	0.551	1.215	0.545	0.38	0.228	-0.32	0.311	0.575	0.14	0.198	0.269	0.675	0.683	0.033	0.202	0.409	-0.59	-1.71	-1.077		0.081	0.165	0.115	0.364	0.217	-0.115	0.467	0.342
mMC010394	ARP6 actin-related protein 6 homolog (yeast)		0.18	-0.175	-0.146	-0.343	0.032	0.106	0.178	-0.318	0.101	-0.141	-0.077					-0.186	0.011	0.083	0.114	-0.369	-0.075	0.065	0.27	-0.652	-0.96	-0.269	-0.655		0.048	0.109	-0.045	-0.077	-0.287	-0.298	-0.071	-0.34	-0.09	-0.357	0.219	-0.759	-0.115	-0.525	-0.306	-0.243			-0.248
mMA032664	RIKEN cDNA 4732418C07 gene	0.029	0.04	0.235	0.684	-0.233	0.332	-0.354	0.168	0.992	-0.089	0.329	0.033	-0.446		0.011	0.07	-0.166	-0.199	0.103		0.141	0.985	0.495	0.07	-0.812	-0.69	0.191	-0.665	0.105	-0.072	0.039	0.025	0.463	-0.097	-0.358	-0.411	-0.43	-0.57	-0.207	0.729	-0.859	-0.155	-0.235	-0.076	-0.153	-0.025	0.182	0.002
mMA035227	purinergic receptor P2X, ligand-gated ion channel 4		0.86	1.445	1.914	-0.203	0.522	0.226	1.098	-2.258	0.271	-0.071	0.933	-0.246	1.04	0.451	1.12	-0.326	0.311	0.413	0.794	0.221	1.225	1.435	1.96	0.558	1.03	1.001	1.875	0.24	0.978	1.419	1.815	-1.227	0.363	0.472	0.879	0.06	1.22	1.533	1.839	0.251	0.265	1.365	1.284	0.167	0.595	0.582	1.192
mMC010397	acyl-Coenzyme A dehydrogenase family, member 10		-0.34	-0.035	0.174	-0.043	0.372	0.086	0.298					-0.326	-0.51	0.091	-0.22	0.114	0.111	0.253	0.374		-0.145	-0.155	0.14	-0.052	-0.14	0.011	0.165					-0.017	-0.027		0.199	0.05	0.11	0.213	0.059	-0.019	-0.105	0.095	0.384	-0.133			-0.298
mMC010398	RIKEN cDNA 4930471M23 gene	-0.511	-0.65	-0.825	-0.596	0.217	-0.088	-0.274	0.128	1.032	0.081	0.329	0.383	-0.156	0.32	-0.059	-0.07	0.554	-0.039	0.273	0.554	0.231	-0.005	-0.195	-0.02	-0.472	-0.8	-0.449	-0.495	1.31	1.238	1.249	1.625	0.913	-0.037	0.242	0.549	-0.13	-0.01	0.043	0.859	-0.519	-0.395	-0.935	-0.756	-0.153	-0.585	-0.543	-0.588
mMC010402	GDP-mannose 4, 6-dehydratase			-0.195	-1.166	0.067	-0.428	-0.024	-1.552	0.152	-0.199	-0.881	-1.037	-0.156	-0.51	-0.999	-1.83	0.434	0.211	-0.677	-1.006	-0.079	0.015	-1.105	-1.86	-0.102	-0.22	-1.189	-2.065	-0.23	-0.472	-1.451	-2.045	0.393	-0.157	-1.228	-1.491	0.19	-0.53	-0.787	-1.981	0.061	-0.355	-1.045	-0.966	-0.133	-0.345	-1.333	-1.468
mMC010406	autocrine motility factor receptor		-0.19	-0.875	-0.576	-0.263	-0.328	-0.024	0.238	0.602	0.231	0.229	0.003					-0.216	-0.179	-0.017	0.354	0.161	-0.155	0.255	0.5	-0.782	-0.87	-0.459	-0.895		-0.102	-0.301	-0.025	0.793	0.063	0.032	0.289	-0.5	-0.35	-0.727	0.679	-0.639	0.525	-0.545	-0.186	0.177	0.065		0.072
mMA035228	RIKEN cDNA 5830417I10 gene|gon-4-like (C.elegans)			0.575	0.494	-0.573	-0.108	-0.154	-0.522	-2.388	0.041	-0.501	0.023	-0.486		-0.099	-0.04				-0.316	0.231	0.475	0.695	0.55		0.08	-0.149	0.655						0.003	-0.308	-0.251	-0.34	0.66	0.493		0.241	0.295	0.435	-0.006	-0.283	-0.205	-0.553	-0.278
mMC010413	zinc finger protein 608	0.229		0.055	-0.046	-0.483	-0.058	-0.124	-0.132	-0.128	-0.389	0.109	0.053	-0.216	-0.77	-0.009	-0.02	0.094	-0.069	-0.017	0.004	0.171	-1.455	-0.675	-0.17	-0.582	-0.6	-0.699	-0.335	-0.275		-0.151	0.005	0.183	-0.047	-0.018	0.189	-0.09	-1.48	-0.677		-0.409	-0.305	-0.275	0.434	-0.253	-0.395	-0.183	0.312
mMC010415	LIM domain containing 2	-0.331	0.06	0.485	1.064	0.157	0.502	0.096	0.978	0.362	0.681	1.079	0.873	-0.206	-0.04	0.321	0.87			0.573		0.341	0.105	0.705	0.8	-0.222	-0.54	-0.459	-0.065	0.05	0.488	0.679	0.625	0.093	0.533	0.502	0.459	-0.1	-0.97	-0.077	-0.091	-0.079	0.495	-0.055	0.084	0.057	0.785	1.312	0.752
mMA032665	RIKEN cDNA 2310047O13 gene		-0.17	-0.355	-0.276	-0.113	0.012	0.076	-0.022	-0.048	-0.249	-0.261	-0.267	-0.286	-0.24	-0.389	-0.53	-0.176	-0.409	-0.567	-0.386	0.481	0.405	0.015	0.27	0.648	0.59	0.561	0.255	0.42	-0.052	0.089	0.245	-0.007	-0.287	-0.308	-0.221	-0.03	0.09	-0.287	0.619	0.061	0.165	-0.155	-0.166	-0.063	-0.005		-0.268
mMA035231	ELK4, member of ETS oncogene family	0.269	0.29	0.275	0.434	-0.003		-0.224	-0.072	0.342	0.011	0.169	-0.007	-0.296	-0.38	-0.159	-0.1	-0.346	-0.219	-0.337	-0.306	0.321	0.145	0.225	-0.08	-0.192	-0.31	-0.109	-0.105	-0.22		-0.701		0.123	-0.187	-0.118	-0.131	0.02	-0.58	-0.027	-0.091	-0.199	-0.115	-0.075	-0.006	-0.283	-0.055	0.087	0.072
mMA035232	serologically defined colon cancer antigen 3					-0.083	0.102	0.006	-0.072	0.002	-0.119	0.379	-0.217	-0.356	0.55	-0.209	0.03	-0.496	-0.279	-0.487	-0.576	-0.029	-0.095	0.315	-0.03	-0.432	-0.5	0.061	-0.345	-0.25	0.328	-0.011	0.135	-0.497	0.253	-0.138	-0.221	-0.21	-0.03	0.183	0.389	-0.219	0.795	0.205	0.234	-0.323	0.105	0.062	0.102
mMC010421	transformed mouse 3T3 cell double minute 1		-0.64	-0.885	-0.956		-0.748	-0.844	-0.812		-0.579	-0.381	-1.477	-0.306		-0.139	-1.24	-0.026	-0.549	-0.607	-1.526	-0.149	-2.135	-1.715	-1.45	-0.732	-2.81	-2.539	-3.035					0.233	-0.897	-0.928	-1.541		-1.98	-2.357		-0.589	-1.485	-2.615	-2.726	0.377	-0.695		-1.708
mMA035233	cysteinyl-tRNA synthetase	-0.921	-0.33	-0.325	-0.106	-0.273	-0.168	-0.094	-0.062	-0.278	-0.029	0.009	0.073	-0.196	0.49	0.011				-0.207	-0.106	0.641	0.525	0.395	0.74	0.448	0.58	0.331	0.775	0.075	0.038	0.099	0.335	-0.047	-0.117	-0.048	-0.001	0.14	0.34	0.063	-0.171	0.101	-0.205	0.225	0.074	-0.213		-0.013	0.002
mMC010424	biphenyl hydrolase-like (serine hydrolase, breast epithelial mucin-associated antigen)						0.622	-0.034	0.988	0.092	-0.219	0.009	0.163	-0.136	0.06	0.281	0.02	-0.156	0.071	0.653	0.764	0.311	-0.015	-0.155	0.58	-0.252	-0.88	-1.509	-1.155	-0.105	-0.482	-0.641	-0.535	0.203	-0.587	-0.348	-0.091	-0.23	-0.87	-0.297		-0.429	-0.585	-1.375	-0.226	-0.013	-0.185	-0.798	-0.758
mMC010425	proteasome (prosome, macropain) 26S subunit, non-ATPase, 7	-0.191	0.12	-0.125	-0.836	-0.203	-0.288	-0.024	-1.202	0.232	-0.119	-0.291	-0.277	-0.226	-0.14	-0.219	-0.49	-0.106	-0.059	-0.547	-0.746	0.091	-0.285	0.035	-0.62	-0.212	-0.08	0.241	0.155	-0.485	-0.262	-0.461	-0.495	0.513	0.113	-0.128	-0.211	-0.28	-0.52	-0.447	-0.651	-0.359	0.355	0.005	0.054	-0.113	-0.045	0.042	0.032
mMA035234	toll-like receptor 4		0.08	0.065	0.434						-0.299	-0.781	-0.027	-0.386		0.171	-0.16	0.104	0.021	-0.287	-0.636	-0.089	0.645	0.075		0.888	1.6	0.121	1.875		0.658	1.149	0.795		0.083	0.222		1.66	2.82	1.823		0.541	-0.305	1.715	0.644	0.267	0.615		0.502
mMA035235	sodium channel, voltage-gated, type I, beta		-1.04	-0.475	0.094	-0.353	0.112	-0.194	0.748		0.261	0.049	0.533	-0.346		-0.139	0.37					0.511	0.045	0.755	0.71	0.508	0.41	0.061	0.495					-0.347	-0.007	0.192	0.219	0.84	0.25	0.713	1.529	0.181	0.725	0.675	0.824	0.037		0.307	0.102
mMA035236	asparagine-linked glycosylation 5 homolog (yeast, dolichyl-phosphate beta-glucosyltransferase)	-0.211	-0.13	-0.375	-0.266	0.067	0.082	-0.004	0.208	-0.328	-0.269	-0.261	-0.027	-0.256	-0.77	-0.209	-0.26	-0.226	-0.139	-0.407	-0.236	-0.199	-0.415	-0.355	-0.37	0.048	-0.61	-0.619	-0.455	0.06	-0.282	0.089	0.355	-0.227	-0.447	-0.348	0.129	0.16	-0.05	-0.057	-0.041	-0.079	-0.155	-0.375	-0.466	-0.213	-0.445	-0.763	-0.298
mMC010432	glucose-fructose oxidoreductase domain containing 1		0.05	-0.135	-0.226	0.337	0.482	0.816	0.258					0.124	0.39	0.641	-0.45	0.424	0.461	0.393	0.084	-0.029	-0.185	-0.205	-0.27	-0.002	-0.28	-0.429	-0.485					0.613	0.593	0.512	0.269	-0.11	0.31	-0.057	0.299	0.181	0.315	-0.315	0.154	0.357			-0.318
mMC010433	zinc finger with KRAB and SCAN domains 3		-0.29	-0.485	-0.076	0.077	0.602	0.576	0.838	0.272	0.381	0.499	0.273	-0.396	0.43	0.641	0.4	0.294	0.661	0.833	0.874	-0.299	0.115	0.525	0.57	-1.272	-0.98	0.111	-0.635		0.238	0.299	0.265	0.443	0.033	0.252	0.419	-0.61	-0.03	-0.167	1.299	-1.009	0.155	-0.365	-0.066	-0.133	-0.115	-0.498	0.082
mMA035237	patatin-like phospholipase domain containing 8	0.449	1.59	0.785	0.824	0.647	0.372	1.156	0.648	-0.478		-0.001	0.403	0.134	0.58	0.511	0.24	0.184	0.371	0.163	0.174	-0.439	0.135	0.425	-0.09	0.398	0.48	0.961	1.005					-2.087		0.152	0.329	0.81	1.85	1.703	1.999	0.631	1.085	1.195	1.224	0.337	0.525	0.527	1.322
mMA035239	ilvB (bacterial acetolactate synthase)-like	-0.231	0.35	0.575	0.264	0.647	0.372	0.156	0.228	-0.198	0.161	0.179	0.313	-0.126	0.53	0.271	0.22	-0.096	0.191	0.213	0.194	-0.099	0.175	0.125	-0.03	-0.182	-0.22	-0.119	0.125	-0.225	0.328	0.429	0.515	0.093	-0.027	0.132	0.329	0.3	0.16	0.503	0.499	-0.249	0.225	0.195	0.214	-0.043	-0.375	-0.533	0.402
mMA035240	eukaryotic translation elongation factor 1 delta (guanine nucleotide exchange protein)	-0.171	-0.11	0.115	-0.306	-0.213	-0.378	-0.334	-0.642	-0.928	-0.279	-0.631	0.023					-0.196	-0.289	-0.387	-0.486	0.111	-0.245	-0.685	-0.78	0.218	0.01	-0.789	-0.565	-0.43	-0.252	-0.271	-0.445	-1.077	-0.087	-0.198	0.019	0.1	-0.1	0.043	-0.541	0.041	-0.285	-0.325	-0.696	-0.203	-0.415	-0.823	-0.168
mMC012978	palmitoyl-protein thioesterase 1	-0.926	-0.465	-0.615	-0.171	-0.353	-0.443	-0.309	-0.092	-0.113	-0.239	-0.181	0.198	-0.606				-0.036	-0.089	-0.137	0.174					0.168	0.285	0.041	0.225	-0.018		0.124	0.78	0.043	-0.382	-0.293	0.079	0.02	-0.085	0.093	0.129	-0.099	-0.445	-0.145	-0.166	-0.403	-0.43	-0.165
mMC010441	UCHL5 interacting protein					0.087	0.032	0.026	-0.572	0.342	0.231	0.229	-0.397	-0.166	-0.39	0.001		-0.256	-0.249	-0.437	-0.836	0.071	-0.465	-0.375	-0.67	-0.472	-0.94	-1.319	-1.745	0.22	0.318	0.049	-0.525	0.453	0.013	-0.158	-0.621	-0.33	-0.33	-0.447		-0.379	0.025	-0.285	-0.606	0.077	-0.125	-0.973	-0.668
mMC010443	non-metastatic cells 6, protein expressed in (nucleoside-diphosphate kinase)		-0.15	-0.135	-0.846	-0.283	-0.278	-0.134	-1.122	-1.038	-0.009	-0.361	-0.337	-0.206	0.08	-0.319		-0.046	-0.039	-0.767	-0.856	-0.369	-1.055	-0.025	-0.63	0.038	-0.24	0.251	-0.425	-0.045	-0.082	-0.521	-0.735	-1.107	-0.187	-0.568	-0.921	-0.38	0.14	0.193	-0.611	-0.229	0.205	0.665	0.004	-0.253	-0.575		-0.038
mMC010444	RAB, member of RAS oncogene family-like 5		-0.59		-0.266	-0.113	0.362	-0.014	-0.152	-0.968	0.071	0.119	0.083	-0.176	0.47	0.061	-0.09	-0.316	-0.129	-0.187	-0.426	-0.059	0.175	1.185	1.23	0.108	-0.15	0.551	0.935	-0.395	0.248	0.579	0.555	-0.467	-0.117	-0.038	-0.181	-0.34	-0.21	0.293	0.369	-0.089	0.025	0.315	0.704
mMA035241	major facilitator superfamily domain containing 10	-0.041	0.36	0.495	-0.046	-0.613	-0.488	-0.484	-0.832	-1.138	0.151	-0.391	0.023	-0.166	0.06	-0.329	-0.42	-0.076	-0.179	-0.467	-0.576	-0.109	0.115	-0.075	-0.46	-0.092	-0.1	-0.909	-0.505	-0.275	-0.072	-0.231	-0.645	-1.487	0.153	-0.238	-0.341	0.28	0.15	0.183	-0.351	-0.239	-0.165	-0.355	-0.596	-0.223	-0.345	-0.393	0.002
mMC010452	thrombospondin, type I, domain 1	-0.091	0.15	0.335	0.224	-0.093	-0.078	-0.334	-0.272	0.292	0.151	0.339	0.103	-0.206		-0.039	-0.34					-0.099	-0.615	-0.185	-0.37	-0.442	-0.75	-0.329	-0.485	-0.25		-0.661		-0.067	-0.137	-0.278	-0.171	-0.17		-0.207	-0.351	-0.349	-0.255	-0.225	-0.056	-0.263	-0.125	-0.113	-0.018
mMC010453	RIKEN cDNA 4930506M07 gene		-0.16	0.115	-0.046	-0.433	0.132	-0.094	-0.122	0.912	0.131	0.569	0.163	-0.206	-0.3	0.411		-0.206	0.141	0.313	0.134	-0.139	-1.025	-0.035	-0.08	-0.692	-1.81	-0.839	-1.545		-0.172	0.019	0.065	0.353	-0.087	0.292	0.369	-0.65	-1.47	-0.827	0.259	-0.859	-0.935	-0.995	-0.376	0.227	0.275		0.022
mMC010455	RNA pseudouridylate synthase domain containing 4		0.17	-0.195	-0.086	-0.053	0.182	0.306	0.068	0.192	0.361	0.469	0.123	-0.366	0.19	0.241	-0.06	-0.106	-0.059	0.093	0.114	-0.179	-0.215	0.095	0.16	0.178	0.47	0.391	-0.095	0.11	0.438	0.429	0.075	0.253	-0.017	0.012	0.109	-0.2	0.39	-0.087	-0.191	-0.239	0.315	-0.135	-0.216	-0.063	-0.165	-0.193	0.032
mMA035242	-	0.019	0.08	0.395	-0.026	-0.063	0.132	-0.074	-0.062					-0.286	-0.72	-0.319	-0.54	0.054		-0.317	-0.176	0.391	0.215	-0.015	-0.29	-0.102	0.17	0.031	0.105					0.073		-0.128		-0.05	-0.4	-0.127	-0.151	-0.239	-0.185	-0.055	0.154
mMA035243	protein kinase, cAMP dependent regulatory, type I, alpha	0.559		0.595	0.724	0.027	0.062	-0.354	-0.222	-1.138	-0.429	-0.771	-0.387	0.004	0.08	-0.309	-0.5			-0.307	-0.676	0.101	-0.155	-0.575	-0.84	0.488	0.35	-0.449	-0.265	0.02	-0.242	-0.381	-0.585					0.33	0.08	0.333	-0.011	0.341	-0.405	-0.325	0.184		-0.425	-0.648	0.152
mMC010462	proteasome (prosome, macropain) subunit, alpha type 1	-0.361	-0.27	-0.265	-0.556	0.187	-0.068	-0.224	-0.372	-0.038	-0.369	-0.431	-0.567		0	-0.269	-0.42	-0.216	-0.329	-0.207	-0.566	-0.349	-0.735	0.035	-0.6	-0.912	-1.18	-1.039	-0.455	-0.37	-0.432	-0.631	-0.815	0.203	-0.187	-0.388	-0.561	-0.57	-0.97	-0.867		-0.479	0.315	-0.485	0.054	-0.163	-0.165	-0.043	0.172
mMC010466	eukaryotic translation initiation factor 4E binding protein 2	-1.081	-0.4	-0.315	-0.086	-0.273	0.142	0.076	0.278	0.462	0.091	0.339	0.063	-0.156		0.101	-0.08	-0.056	-0.049	-0.017	0.344	-0.399	-0.655	-0.345	-0.26	-0.532	-0.53	-0.379	-0.385	-0.22	0.088	-0.011	0.175	0.473	0.143	0.092	0.249	-0.12	-0.21	-0.197	-0.091	-0.629	-0.635	-0.715	-0.216	-0.033		-0.953	-0.348
mMC010468	RIKEN cDNA 2010004M13 gene	-2.241	-0.39	-0.015	0.774	-0.713	0.602	0.436	1.148	-0.648	-0.069	0.299	0.323	-0.196	0.6	1.441	0.36	-0.206	0.671	0.923	1.324	-1.079	-0.425	0.395	0.56	-1.282	-1.51	-0.729	-0.075		0.108	0.349	0.475	-0.117	-0.127	0.252	0.619	-0.29	-0.22	0.063	0.599	-1.209	-1.375	-1.295	-0.336	-0.403		-0.788	0.002
mMC010471	numb gene homolog (Drosophila)	-0.151	0.45	-0.075	-0.386	-0.213	0.012	0.036	-0.072	0.392	0.391	0.319	0.063	-0.126	0.19	0.071	-0.27	-0.136	0.271	0.353	0.134	0.161	0.685	0.545	0.52	-0.462	0.81	0.641	0.195	-1.01	-0.482	-0.611	-0.665	0.593	0.133	0.272	0.489	-0.17	-0.3	-0.277	0.079	-0.459	0.085	-0.585	-0.096	0.087	-0.455	-0.603	-0.098
mMC010472	fatty acid desaturase 3	-0.551	-0.18	-0.075	-0.276	1.737	-0.128	-0.114	0.188	0.352	0.281	0.199	-0.107	-0.516	-1.22			0.054	0.141	0.203	0.354	0.111	-0.025	-0.165	0.01	-0.042	0.05	-0.169	-0.145	0.03		0.159	0.155	0.383	0.063	0.022	-0.121	0.1	-0.11	0.253	0.569	-0.139	-0.105	-0.165	0.064
mMC010473	RIKEN cDNA 1700021N21 gene	-0.361	0.02	0.005	-0.376	-0.333	-0.168	-0.124	-0.242	-0.028	0.001	-0.241		-0.356	-1.05			-0.306	-0.279		-0.456	0.091	0.095	-0.125	-0.07	0.068	0.21	-0.179	-0.135	-0.395				0.233	-0.047	-0.148		0.09	-0.16	-0.177	-0.261	0.031	-0.135	-0.185	-0.226	-0.033		0.002
mMC010475	guanidinoacetate methyltransferase	-0.171	-0.63	-0.075	-0.226	-0.243	0.042	-0.474	-0.262	-0.148	-0.229	-0.391	-0.037	-0.206	0.07	-0.079	-0.25	-0.076	-0.139	-0.237	-0.246	0.091	-0.105	-0.465	-0.57	-0.242	-0.5	-1.289	-1.435	-0.02	-0.192	-0.211	-0.245	0.013	-0.127	-0.248	-0.261	-0.03	-0.83	-0.387	-0.281	-0.429	-0.695	-1.225	-0.826	-0.213	-0.355	-0.583	-0.418
mMC010478	solute carrier family 36 (proton/amino acid symporter), member 2					-0.313	0.412	-0.014	0.038		0.051	0.909	0.573		0.01	0.861		-0.176	0.541	1.803	1.134	0.421	-0.335	-0.935	-1.67	0.038	-0.69	-2.209	-2.995					0.423	-0.057	0.892	0.579	-0.15	-0.81	-1.517		-0.019	-0.295	-2.585	0.004
mMC010479	phosphatidylinositol-5-phosphate 4-kinase, type II, alpha	-0.441	0.15	0.155	0.624	0.037	0.652	0.496	1.158	-0.078	-0.229	0.189	0.103	-0.186	0.18	0.791	0.23	-0.106	0.201	0.473	0.744	0.331	-0.295	0.445	0.63	-0.342	-1.52	-0.989	-0.955	-0.37	-0.492	-0.221	-0.185	0.433	-0.187	0.102	0.239	0.01	-0.07	-0.187	0.559	-0.519	-0.645	-1.085	-0.616	0.027	-0.315
mMC010480	PRP19/PSO4 pre-mRNA processing factor 19 homolog (S. cerevisiae)	-1.001	-0.91	-0.895	-1.296	-0.123	-0.248	-0.084	-0.702	0.062	-0.329	-0.341	-0.467					0.104	-0.159	-0.427	-0.526	0.091	-0.475	-0.645	-0.91	-0.392	-0.87	-1.299	-1.065	-0.18	-0.352	-0.471	-0.535	0.543	-0.087	-0.178	-0.051	-0.08	-0.63	-0.507	-0.761	-0.539	-0.555	-0.955	-0.966	-0.103	-0.435	-1.113	-0.668
mMC010481	fumarylacetoacetate hydrolase domain containing 1	-1.331	-0.37	-0.205	-0.096	-0.093	0.212	0.366	0.348	-0.148	0.021	0.019	0.203	-0.516	-0.39	0.291	-0.26	-0.056	0.241	0.213	0.304	-0.769	-0.905	-0.245	-0.41	-0.692	-1.07	-0.299	-0.305		0.258	0.179	0.515	0.373	0.003	0.032	0.259	0	0	0.203	0.329	-0.489	-0.255	-0.255	-0.246
mMA032667	synaptogyrin 1		0.02	-0.065	0.364	0.127	0.422	0.366	0.768	-0.408	0.451	0.409	0.643	0.034	-0.05	0.141	-0.13	0.034	0.191	0.273	0.584	-0.109	0.185	0.595	0.86	-0.352	-0.49	-0.309	-0.375					0.043	0.143	0.162	0.399	0.2	0.4	0.323	0.469	-0.179	-0.135	-0.545	-0.016	-0.123			-0.338
mMC010491	dual specificity phosphatase 13	1.299	0.11	-0.355	0.264	0.167	0.222	0.556	0.938	-0.328	0.091	0.229	0.393	-0.106	-0.42		0.11	0.214		0.293	0.544	0.251	0.335	0.435	0.67	0.818	0.81	0.561	0.395					0.203	0.143	0.182	0.249	0.27	0.42	0.033	0.159	0.281	0.225	0.115	0.304	-0.013
mMA035245	pentatricopeptide repeat domain 2		-0.08	-0.145	-0.336	-0.363	-0.138	0.086	-0.272	-2.628	0.061	-0.011	0.273	-0.646	0.46	0.111	-0.19	-0.676	-0.389	-0.377	-0.346	0.091	-0.195	0.755	0.8	0.478	0.28	0.431	1.145	0.27	0.428	0.539	0.495	-2.497	0.043	0.032	0.189	0.24	0.74	0.653	0.699	0.111	0.385	0.895	0.894	-0.343	-0.005		0.252
mMC010493	tyrosyl-tRNA synthetase		0.52	-0.985	-1.346	-0.073	-0.658	0.606	-0.862		-0.079	-0.541	-0.937	-0.086	-0.59	-1.119	-1.61	0.594	-0.289	-1.067	-1.106	0.261	0.575	-0.015	-0.53	-0.072	1.04	-0.019	-0.515					0.643	-0.667	-0.928	-1.161	0.59	1.34	-0.007		0.281	1.725	0.075	-0.156	-0.093	-0.925		-0.118
mMC010496	activating signal cointegrator 1 complex subunit 3	0.339	0.13	-0.605	-1.026		-0.378	0.016	-0.282	0.812	-0.329	-0.621	-0.877	-0.026	-0.91	-0.319	-0.27	0.234	-0.059	-0.427	-0.386	0.561	1.955	0.995	0.69	-0.132	0.43	1.511	0.245	-0.835	-1.222	-1.071	-1.155	0.703	-0.207	-0.248	0.049	-0.13	-0.18	-0.287	0.259	-0.359	0.455	0.345	0.574	0.047	0.575	1.422	0.862
mMC010499	HEAT repeat containing 7A	-0.771	-0.09	0.785	0.684	-0.093	0.042	-0.144	-0.082					-0.306		-0.159	-0.22					0.101	-0.105	0.065	0.13	0.478	0.54	-0.399	0.435	0.145	0.028	0.449	0.465	-0.447		-0.238		0.55	0.38	0.973	0.079	0.151	-0.545	0.455	-0.136		-0.225	-0.158
mMC010500	signal sequence receptor, alpha	0.589	0.17	-0.175	-0.416	-0.123	-0.478	-0.774	-0.792	0.782	-0.129	-0.361	-0.557	-0.036	0.22	-0.259	-0.7	-0.056	0.231	0.053	-0.186	-0.069	-0.775	-0.775	-1.13	-0.922	-1.5	-1.479	-2.035	0.005	-0.282	-0.391	-0.325	0.393	-0.297	-0.478	-0.461	-0.26	-1.02	-0.647	-0.521	-0.659	-0.935	-0.985	-0.866
mMC010502	coatomer protein complex, subunit beta 2 (beta prime)	-0.601	-0.48	-0.745	-0.796	-0.173	-0.298	-0.134	-0.162	0.592	-0.019	-0.151	-0.227					0.064		0.103	0.004	0.261	-0.035	0.325	0.1	-0.352	-0.79	-0.129	-0.715	-0.055	-0.342	-0.161	0.075	0.843		-0.118	0.029	-0.27	-0.46	-0.767	-0.061	-0.439	-0.205	-0.595	-0.196	0.257		0.132	0.242
mMC010503	interferon induced transmembrane protein 6	1.439	-0.44	-0.015	0.414	-0.433	0.722	0.696	0.948	-0.318	0.011	0.779	0.433	-0.456	0.75	0.931	0.85	-0.486		0.083	-0.126	-0.279	0.315	1.495	1.78	-0.432	-1.12	-0.419	-1.075	0.44	1.478	2.409	1.905	-0.317	0.243	1.052	1.149	-0.55	-1.71	-1.497	-0.681	-0.759	-0.995	-1.055	-0.756	-0.193	0.435	0.037	1.322
mMC010505	phosphatidylinositol binding clathrin assembly protein	-0.141	-0.24	-0.515	-0.116	0.017	0.362	0.156	0.778	0.722	-0.229	-0.201	-0.157	-0.146	0.18	0.391	0.51	-0.186	-0.199	0.143	0.304	0.101	-0.325	-0.675	-0.27	-0.252	-0.32	0.431	-0.135	0.03	0.268	1.009	1.225	0.743	-0.397	-0.038	0.429	-0.31	0.15	-0.207	1.319	-0.679	0.185	-0.695	-0.066	0.277	0.095	0.407	1.152
mMC010506	RIKEN cDNA 2010321M09 gene		-0.05	-0.735	-1.116		-0.368	-0.064	-0.362	0.672	0.021	-0.051	-0.407	-0.266	-0.21	-0.159	-0.56	0.034	-0.019	-0.187	-0.356	0.141	0.115	-0.185	-0.18	-0.742	-0.65	-0.319	-0.735	0.15	0.318	0.049	-0.015	0.733	-0.287	-0.348	-0.331	0.03	0.06	-0.317		-0.329	0.265	-0.555	-0.416	0.057	-0.255	-0.323	-0.278
mMC013332	leprecan-like 2	-0.621		0.505		0.017	0.762	-0.144	1.218	0.182	0.531	1.309	1.093	-0.296		0.081	0.37									-0.382		-0.709	-0.305	-0.035	0.628	0.409	0.905	-0.197	0.133	0.252	0.319	-0.11		0.213	0.419	-0.219	-0.215	-0.095	1.114	-0.243	-0.135	-0.413	-0.048
mMC010507	lipocalin 8	-0.491	-0.07	-0.035	-0.126	-0.633	-0.268	-0.274	-0.122	-0.178	0.081	0.009	0.113	-0.246	-0.43	0.001	-0.11	-0.066	0.021	-0.017	0.004	0.011	0.125	0.295	0.6	-0.002	0.22	-0.019	0.045	0.09	0.308	0.319	0.425	-0.047	-0.047	0.012	0.029	0.09	0.08	0.193	-0.191	-0.019	-0.125	-0.025	0.064	-0.183	-0.105	-0.073	-0.108
mMA035246	vacuolar protein sorting 41 (yeast)					0.147	0.372	0.536	0.548		-0.629	-0.891	0.103	-0.136	0.34	0.031	-0.06	0.024	-0.069	0.073	0.234	-0.449	-0.465	-0.075	-0.38	1.308	0.75	-0.329	1.415		-0.202	0.169	0.435	-0.867	-0.227	-0.138	0.119	0.8	1.22	1.103	-0.711	1.041	-0.925	1.235	0.204	-0.133	-0.045		0.142
mMC010509	dopamine beta hydroxylase	-0.321	0.1	0.135	-0.236	-0.303	-0.058	-0.084	-0.212	0.182	0.141	-0.071	-0.097		-0.74	-0.109	-0.63	0.064	0.131	0.053	-0.006	0.021	0.205	-0.045	0.04	0.038	0.24	-0.009	0.005	-0.19				0.163	0.003	-0.158	-0.191	0.08	-0.14	0.073	-0.311	0.081	0.095	0.015	0.064	-0.243	-0.125	0.027	-0.188
mMC010511	mitochondrial rRNA methyltransferase 1 homolog (S. cerevisiae)	-0.391	0.13	0.155	0.194	-0.113	0.092	-0.074	0.038	0.032	-0.189	-0.021	0.143	-0.406	-0.52		-0.09	0.344	0.321	0.243	0.454	-0.169	-0.435	0.215	0.23	-0.552	-0.59	-0.839	-0.205	-0.195	-0.042	-0.141	-0.265	0.213	0.033	-0.238	-0.161	-0.04	-0.31	-0.077	-0.041	-0.609	-0.075	-0.505	-0.006	-0.363	-0.525	-0.438	0.422
mMC010512	leucyl-tRNA synthetase	0.269	0.78	0.285	-0.266	0.007	0.002	0.136	-0.692	0.552	-0.229	-0.241	-0.417	-0.096	-0.16	-0.719	-0.97	0.684	0.471	-0.267	-0.246	0.091	0.045	-0.295	-1.11	-0.182	0.4	0.131	-0.715	0.015	-0.292	-0.311	-0.495	0.403	-0.407	-0.458	-0.781	-0.21	-0.2	-0.417	-0.791	-0.399	0.585	-0.015	-0.436	-0.023	-0.295	-0.263	-0.028
mMC010513	RELT-like 1	-0.301	0.84	0.375	1.224	0.627	1.162	1.206	1.718	1.092	1.191	1.069	0.723	0.564	0.64	1.381	1.2	0.854	1.071	1.343	1.324	0.231	1.835	1.555	1.61	-0.412	-0.97	-1.439	-1.265	0.65	0.928	0.469	0.755	1.153	0.813	0.922	1.129	-0.51	0.21	0.213	1.319	-0.599	-0.305	-1.655	-0.736	-0.053		-1.093	-0.628
mMC010515	aldo-keto reductase family 1, member B8	-0.971	-1	-0.645	-1.406	-0.403	-0.168	-0.044	-1.342	0.042	-0.549	-0.461	-0.307	-0.216	0.28	-0.139	-0.87	-0.316	-0.939	-1.387	-1.386	-0.209	-1.335	-1.215	-1.13	-0.452	-1.43	-1.649	-1.935	-0.025	-0.462	-0.251	-0.195	0.153	-0.287	-0.358	-0.401	-0.45	-1.43	-1.737	-2.421	-0.369	-0.725	-0.545	-0.216	-0.083	-0.455	-1.233	-0.718
mMC010516	aftiphilin		-0.05	-0.455	0.104	0.047	0.442	0.576	0.708	-0.148	-0.049	0.149	0.183	0.024	0.29	0.491	0.82	-0.246	0.071	0.343	0.574	1.211	3.025	1.815	1.22	0.098	1.03	1.601	1.305	-0.16	0.358	0.849	0.825	0.213	0.063	0.292	0.669	-0.15	-0.06	-0.247	0.729	-0.549	0.415	0.605	0.624	0.077	0.885	1.352	1.012
mMA035249	RIKEN cDNA 2610029G23 gene	0.009	0.56	0.145	-0.486	0.527	0.372	0.626	-0.222	-0.118	0.201	-0.051	0.003	-0.016	0.34	-0.249	-0.54	0.184	0.171	-0.177	-0.666	0.001	0.175	0.135	-0.68	0.588	0.37	0.121	-0.095	0.015	0.318	0.029	-0.065	0.373	-0.107	-0.218	-0.101	0.5	0.55	0.713	0.099	0.701	0.345	0.255	-0.086	-0.163	-0.775	-1.258	-0.898
mMC010519	apolipoprotein A-V		0.11	-0.075	0.024	-0.363	-0.078	-0.044	0.018	-0.138	-0.139	-0.021		-0.176	-0.58	-0.209	-0.51	0.044	0.051	0.063	-0.076	-0.029	0.105	-0.055	0.25	0.078	0.41	0.121	0.105					0.043	-0.117	-0.208	-0.081	-0.01	0.06	0.133		0.151	-0.015	-0.005	-0.016	-0.213	-0.105	0.072	-0.168
mMC010520	peroxiredoxin 2	0.009	0.34	0.275	0.574	0.107	0.402	0.066	0.558	0.212	0.451	0.389	0.503	-0.136	0.75	0.701	0.41	0.194	0.681	0.613	0.754	0.261	0.985	0.865	0.78	-0.002	0.02	0.281	1.075	0.245	0.848	0.929	0.885	0.423	0.263	0.402	0.579	0.27	0.18	0.213	0.199	-0.309	-0.275	0.065	0.674	-0.033	0.345	0.857	0.962
mMC013453	UBX domain protein 1	-1.151		-0.115	-0.396	-0.223	0.172		-0.142	-0.088	0.061	0.529	0.363	-0.416	0.15	-0.109	-0.35	-0.226	-0.099	0.113	0.184					0.018	-0.26	-0.179	-0.005	0.235	0.218	0.229	0.265	0.613	0.173	0.432	0.309	-0.21	-0.44	-0.037	-0.111	-0.589	-0.155	0.035	0.134	-0.303	-0.265	-0.698	0.072
mMC013464	centrobin, centrosomal BRCA2 interacting protein					-0.383	0.392	-0.684	-0.232	0.472	0.401	0.449	-0.297	-0.656		0.191	-0.69				-0.406					-1.012		-2.389		-0.025	0.158	-0.451	-0.925	0.163	-0.167	-0.238	-0.811	-0.63	-1.41	-0.917		-0.649	-0.995	-1.465	-1.096	-0.503	-1.095	-2.138	-1.488
mMC010521	zinc finger, DHHC domain containing 4	0.029		0.175	-0.026	-0.063	-0.038	-0.294	-0.102	0.072	-0.139	-0.091	0.063	-0.166	-0.04	0.111	-0.17	-0.106	0.121	0.253	0.254	-0.009	-0.045	-0.105	-0.11	-0.512	-0.89	-0.569	-0.665	-0.515	-0.362	-0.331	-0.215	0.353	-0.377	-0.338	-0.451	0.1	-0.74	-0.257		-0.279	-0.375	-0.475	-0.306	-0.183	-0.095	-0.433	-0.688
mMC010522	nicotinamide phosphoribosyltransferase	0.749	1.21	0.275	0.074	0.327	0.732	0.876	0.368	0.882	0.361	0.189	0.333	0.304	0.44	0.371	0.94	0.474	0.581	0.633	0.624	1.761	2.975	0.735	0.52	1.638	2.7	2.781	2.425	-0.005	0.078	0.199	0.305	0.913	0.403	0.352	0.359	0.27	0.15	-0.407	0.709	0.281	2.305	1.785	2.104	0.007	1.295	2.142	1.552
mMA031789	protein phosphatase 1, regulatory (inhibitor) subunit 2|predicted gene, EG546723|predicted gene, 100040453|predicted gene, 100040488|predicted gene, EG433058|predicted gene, EG665685	-0.161	0.5	-0.295	-0.456	0.097	0.152	0.496	-0.172	-0.008	0.141	0.029	-0.307	-0.106	0.43	0.021	-0.23	-0.156	-0.119	-0.377	-0.586	0.481	0.555	0.375	-0.06	0.608	0.34	0.171	0.265	0.115	0.178	-0.051	-0.005	0.253	0.153	-0.028	0.009	0.13	0.12	-0.507	0.009	0.161	0.925	0.255	0.244	0.027	-0.005	-0.108	0.122
mMC010525	centrosomal protein 152	-0.141	0.1	-0.275	-0.586	-0.213	-0.388	0.086	-0.312	0.352	0.201	0.049	-0.557	-0.036		0.041	-0.5	-0.326	-0.339	-0.367	-0.576	-0.439	-0.365	-0.575	-0.68	-0.712	-0.68	-0.789	-0.935	0.295	0.108	-0.231	-0.615	0.393	-0.157	-0.178	-0.471	-0.34	-0.55	-0.807	-0.741	-0.819	-0.365	-1.025	-0.966	0.187			-0.678
mMC010526	RIKEN cDNA B930041F14 gene		-0.33	-0.255	-0.096	-0.083	-0.048	0.196	0.248	-0.078	0.061	-0.041	-0.017					-0.066	-0.179	-0.147	0.204	-0.129	-0.265	0.135	0.08	-0.282	-0.13	0.161	-0.025		0.178	0.049	0.165	0.303	-0.187	-0.168	-0.051	-0.08	-0.22	-0.067	0.209	-0.309	-0.405	-0.185	0.184	-0.003
mMC013519	syntaxin 7	-0.141	-0.33	-0.225	-0.026	-0.303	-0.088	-0.434	0.118	0.392	-0.159	-0.241	-0.137	-0.196	-0.42	-0.119	-0.01	-0.166	0.001	0.163	0.234									0.07	-0.292	-0.201	0.135	0.663	-0.387	-0.328	-0.081									-0.213	-0.235	0.087	-0.378
mMA035254	synaptophysin-like protein	-0.181	0.18	0.315	0.144	-0.193	-0.008	-0.014	0.098					-0.206	-0.36	-0.159	-0.21	0.084	0.161	0.153	0.214	0.001	-0.215	-0.605	-0.88	-0.382	-0.85	-0.709	-0.725				-0.475	0.393		-0.678	-0.601	-0.26	-0.83	-1.307	-0.731	-0.579	-0.455	-0.535	-0.356
mMC013529	-		-0.06	-0.165	-0.886	-0.093	0.072	-0.014	-0.462	0.252	0.361	0.109	-0.297	-0.026	-0.46	0.081	-0.72	0.114	0.171	-0.257	-0.646					-0.382	-1.04	-1.189	-1.215					0.463	-0.197	-0.538	-0.851	-0.34	-0.13	-0.177	-0.491	-0.429	-0.545	-0.775	-1.036	0.177	-0.015	-1.483	-0.728
mMC013531	post-GPI attachment to proteins 1					0.637	1.852	1.286	2.448	1.192	1.871	1.969	2.063	0.074	1.69	2.531	2.27	0.494	1.241	1.833	2.234								-0.235	0.49	1.688	1.569	1.575	0.673	1.003	1.562	1.979									0.527	1.005	0.007	-0.078
mMC013537	ribosomal protein S6 kinase polypeptide 1	-1.321	-0.31	0.235	0.424	-0.403	0.432	-0.004	0.458	-0.828	0.191	0.489	0.463	-0.566	0.35	0.121	-0.08	-0.216	-0.039	0.153	0.184					-0.192	-0.58	-0.399	-0.065	-0.27	0.378	0.339	0.675	-0.327	0.193	0.602	0.429	-0.19	-0.37	0.153	0.399	-0.509	-0.485	-0.105	0.184	-0.153	0.085	-0.193	0.282
mMA035255	amiloride-sensitive cation channel 1, neuronal (degenerin)	0.059	0.25	0.205	0.344	-0.093	0.032	-0.234	-0.132	0.212	0.091	-0.011		-0.126	-0.78	-0.049						0.171	0.235	0.125	-0.24	0.048	0.08	-0.149	0.105	0.055				-0.057	-0.047	-0.078	-0.171	0.04	-0.36	-0.047	-0.051	-0.139	-0.215	0.025	0.044	-0.353	-0.145	0.112
mMC013560	regulatory factor X, 6	-0.221	-0.17	0.265	0.204	0.067	0.102	-0.044	-0.072	0.442	-0.029	-0.081	-0.147	-0.036		-0.059	-0.8									-0.152	-0.55	-0.609	-0.465	0.235	-0.242	-0.281	-0.625	0.303	-0.037	-0.168	-0.251	-0.22		-0.447	0.129	-0.109	0.035	-0.315	-0.436	-0.203	-0.175	-0.288	-1.178
mMC010534	RIKEN cDNA 4930565B19 gene|tectonic family member 1	0.089	0.36	0.485	0.324	-0.103	0.162	-0.034	0.028	-0.058	0.131	0.039	-0.077	-0.336	0.17	0.071	-0.36	0.004	0.311	0.143	0.134	0.101	0.605	0.355	0.4	-0.002	0.2	0.131	0.455	0.065	-0.042	-0.051	0.125	-0.127	-0.007	-0.118	-0.091	-0.01	-0.19	0.143	-0.131	-0.179	-0.015	-0.105	0.064	-0.263	0.005	-0.023	0.092
mMC010541	RIKEN cDNA 9630033F20 gene		-0.28	-0.415	-0.706	-0.503	-0.248	0.026	-0.712	-0.568	-0.389	-0.441	-0.447	-0.896	-0.69	-0.459	-0.48	-0.156	-0.379	-0.497	-0.446	-0.649	-0.655	-0.345	-0.62	-0.662	-0.74	-0.199	-0.495		-0.442	-0.621	-0.455	-0.137	-0.697	-0.748	-0.501	-1.22	-0.84	-0.857	-0.911	-0.649	0.105	0.145	0.194	-0.463	-0.605	-0.583	-0.148
mMC010546	poly (ADP-ribose) glycohydrolase					-0.113	0.262	0.066	0.328	-0.078	0.501	0.499	-0.067	-0.316		-0.149	0.17			0.523	0.464	0.261	0.605	0.575	0.47	-0.232	-0.38	-0.049	0.105			-0.451	-0.465	-0.647	-0.067	-0.288	-0.051	-0.16	0.05	-0.097		-0.249	0.615	-0.065	0.594	0.137	0.055	0.182	0.002
mMC013589	SHQ1 homolog (S. cerevisiae)		-0.03	0.035	-0.166	-0.083	-0.068	0.126	-0.192		-0.069	-0.171	-0.137	-0.246	-0.28	-0.309	-0.49									-0.402	-0.31	-0.129	-0.385					-0.027	-0.177	-0.268	-0.161	-0.18	0.22	0.043		-0.219	0.125	-0.195	-0.546	0.027		-0.443	-0.038
mMA035256	DnaJ (Hsp40) homolog, subfamily A, member 1|predicted gene, OTTMUSG00000023442|predicted gene, EG665839|predicted gene, EG622570					-0.023	0.042	-0.234	-0.512	-0.558	-0.459	-0.371	-0.477	0.034	0.68	0.011	0.13	-0.416	-0.469	-0.767	-0.926	-0.319	0.265	0.415	-0.3	-0.072	-0.06	0.541	0.615	0.14	0.248	0.059	-0.165	-1.867	-0.067	-0.318	-0.211	-0.05	-0.01	0.303	0.519	0.071	0.215	0.605	1.034	-0.243	-0.095	0.677	0.092
mMC010551	RIKEN cDNA 2900064B18 gene		-0.06	0.035	0.434	-0.653	-0.178	0.146	-0.092		0.181	0.169	0.383	0.084		0.271	0.66	0.414			0.564	0.051	0.135	0.215	0.45	0.908	0.23	-0.109	0.105	0.44	1.158	1.549	0.875	0.033	-0.067	0.012	0.069	-0.09	0.37	-0.357	-0.491	0.291	-0.415	-0.245	-0.536	0.197	-0.025		0.552
mMC010553	interferon induced with helicase C domain 1		-0.57	-0.615	0.304		0.262	-0.334	0.948	0.482	-0.129	0.069	-0.177	-0.166	0.23	0.391	1.08	-0.116	-0.119	0.193	0.254	1.911	4.815	2.925	2.19	0.378	2.46	3.791	2.655	-0.105	-0.012	0.489	0.685	0.313	0.213	1.122	1.559	-0.78	-0.72	-0.777	0.789	-0.479	2.205	2.435	2.094	0.227	3.265	4.107	2.822
mMC010555	WD repeat domain 40A		0.86	0.245	0.364	-0.593	0.202	0.526	0.218	0.632	0.241	0.299	-0.237	-0.086	0.54	0.181	0.12	0.034	0.061	0.103	0.004	-0.659	0.045	0.075	0.42	-0.502	0.19		0.175	-0.15	0.088	-0.011	0.065	0.913	0.073	0.042	0.169	-0.87	0.22	-0.147		-0.429	0.955	0.235	0.534	0.177	0.215	-0.043	0.192
mMC010558	-	-0.271	0.72	0.925	0.674	-0.353	0.162	-0.154	-0.372	-1.908	0.021	-0.261	0.173	0.054	0.27	0.181	0.29					-0.139	0.445	0.435	0.43	0.288	0.43	0.111	0.695	-0.305	0.128	-0.061	0.095	-1.767	0.343	-0.098	-0.171	0.38	0.81	0.633	0.339	0.291	0.755	0.965	0.414	-0.293	0.095	-0.098	0.382
mMC010563	DNA methyltransferase (cytosine-5) 1	-0.611	-0.25	-1.245	-1.616	-0.013	-0.808	-0.354	-1.472	0.232	-0.399	-0.231						0.004	-0.729	-0.767	-1.486	-0.029	-0.635	-1.135	-1.48	-0.542	-2.12	-3.059	-1.735					0.593	-0.147	-0.108	-0.441	-0.15	-0.89	-1.567	-1.251	-0.649	-1.385	-2.445	-1.526	-0.173	-1.335	-2.698	-1.578
mMC013645	activated leukocyte cell adhesion molecule	-0.711	0.24	0.005	0.234	0.277	0.452	0.836	0.508	0.082	0.271	0.439	0.523	-0.186	-0.02	-0.189	-0.53	0.524	0.131	0.223	0.644					0.748	1.17	0.131	-0.425	-0.025	-0.322	-0.911	-0.685	0.773	-0.097	0.132	-0.031	0.02	-0.12	-0.847	-0.601	0.391	1.215	0.325	-0.716	0.027	-0.715	-1.643	-1.178
mMC010565	zinc finger, matrin type 1		-0.7	-0.405	-0.336	-0.173	-0.358	-0.384	-0.132	0.022	-0.139	-0.331	-0.217	-0.506		0.401		-0.016	-0.129	0.043	0.204	-0.119	-0.255	0.005	-0.03	0.188	-0.42	-0.069	0.285			0.169	0.025	0.193	-0.327	-0.138		0.12	-0.08	0.033	-0.111	0.151	-0.545	-0.245	0.054	-0.053		0.327
mMC010568	F-box protein 32	0.209	0.11	-0.155	-0.316	1.047	0.002	-0.044	-0.062	0.152	0.001	-0.091	0.123	-0.276	-0.54	-0.069		0.324	0.301	0.303	0.144	0.051	0.565	-0.225	-0.15	-0.042	0.21	-0.009	0.275	-0.315	-0.102	-0.151	-0.235	0.503	-0.217	-0.008	0.079	0.05	0.33	0.063	-0.101	-0.189	-0.005	-0.045	0.004	-0.213	-0.135	0.117	0.072
mMC010571	kelch-like 5 (Drosophila)	-0.061		0.085	0.194	-0.003	0.152	-0.304	0.248	0.572	-0.419	-0.081	0.013	-0.256	-0.61	-0.319	-0.06	-0.236	-0.439	0.373	0.484	0.221	-0.085	-0.515	-0.32	-1.102	-1.82	-1.199	-1.415	-0.39	-0.992	-0.651	-0.685	0.273	-0.347	-0.048	-0.011	-0.61	-1.09	-1.047	0.639	-0.879	-0.005	-0.175	0.174	-0.183	-0.025	0.392	0.192
mMC010572	RIKEN cDNA 2810004N23 gene						-0.568		-1.142	0.112	-0.729	-0.521	-0.427	-0.056	-0.31	-0.479	-0.52	-0.166	-0.899		-0.626	-0.159	-1.035	0.115	-0.78	-1.102		-1.019	-1.135	-0.185	-0.372	-0.671	-0.675	-0.897	-0.527	-0.698	-0.631	-0.58	-1.02	-0.607			-0.125	-0.065	-0.316	-0.543	-0.915	-0.853	-0.618
mMC010573	USP6 N-terminal like		0.18	-0.995	-0.766	-0.113	-0.678	0.086	-0.262	0.172	-0.559	-0.281	-0.477					-0.036	-0.629	-0.247	-0.156	0.251	-0.235	-0.695	0.18	-0.092	-0.33	-0.199	0.075		-1.042	-1.091	-0.425	0.173	-0.977	-0.488	-0.171	-0.51	-0.69	-1.427	-0.421	-0.289	-0.075	-0.985	-0.146	-0.043	-1.225
mMC013721	reticulocalbin 3, EF-hand calcium binding domain		-0.04	0.335	0.254	-0.093	0.572	0.406	0.568					-0.226	0.1	0.381	-0.03	-0.156		0.113	0.094					-0.032	-0.06	0.341	0.165					0.023	0.013	0.162	0.119	-0.31	0.09	0.183		-0.219	-0.295	-0.115	-0.226	-0.063			-0.158
mMC010574	C-type lectin domain family 7, member a	-1.501	0.96	1.725	2.834	0.257	2.852	2.326	3.938	-1.788	1.211	1.889	2.633	-0.566	1.94	1.961	2.01	-0.006	1.191	2.373	3.224	2.051	1.695	2.055	3.21	2.248	2.77	2.261	2.055	0.78	2.438	2.989	3.235	-0.457	1.233	2.002	2.599	1.59	3.66	4.003	3.799	0.491	1.645	1.745	2.604	0.307	1.905	1.912	1.722
mMC013729	tRNA isopentenyltransferase 1			-0.045	-0.026	-0.183	0.092	0.206	0.228	-0.828	-0.139	-0.041	0.243	-0.446	0.6	-0.099		0.284	0.061	0.173	0.464					0.208	0.48	0.551	0.805		-0.162	-0.141	0.175	0.143	-0.067	0.132	0.039	-0.01	-0.02	-0.037	-0.091	-0.079	0.245	0.295	0.324	-0.043		-0.078	0.142
mMA032669	calcium and integrin binding family member 2	-0.681	-0.54	-0.075	0.834	-0.223	0.232	-0.134	0.838	-0.408	0.171	0.439	0.813	-0.266	0.19	0.321	0.7	0.104	0.271		1.504	-0.339	-0.535	-0.375	-0.02	-0.252	-0.36	-0.319	-0.345			1.309	1.845	-0.117	-0.057	0.322	0.369	0.26			0.679	-0.129	-0.495		0.694	-0.143		-0.113	0.432
mMC010578	mitochondrial ubiquitin ligase activator of NFKB 1	-0.611	-0.13	-0.435	-0.256	0.217	0.362	0.246	0.478	0.282	0.231	0.389	0.333	0.054	-0.37	0.151	0.22	0.634	0.551	0.703	0.874	0.691	0.965	0.785	0.61	0.318	0.34	0.391	0.255	-0.12	0.388	0.379	0.305	0.493	-0.087	0.162	0.419	0.37	0.09	0.313	0.919	0.291	0.685	0.085	0.334	-0.023	-0.175	-0.078	0.232
mMC010579	DEAD (Asp-Glu-Ala-Asp) box polypeptide 27	-0.451	-0.19	-0.445	-0.916	-0.043	-0.518	-0.144	-0.952	-0.238	-0.219	-0.631	-0.597	-0.246	-0.59	-0.409		0.304	-0.349	-0.677	-0.676	-0.049	-0.505	-0.835	-1.29	0.068	-0.31	-1.199	-0.905	-0.34	-0.382	-0.841	-0.875	-0.827	-0.397	-0.728	-0.611	0.34	0.21	0.053	-0.791	-0.039	-0.495	-0.675	-0.936	-0.323	-0.845	-0.958	-0.748
mMC010581	RIKEN cDNA 4932417H02 gene	-0.271	-0.44	-0.595	-1.076	0.437	-0.178	-0.274	-0.412	0.262	-0.129	-0.241	-0.387	-0.146	-0.59	-0.289	-0.85	0.234	-0.129	-0.147	-0.386	0.311	-0.085	0.045	-0.23	0.138	-0.88	-1.209	-0.885	-0.815	-1.162	-1.381	-1.545	0.443	-0.627	-0.608	-0.541	0.12	-0.57	-0.647	-0.201	0.071	0.025	-0.585	-0.546	-0.283	-1.055	-1.138	-1.198
mMC010583	enoyl Coenzyme A hydratase, short chain, 1, mitochondrial		-0.37	0.415	0.254	-0.313	0.022	-0.604	0.128	0.002	-0.329	-0.151	0.273		0.34	0.291	0.24	0.024	0.181	0.303	0.384	0.181	-0.325	-0.275	-0.51	-0.262	-0.73	-0.619	-0.295	-0.15	-0.042	0.159	-0.005	-0.047	-0.237	-0.178	-0.151	-0.08	-0.56	0.163	0.859	-0.419	-0.395	-0.275	0.544	-0.293	-0.575	-0.378	0.362
mMA032672	centrosomal protein 192	0.319	0.57	0.085	-0.476	-0.093	0.062	0.036	-0.342	0.532	0.391	0.049	-0.457	-0.276	0.01	0.021	-0.35	-0.136	-0.199	-0.327	-0.776	-0.139	0.745	-0.165	0	-0.592	-0.55	-0.329	-0.545	-0.68	-0.312	-0.611	-1.195	0.313	-0.047	-0.308	-0.391	-0.21	-0.24	-0.327	0.829	-0.599	0.145	-0.695	-0.186	0.117	-0.125	-0.308	-0.118
mMC010588	arachidonate lipoxygenase 3	0.809	-0.19			0.007	0.042	0.176	0.338	-0.288	0.011	0.089	-0.037	-0.366	-0.66	-0.189	-0.53	-0.106	-0.049	0.003	0.044	-0.079	0.235	0.295	0.49	0.108	0.05		0.075									-0.09	0.01	-0.087	0.139	-0.009	0.045	0.005	0.114	-0.173			-0.388
mMC010590	protein tyrosine phosphatase, receptor type, S	-0.921	-0.56	-0.725	-0.296	0.107	-0.188	-0.224	0.148	0.472	0.471	0.659	0.453	-0.156	0.14	0.341	0.46	-0.016	0.081	0.333	0.824	0.171	-0.305	-0.595	-0.83	-0.572	-1.21	-2.439	-2.035	-0.16	0.268	-0.281	-0.065	0.453	-0.017	0.272	0.569	0.01	-0.61	-0.287	0.809	-0.439	-0.375	-1.675	-0.786	-0.183	-0.415	-1.153	-0.758
mMA035262	-	-0.341	0.13	0.215	0.164	-0.383	-0.138	-0.134	-0.042	-0.408	0.061	0.079	0.203	-0.296	-0.17	-0.009	-0.18	-0.126	-0.029	-0.037	-0.096	0.181	0.515	0.455	0.78	0.048	0.46	0.241	0.305	0.035		0.409	0.445	-0.237	0.033	0.002	0.069	0.28	0.49	0.653	0.369	0.161	0.165	0.355	0.254	-0.273	-0.155	-0.338	-0.278
mMC010596	chromodomain helicase DNA binding protein 4	0.079	0.69	1.275	1.414	0.107	0.382	0.486	0.278	-1.148	0.081	-0.041	0.023	-0.386	-0.27	0.001	-0.25	0.234	0.691	0.163	0.424	-0.349	-0.625	0.045	-0.43	0.268	0.15	-0.169	0.135	0.755	0.708	0.709	0.375	-0.727	0.503	-0.138	-0.481	0.58	1.07	1.253	-0.061	0.341	-0.795	0.585	0.194	-0.213	-0.205	-0.243	-0.098
mMA032673	target of myb1-like 1 (chicken)	0.579		0.275	0.184	-0.143	-0.028	-0.184	0.228	-0.198	0.021	-0.141	0.163	-0.216	-0.52	0.091	-0.2	-0.116	-0.239	0.023	-0.086	0.001	-0.115	-0.325	-0.27	-0.032	-0.06	-0.479	-0.425	-0.2	-0.162	-0.151	-0.385	-0.077	0.133	-0.118	0.089	0.06	-0.19	-0.077	-0.231	0.221	-0.245	-0.205	-0.056	-0.153	-0.255	0.042	-0.078
mMC010602	zinc finger CCCH type containing 12C		-0.1	-0.825	-0.836	0.187	-0.288	0.286	0.158	0.902	0.241	0.469	0.513	1.594	0.01	0.001	1.43	-0.106	-0.099	0.073	0.444	1.161	1.575	0.655	0.14	1.718	1.91	1.811	1.315					1.663	0.373	0.472	0.619	1.58	-0.11	0.033		2.451	2.965	1.665	1.174	1.907	1.885	2.157	2.082
mMA035266	ubiquilin 1	0.449		0.865	0.334	0.047	-0.788	-0.104	-1.112									-0.496	-0.609	-0.987	-1.206	0.331	0.615	0.145	-0.08	0.768	0.69	-0.219	0.715						0.203	-0.408	-0.511	0.87	0.8	0.933	0.109	0.801	0.325	0.845	0.304	-0.253	0.095	0.297	0.432
mMC013798	immunoglobulin mu binding protein 2	0.029	0.24	0.365	0.284	-0.233	-0.058	-0.204	-0.052	0.012	-0.149	-0.031	-0.107	-0.196	-0.6	0.031	-0.32									-0.022	0.06	-0.129	0.035	-0.175				0.023	-0.107	-0.198	0.019	0.02	-0.47	-0.027	-0.691	-0.099	-0.225	-0.125	-0.026	-0.093	0.005	0.237	0.062
mMC013807	AT rich interactive domain 1B (SWI-like)		0.06	0.025	0.144	-0.403	0.152	0.026	0.098	-0.188	-0.109	0.079	-0.197	-0.136	-0.73	-0.009	-0.32	0.024	-0.009	0.133	0.174					0.068	0.18	0.161	0.115					0.013	-0.197	0.032	0.049	-0.11	0.13	0.143		-0.099	0.005	0.105	0.074	-0.203	-0.295	-0.173	-0.368
mMC013809	ribosomal protein, large, P0	-0.031		-0.015	0.084	0.167	0.112	-0.044	0.088	0.122	-0.139	-0.011	-0.127	-0.096	0.4	0.291	0	0.004	0.011	0.303	0.344					-0.222	-0.48	-0.799	-1.105	-0.475	-0.232	-0.281	-0.635	0.503	-0.007	0.012	-0.101	-0.03		-0.247		-0.059		-0.485	-0.546	-0.083	-0.015	-0.343	-0.378
mMC010604	splA/ryanodine receptor domain and SOCS box containing 4	0.519	0.12	-0.105	-0.326	1.107	0.072	-0.024	-0.262	0.082	-0.089	-0.051	0.323	-0.186	-0.57	-0.139	-0.44	0.104	-0.239	-0.157	-0.256	0.051	-0.405	-0.395	-0.56	-0.522	0.36	0.421	0.835	-0.215		0.299	0.325	0.413	0.023	0.092	0.169	-0.05	-0.93	-0.497	-0.581	0.381	0.295	0.595	0.944	-0.113	-0.525	-0.193	0.382
mMC010606	ribosomal protein L8	0.089	0.06		0.214	0.287	0.372	0.156	0.128	-0.628	-0.519	-0.341		-0.296	0.14	-0.019	-0.25		0.261	0.183	0.224	0.261	0.345	-0.585	-0.39	-0.152	-0.43	-0.579	-0.795	-0.2	0.478	0.519	0.225	-0.077		-0.308	-0.051	-0.07	-0.35	-0.207	-0.201	-0.199	-0.015	-0.495	-0.846	-0.403	-0.565	-0.648	-0.178
mMC010612	sorting nexin 7		0.65	-0.755	-0.736	0.147	-0.378	0.646			0.351	-0.171	-0.257	0.364	0.12	0.031	-0.4	0.364	0.431	0.143	0.194	-0.039	0.695	0.115	0.02	-0.012	-0.69	-0.589	-0.325					0.803	-0.107	-0.668	-0.391	0.07	0.68	-0.377		0.381	0.845	-0.045	0.054	0.017	-1.055		-0.018
mMA035267	regulator of G-protein signaling 1	1.309	-0.68	-1.465	-0.846	0.717	-2.018	-1.554	-2.042	-1.478	-1.309	-0.891	-0.777	-1.676	-2.73	-2.999	-1.91	-1.596	-2.639	-2.387	-1.676	1.741	2.175	-0.185	-0.64	2.088	3.03	2.251	2.535	-1.625	-1.762	-1.841	-2.975	-1.667	-1.057	-1.318	-1.451	1.41	-0.81	-1.557	-0.751	3.311	1.115	-0.435	-0.646	-2.023	-2.205	-0.963	-1.048
mMC010616	RIKEN cDNA B930096M23 gene	-0.641	0.21	0.155	0.444	-0.273	0.102	-0.044	0.158	-0.668	0.171	0.089	0.353	-0.116		0.251	0.24		0.111	0.023	0.324	-0.509	0.155	0.195	0.53							0.259	0.385	-0.697	0.133	0.362	0.489	0.12	0.33	0.333		-0.179	-0.055	-0.005	-0.086	-0.253	-0.045	-0.053	-0.188
mMA035269	Werner helicase interacting protein 1		0.04	0.075	-0.036	-0.103	-0.148	0.436	0.148		0.061	-0.481	0.063			-0.069	-0.5		-0.199	-0.107	-0.086	0.261	0.115	0.205	0.12	0.558	0.5	0.261	0.925		0.198	0.079	0.025	-0.707	0.243	-0.238	-0.081	0.51	0.87	0.643	0.059	0.341	0.175	0.685	0.084	-0.273			0.312
mMC010618	schlafen 5						0.332		0.918	-0.578	-0.969	-0.221	0.503	-0.366	-0.07	0.301	1.7	-0.396	-0.669	0.463	0.504	1.541	3.655	2.525	2.04	2.008	2.72	2.331	3.025	0	-0.052	0.999	1.235	-1.597	0.093	1.312	2.179	-0.15	-1.9	-0.617		0.061	0.395	2.915	2.214	-0.223	2.905	4.357	3.142
mMC010621	glucosaminyl (N-acetyl) transferase 2, I-branching enzyme		-0.15	-1.425	-0.686	-0.093	-0.908	-0.464	-0.392	0.672	-0.999	-0.551	-0.947	-0.306		-0.469			0.031	0.253	-0.156	1.071	1.755	0.325	0.13	0.438	0.17	-0.749	-0.615	1.7	1.298	1.409	1.135	0.213	-1.157	-0.738	-0.871	-0.77	-2.23	-2.227	-2.231	-0.079	0.175	-0.625	-0.176	-0.253			1.312
mMA035270	core-binding factor, runt domain, alpha subunit 2, translocated to, 3 (human)	0.549	-0.3	-0.485	-0.096	-0.093	-0.098	0.116	0.228	-0.418	0.091			-0.216	-0.52	0.091	-0.18		-0.079	-0.157		-0.019	0.035	0.255	0.18	0.258	0.18	0.311	0.205					-0.077	-0.197		-0.101	0.03	0.22	-0.117	0.029	0.111	0.065	0.115	0.094
mMA035273	MIF4G domain containing	-0.721	-0.07	0.415	0.544	-0.193	0.452	0.206	0.718	-1.038	0.631	0.279	0.563	-0.346	0.62	0.201	0.38	-0.306	0.151	0.183	0.124	-0.189	-0.365	0.225	0.95	0.248	-0.02	0.541	0.855	0.14	1.318	1.309	1.345	-0.987	0.253	0.302	0.469	0.28	0.31	0.863	0.809	0.141	0.005	0.255	0.694	-0.113	-0.115	-0.488	0.602
mMA031791	transglutaminase 2, C polypeptide	-0.751	-2.11	-2.315	-1.706	0.107	-1.448	-1.384	-1.182	0.252	-0.879	-0.871	-0.737	-0.306	-0.45	-0.949	-0.34	0.004	-0.849	-0.767	-0.466	0.611	-0.285	-1.065	-1.1	1.328	1.06	-0.059	1.465	-0.67	-1.252	-1.561	-1.085	0.573	-0.607	-0.748	-0.421	-0.2	-1.87	-2.917	-2.381	0.851	0.425	-0.875	-0.996	-0.073	-0.615	-0.223	0.842
mMC010627	gastrulation brain homeobox 2		-0.15	-0.165	-0.076		-0.128	-0.124	-0.022						-1.12			-0.196	-0.149	-0.247	-0.266	-0.099	-0.115	-0.155	0.08	0.058	0.16	-0.069	-0.105					-0.067	-0.237	-0.268	-0.141	-0.01	0.15	0.193		-0.009	-0.235	-0.085	-0.216	-0.273		-0.328
mMA035276	solute carrier family 35, member B2	-0.211	-0.14	0.785	0.684	-0.323	-0.108	-0.424	-0.302					-0.296	0.14	-0.039	0.11	-0.376	-0.259	-0.317	-0.256	-0.149	-0.295	-0.155	0.21	0.138	-0.25	-0.719	-0.115					-0.347	0.163	0.062	0.139	0.25	0.01	0.443		0.241	-0.395	-0.015	-0.056	-0.013	-0.205	-0.373	0.242
mMA035277	protein phosphatase 2 (formerly 2A), regulatory subunit B (PR 52), alpha isoform					-0.143	-0.988	-0.134	-1.342					-0.406	-0.22	-0.519	-0.17	-0.436	-0.529	-0.687	-0.796	-1.079	0.415	-1.235	-1.65	0.668	1.23	0.691	0.465	-0.25	-0.322	-0.131	-0.495	-3.027	-0.157	-0.398	-0.071	0.26	0.4	0.203		0.871	-0.695	0.485	0.464	-0.153	0.285	0.557	0.522
mMC010635	3'-phosphoadenosine 5'-phosphosulfate synthase 1		-0.28	-0.145	-0.006	-0.263	0.272	-0.024	0.228	0.412	0.341	0.289	0.043	-0.196	0.46	0.111	0.08	-0.206	-0.259			0.151	-0.245	-0.075	0.07	-0.192	-0.4	0.171	-0.855	0.08	0.268	0.219	0.105	0.333	-0.037	0.022	0.089	-0.59	-0.45	-0.497	-0.041	-0.449	0.195	0.345	0.604	0.017	0.205	0.302	0.402
mMC010637	family with sequence similarity 118, member B		-0.11	-0.155	-0.116	-0.093	0.002	0.176	-0.002		0.371	0.379	0.283		-0.6		0.13	0.334	0.471	0.293	0.174	-0.259	-0.155	0.445	0.51	0.128	0.23	0.241	0.185					0.433	0.143	0.152	0.179	-0.14	0.11	0.443	0.349	0.141	0.325	0.205	0.354	-0.003	-0.155	-0.593	-0.088
mMC010640	transmembrane protein 195			-0.035	1.134	-0.053	0.202	-0.104	0.908					-0.336		1.411	1.56	0.394	0.651	1.183	1.284	0.161	0.315	0.775	1.41	0.298	0.39	-0.019	0.105			0.809	0.865	0.023	-0.467	0.142	0.619	0.3	0.22	0.503		0.251	-0.115	0.045	-0.056
mMA032676	-	0.259	0.32	0.475	0.484	0.007	-0.018	-0.224	-0.302	0.522	-0.089	0.159	0.173	-0.156	-0.59	-0.029	-0.18			-0.027		0.111	-0.245	-0.025	-0.45	-0.292	-0.6	-0.329	-0.015	0.315		0.039	0.155	0.213	-0.057	-0.028	-0.121	-0.14	-0.74	-0.357	-0.191	-0.029	-0.135	-0.005	0.154	-0.403	-0.365	0.227	0.052
mMC010643	LSM4 homolog, U6 small nuclear RNA associated (S. cerevisiae)	0.069	0.27	0.305	-0.096	-0.143	0.022	-0.454	-0.702	-0.278	-0.159	0.069	-0.207	-0.126	0.35	-0.149	-0.15	0.034	0.211	0.083	-0.786	0.051	-0.055	-0.375	-0.64	-0.152	-0.21	-0.359	-0.605	-0.435	0.168	-0.071	-0.255	-0.197	0.323	-0.568	-0.841	-0.13	-0.52	-0.047	-0.841	-0.299	-0.265	-0.425	-0.416	-0.133	-0.005	-0.348	-0.508
mMC010644	protein tyrosine phosphatase, non-receptor type 22 (lymphoid)					-0.473	-0.138	-0.334	-0.242	0.452	-0.219	0.419	-0.007	-0.376	-0.15	-0.079	-0.58					-0.519	-1.225	0.755	0.94	-1.782	-3.22	-3.509	-3.145	-0.93	-0.572	-0.851	-0.945	0.243	0.033	0.182	-0.131	-0.79		-1.797			-0.165		-1.346	-0.103	-0.235	-1.043	0.482
mMC010645	Williams-Beuren syndrome chromosome region 16 homolog (human)	-0.161	-0.39	-0.745	-1.176	-0.223	-0.668	-0.084	-1.012	0.312	-0.339	-0.351	-0.557	-0.216	-0.49	-0.539		-0.066	-0.379	-0.777	-0.476	-0.039	-1.225	-0.555	-0.85	-0.542	-0.9	-1.089	-1.315	0.055	-0.432	-0.861	-0.635	0.043	-0.367	-0.438	-0.441	-0.36	-0.33	-0.557	-0.831	-0.419	-0.125	-0.745	-0.796	-0.083		-0.583	-0.328
mMA035281	bifunctional apoptosis regulator		0.3	0.445	0.584	0.167	0.422	0.476	0.498	-1.868	0.201	0.049	0.363	-0.326	0.49	0.431	0.51	-0.036	0.301	0.223	0.354	0.141	1.745	1.085	0.79	0.468	1.17	1.131	1.495		0.658	0.829	0.955	-1.647	-0.007	0.082	0.339	0.26	0.75	0.873	1.039	0.001	0.595	1.225	1.034	-0.183	0.455		1.062
mMC014002	CD33 antigen	0.239	-0.11	-0.745	0.074	-0.173	-0.748	-0.794	-0.262					-0.256		-1.029	-0.91	-0.546	-0.909	-0.547	-0.266					0.058	-0.22	-0.499	0.175	0.015	-1.142	-1.641	-1.865	0.033	-0.847	-1.118	-1.181	-0.27	-0.89	-1.197	-1.651	0.151	0.435	-0.555	-0.416	-0.233	-0.965	-0.373	-0.168
mMC010652	pyrophosphatase (inorganic) 2			-0.525	-0.436		0.072	-0.394	-0.012					-0.226	-0.26	-0.179	-0.48	-0.106	-0.269	-0.127	-0.156	0.061	-0.295	-0.515	-0.16	-0.402	-1.12	-1.449	-1.345	-0.585	-0.932	-0.931	-0.855					-0.53	-0.74	-0.637		-0.199	-0.575	-0.995	-0.536	-0.233	-0.345	-0.918	-0.718
mMA035282	acyl-Coenzyme A dehydrogenase, long-chain		0.5	0.365	0.154	-0.033	0.282	0.296	0.058	-1.008	0.271	0.189	-0.037	-0.136	0.13	-0.289	-0.26	-0.416	-0.119	-0.327	-0.396	-0.239	0.225	0.085	-0.45	0.258	0.19	0.191	0.245	0.3	0.298	0.119	0.065	-2.977	-0.217	-0.438	-0.251	0.1	0.66	0.613	0.869	0.171	0.005	0.395	0.354	-0.083	0.025	-0.273	-0.028
mMA031794	Suppression of tumorigenicity 7	-0.621	-0.25	-0.415	-0.476		0.212	-0.124	0.118	0.492	0.061	0.079	0.183	-0.046	0.59	0.461	0.76	-0.126	-0.079	0.023	-0.036	0.591	0.315	-0.675	-1.03	0.478	2.32	1.011	0.645	-0.195	-0.252	0.029	0.275	0.963	0.013	0.252	-0.071	0.83	1.33	0.123	0.729	0.371	1.825	0.535	0.254	0.047	1.395	2.407	1.182
mMA035284	RIKEN cDNA 2410024N18 gene		0.56	-0.175	0.324	0.197	0.072	0.556	0.378		0.261	-0.111	0.463	0.264	0.03	-0.199	0.1			-0.287	0.034	-0.359	-0.565	-0.245	0.03	0.258	0.47	0.461	0.825					-0.407	0.113	-0.208	0.049	0.68	1.74	0.363	0.229	0.551	0.335	-0.255	0.074	0.157	0.005		0.042
mMC010660	gene trap ROSA b-geo 22	-0.711	0.02	0.575	0.754	-0.093	0.852	0.496	0.748	-1.088	0.071	0.339	0.413	-0.396	-0.02	0.321	0.25	-0.076	0.111	0.363	0.374	-0.149	0.085	0.665	0.57	0.178	-0.15	0.131	0.885	0.035	0.648	0.779	0.885	-1.477	0.333	0.312	0.509	0.23	0.21	0.583	0.419	-0.319	-0.145	0.305	0.514	-0.333	-0.095	-0.563	0.112
mMC010663	BCL2-associated athanogene 5						-0.218	-0.284	-0.162	0.582	-0.219	-0.091	-0.027	-0.326	-0.22	-0.109	-0.04	-0.176	-0.259		-0.026	-0.719	-1.155	-0.725	-0.85	-1.082	-1.41	-0.909	-0.955		-0.322	-0.161		0.613	-0.437	-0.218	-0.031	-0.12	0.15	0.073		-0.569	-0.325	-0.535	-0.486	-0.243	-0.895	-0.968	-0.128
mMC010665	fermitin family homolog 3 (Drosophila)	-0.201	-0.04	0.715	0.354	-0.663	-0.058	-0.464	-0.212	-1.798	-0.029	-0.401	0.283	-0.306	0.65	0.241	0.5	-0.086	0.251	0.203	-0.086	0.181	-0.005	0.605	0.58	0.348	-0.1	-0.299	0.395	-0.385	0.338	0.609	0.555	-1.657	0.293	0.282	0.419	0.46	0.28	0.653	0.499	0.021	-0.055	0.465	0.304	-0.073	-0.195	0.302	0.962
mMC010666	basigin	-0.261	-0.13	0.225	-0.406	-0.343	-0.208	-0.364	-0.592	-0.188	-0.059	-0.121	0.023	-0.066	0.28	0.041	-0.11	-0.276	0.021	-0.117	-0.386	0.441	0.605	0.215	0.14	0.168	-0.11	-0.279	0.465	-0.095	0.248	0.219	-0.185	-0.177	-0.027	-0.278	-0.121	0.05	-0.27	-0.107	0.269	-0.119	0.115	-0.225	0.024	-0.113	-0.235	0.002	0.472
mMA032680	sigma non-opioid intracellular receptor 1	0.109	-0.27	0.145	-0.156	0.047		0.076	-0.322	-2.638	-0.209	-0.771	-0.337	-0.406	0.1	-0.279	-0.41	-0.386	-0.369	-0.787	-0.966	-0.259	-0.465	-0.345	-0.21	0.098	-0.69	-0.719	-0.175	-0.085	-0.292	-0.441	-0.565					0.28	0.28	0.513	0.199	0.241	-0.475	-0.075	-0.166	-0.113	-0.545
mMC010674	mitochondrial ribosomal protein L53	-1.301	-0.45	-0.525	-0.756	-0.933	-0.148	-0.214	-0.572	-0.498	-0.159	-0.301	-0.297	-0.466	0.04	-0.279	-0.43	-0.356	-0.239	-0.477	-0.716	-0.809	-0.725	-0.435	-0.9	-0.472	-0.4	-0.119	-0.105	-0.8	-0.212	-0.281	-0.325	0.003	-0.167	-0.088	-0.061	-0.42	-0.24	0.093	-0.441	-0.549	-0.235	0.175	0.264	-0.243	-0.315	-0.298	0.012
mMC010677	raftlin lipid raft linker 1	-0.511	-0.2	-0.245	-0.546	-0.183	0.062	0.026	0.038	0.162	-0.049	-0.031	-0.007	-0.186	-0.35	0.021	-0.06	-0.096	0.001	-0.007		0.171	0.425	0.025	-0.29	0.118	0.14	-0.099	0.045	-0.32	-0.282	-0.171	-0.305	0.373	-0.197	-0.178	-0.001	-0.15	-0.42	-0.427	-0.241	-0.079	0.005	-0.275	-0.106	-0.253	-0.155	0.277	0.082
mMC010678	peptidylprolyl isomerase (cyclophilin)-like 1	0.249		-0.045	-0.936	-0.243	-0.408	-0.454	-0.732	0.182	-0.179	-0.471	-0.657	-0.196		-0.289	-0.91	-0.056	-0.219	-0.357	-0.536	-0.019	-0.645	-0.575	-1.02	-0.412	-0.82	-1.319	-1.295	-0.075	-0.192	-0.521	-1.125	0.223	-0.247	-0.598	-0.781	-0.11	-0.77	-0.537	-0.421	-0.349	-0.755	-1.135	-0.916	-0.063	-0.385	-0.468	-0.788
mMA035286	histone deacetylase 5	-1.111	-0.15	0.615	0.784	-0.173	0.072	0.216	0.168	-0.878	-0.039	-0.281	0.483	-0.256	0.01	0.161	-0.06	-0.196	0.311	0.443	0.064	0.151	0.305	0.435	0.97	0.318	0.29	-0.419	0.755	0.14	0.528	0.719	0.875	-0.427			-0.011	0.45	0.84	0.923	-0.101	0.181	-0.555	0.025	-0.086	-0.243	-0.425	-0.618	0.182
mMC010680	-	0.039		-0.105	0.214	0.187	-0.118	-0.324	-0.182	0.392	-0.649	-1.131	-0.647	-0.176	-0.19	-0.209	-0.36	-0.276	-0.379	0.023	0.184	1.111			-0.36	-0.392	-0.67	-1.849		0.205	-0.762	-0.941	-1.175	-0.227	-0.407	-0.018	-0.341	-0.27	-1.08	-0.497	1.539	-0.449	-0.065	-1.295	-1.066	-0.013	0.185	0.292	-0.168
mMC010681	Fc receptor, IgG, alpha chain transporter	-1.271	-0.65	-0.265		-0.413	0.152	-0.024	0.938	-0.138	0.331	0.799	0.813	-0.306	-0.31	0.631	0.84	-0.166	0.041	0.583	1.074	0.041	-0.005	0.075	0.47	-0.122	-0.19	-0.159	-0.125	0.235	0.718	0.999	1.535	0.123	0.313	0.602	0.869	-0.07	-0.21	0.193	0.759	-0.329	-0.405	-0.385	-0.036	-0.063		0.097	0.452
mMC010683	RIKEN cDNA 2810403A07 gene	0.509	0.46	-0.025	0.234	-0.103	0.272	0.376	0.368	0.482	0.401	0.489	0.053	-0.136	0.36	0.201	0.29	-0.126		-0.087	0.094	-0.409	1.055	0.365	0.57	-0.362	0.76	1.121	0.775	-0.45	-0.052	-0.041	-0.065	0.743	0.173	0.282	0.549	-0.31	0.35	-0.187	0.149	-0.739	0.485	-0.075	0.334	0.027	0.155	-0.028	0.352
mMA032687	plectin 1	-0.191	0.19	0.445	0.484	-0.013	0.062	-0.214	0.028					-0.406		-0.189						0.171	0.235	0.115	-0.13	0.018	0.14	-0.089	0.345	0.025				-0.097	-0.117	-0.018	-0.281	0.17	-0.24	0.263	-0.021	-0.079	-0.215	0.145	0.074	-0.443	-0.165	0.042	-0.138
mMC010685	FXYD domain-containing ion transport regulator 5	-1.301	-0.96	-0.485	0.004	-0.203	0.522	-0.024	0.558	-0.578	-0.149	-0.171	-0.027	-0.416	0.07	-0.159	-0.17	-0.046	0.001	0.323	-0.026	-0.049	-0.135	0.625	1.37	-0.582	-1.07	-0.909	-0.575	-0.275	0.958	1.249	1.135	0.463	0.053	0.252	0.599	-0.4	-0.95	-0.747	-0.291	-0.659	-0.825	-1.475	-1.126	0.027	-0.375	-1.313	-0.398
mMC010689	predicted gene, ENSMUSG00000072769	-0.321	0.79	0.865	0.054	-0.273	0.422	0.776	-0.062	0.462	0.561	0.649	0.843	0.094		0.611	0.07	0.224	0.271		0.564	-0.489	-0.405	-0.175	-0.19	0.388	1.5	0.981	-1.085	-0.03	0.348	0.349	0.485	0.633	0.373	0.242	0.349	0.15	-0.08	0.183	-0.381	0.431	1.325	1.145	0.274	-0.113	-0.455	-1.068	-1.868
mMC010690	v-raf-leukemia viral oncogene 1	-0.041		0.565	0.624	-0.183	0.362	0.326	0.298	-0.098	0.291	0.209	0.443	-0.256	0.86	0.391	0.59	0.254	0.571	0.643	0.634	0.221	1.245	0.235	0.51	0.398	0.32	0.321	0.825	-0.105	0.368	0.249	0.185	0.223	0.463	0.182	0.329	0.27	0.06	0.093	0.319	-0.149	1.065	1.105	1.484	-0.063	0.045	0.267	0.702
mMC010691	electron transferring flavoprotein, dehydrogenase	0.189	0.43	0.315	-0.026	0.407	0.382	0.326	0.118	-0.118	0.101	0.059	-0.117	-0.126	0.02	0.081	-0.19	0.334	0.531		0.094	0.601	0.585	0.405	0.3	-0.282	-0.69	-0.619	-0.445	-0.27	-0.012	-0.261	-0.805	-0.087	-0.017	-0.248	-0.221	0.26	0.3	0.253	0.949	-0.299	-0.105	-0.295	-0.216	-0.253	-0.045	-0.338	-0.248
mMA035288	transcription factor A, mitochondrial	0.179	0.83	0.355	0.054	0.237	0.212	0.376	-0.052	0.132		-0.191		-0.296	0.05	-0.079	-0.26	0.024	0.021	-0.047	-0.296	-0.419	0.425	-0.415	-0.39	-0.662	0.11	-0.029	-0.305				-0.655	0.273	-0.097	-0.338	-0.281	0.22	0.48	0.283	0.259	-0.269	0.675	0.025	0.184	-0.133	-0.215	-0.403	-0.168
mMC010696	RIKEN cDNA 2310051F07 gene					0.187		1.136	0.418	1.092	1.041			0.104	0.15	-0.099	-0.23	0.484	0.331	0.183	0.464	-0.499	0.795	0.765	0.32	-0.482	-0.35	0.781	-0.165		0.078	-0.651		1.133	0.463	0.282	0.569	-0.26	1.14	0.273	0.719	-0.249	1.235	0.155	0.074		-0.785
mMC010697	oligonucleotide/oligosaccharide-binding fold containing 2B		-0.43	0.145	-0.066	-0.233	0.222	0.046	-0.012	-0.628	-0.129	-0.161	-0.107	-0.346	-0.02	-0.139	-0.28	-0.086	-0.059	-0.007		-0.179	0.095	0.175	0.42	-0.182	-0.28	0.081	-0.035				0.545	-0.217	-0.037	0.042	-0.001	-0.18	0.18	0.343	0.079	-0.109	-0.145	0.125	0.024	-0.013		-0.583	-0.338
mMC010699	histone cluster 1, H1c	-0.541	-0.59		0.234	-0.283	-0.078	-0.084	1.008					-0.496	-0.19		0.04	0.414	0.531	0.303	1.334	-0.489	-1.185	-0.295	-0.49	-0.332	-1.57	-1.209	-1.985	0.22	-0.182	0.879	1.155	0.233	-0.207	0.892	1.569	0.19	-0.11	0.553	0.799	-0.359	-1.235	-1.505	-0.746	0.277	-0.445	-1.473	0.112
mMC010702	lipocalin 12	-0.171		0.135	0.044	-0.273	-0.138	-0.294	-0.172	0.032	-0.129	-0.011		-0.366	-0.92	-0.139	-0.36	0.084	0.041	0.043	0.174	0.241	0.375	0.155	0.17	0.018	0.13	-0.159	-0.095	-0.395				0.013	-0.207	-0.238	-0.051	-0.01	-0.4	-0.137	-0.221	-0.209	-0.265	-0.195	-0.036	-0.393	-0.075	0.117
mMC010704	SEC63-like (S. cerevisiae)	-0.091				0.137	-0.028	-0.494	0.298	0.802	-0.179	-0.061	0.013	-0.236	0.13	-0.109	0.17	0.354	0.241	0.163	0.564	-0.129	-0.735	-0.605	-0.91	-0.862	-1.59	-1.489	-1.455	0.14	-0.362	-0.171	-0.385	0.503	-0.757	-0.418	-0.211	-0.65	-1.43	-0.907	-0.371	-0.629	-0.895	-0.925	-0.556	-0.063	-0.305	-0.118	0.372
mMC010705	ubiquitin-conjugating enzyme E2D 1, UBC4/5 homolog (yeast)		0	-0.295	-0.176		-0.048	0.386	0.078	0.532	0.021	0.109	-0.147	-0.326	-0.16	0.241	0.36	-0.476	-0.249	-0.067	0.094	-0.029	0.675	0.545	0.18	-0.532	-0.07	-0.119	-0.715		-0.152	-0.271	-0.095	0.643	-0.057	-0.038	0.139	-0.52	-0.12	-0.457	0.519	-0.809	0.335	-0.145	-0.426	-0.103			-0.298
mMC010707	endoplasmic reticulum metallopeptidase 1		-0.59	-1.345	-1.056	-0.203	-0.948	-0.574	-0.542	0.302	-0.529	-1.161	-1.177	0.104	-0.7	-0.669	-1.1	0.004	-0.349	-0.837	-0.746	-0.049	-0.715	-0.635	-0.54	-0.552	-1.49	-1.319	-1.535	-0.165	-0.922	-1.041	-1.265	0.403	-0.587	-0.838	-0.751	-0.41	-1	-1.857	-1.151	-0.559	-1.215	-2.025	-1.176	-0.103			-0.508
mMC014241	NECAP endocytosis associated 1	-0.481	0.22	0.355	0.144	-1.023	-0.088	-0.404	-0.412	-0.118	-0.139	-0.261	0.123	-0.306	-0.2	-0.029	0.13	-0.236	-0.099	-0.247	-0.206									-0.185	0.078	0.329	0.125	0.403	0.303	0.132	0.319	0.09	0.37	0.353	-0.411					-0.023	0.025	0.362	0.492
mMC010709	macrophage scavenger receptor 1						-0.258	-0.654	-0.092		-0.829	-1.211	-0.457	0.004	-0.46	-0.319	-0.1	0.014	-1.159	-1.277	-0.756	-0.269	-0.075	-0.385	0.2	-0.042	-0.6	-0.149	-0.015					0.063	-0.517	-0.408	0.269		-0.56	-1.337		0.191	0.195	0.375	0.244	0.167	0.485		1.542
mMA035289	armadillo repeat containing 8					-0.173	0.072	-0.104	-0.252					-0.376		-0.099	-0.13	-0.086			-0.066	0.251	2.205	0.245	0.12	-0.212	0.77	0.871	0.615					0.573	-0.017	-0.278	-0.091	-0.05	0.22	-0.007		0.001	1.015	0.295	0.284	-0.093	0.335	0.472	0.012
mMC010711	M-phase phosphoprotein 10 (U3 small nucleolar ribonucleoprotein)		0.19	-0.515	-0.566		-0.438	-0.164	-0.442	0.072	-0.349	-0.381	-0.447	-0.606	-0.74	-0.509	-0.5	-0.046	-0.409	-0.337	-0.256	-0.549	-0.835	-0.505	-0.45	-1.122	-0.96	-1.249	-1.335					0.363	-0.327	-0.318	-0.321	-0.82	-0.53	-0.867		-0.759	0.405	-1.055	-0.916	-0.383	-0.645	-0.608	-0.238
mMC010714	SFT2 domain containing 2	-0.301	0.54	0.545	0.924	-0.233	0.882	0.416	1.118	0.362	0.101	0.639	0.513	-0.516	-0.21	0.351	0.35	0.094	0.421	0.793	1.334	0.611	0.285	0.265	0.71	-0.672	-0.43	-0.279	-0.645	-0.58	-0.452	-0.421	-0.355	0.203	-0.007	0.222	0.429	0.38	0.46	0.703	1.409	-0.899	-0.005	-0.545	0.384	0.117	0.085	-0.158	0.282
mMC010715	MAD homolog 3 (Drosophila)	0.299	-0.09	-0.035	0.544	0.007	-0.048	-0.384	0.358	0.162	-0.499	0.109	0.223	-0.126	-0.61	0.251	0.63	0.044	-0.319		0.444	0.021	-0.345	-0.165	0.12	-0.272	-0.63	-0.799	-0.875	-0.315	-0.672	-0.081	0.465	0.263	-0.357	-0.138	0.009	-0.27	-1.26	-0.507	-0.311	-0.439	-0.985	-0.975	-0.736	-0.063	-0.345	0.132	-0.078
mMC014311	RIKEN cDNA A930033M14 gene		-0.19	-0.105	-0.196	-0.693	-0.278	-0.224	-0.272	-0.138	-0.059			-0.196	-0.49	0.211	0.71	-0.046	-0.029		0.074					0.698	0.95	0.921	0.945					0.063	-0.097	0.032		-0.06	-0.11	-0.167		0.241	0.505	0.765	0.854	-0.413	0.045	0.687	0.812
mMC010716	ring finger protein 185	0.679	0.99	0.555	0.554	0.387	0.262	0.156	0.138	0.712	0.381	0.579	0.443	-0.056	0.13	0.101	0.04	0.754	0.621		0.534	0.031	0.465	0.305	0.14	-0.222	0.29	0.101	0.005	0.33	0.428	0.519	0.365	0.643	0.133	-0.088	-0.341	0.39	0.16	0.233	0.399	-0.149	0.505	0.275	0.354	-0.363	-0.395	-0.343	0.202
mMC010718	CKLF-like MARVEL transmembrane domain containing 4	-0.881	0.08	-0.165	-0.366	-0.283	-0.108	0.516	-0.032	0.292	0.311	0.289	-0.037	0.094	0.16	0.131	-0.32	0.034	0.191	0.153	0.104	0.081	0.015	0.925	0.58	-0.252	-0.43	-0.039	-0.095	0.085	0.178	0.179	-0.025	0.603	0.513	0.262	0.039	-0.07	0.05	-0.117	0.029	-0.349	0.125	-0.425	-0.296	-0.173	-0.685	-1.078	-0.568
mMA035290	OCIA domain containing 2	0.189	-0.56	-0.445	-0.746	-0.373	-0.638	-0.814	-1.392	-0.438	-0.319	-0.561	-0.737	-0.286	-0.38	-0.699	-1.69	-0.376	-0.549	-0.897	-1.526	-0.259	-0.795	-0.655	-1.44	-0.632	-1.36	-1.849	-1.685	-0.21		-0.431	-0.675	-0.337	-0.367	-1.098	-1.271	-0.53	-1.6	-1.147	-1.571	-0.489	-1.335	-1.985	-1.766	-0.153	-0.555	-1.168	-1.568
mMC010722	ELMO domain containing 2	-0.801	-0.33	-0.135	0.974	-0.113	0.352	-0.084	1.378	0.052	-0.059	0.209	0.583		-0.09	0.781	1.28	-0.036	0.231	0.633	1.194	-0.239	-0.305	-0.315	0.38	-0.402	-0.29	-0.349	-0.885	-0.06	0.298	0.519	0.685	0.293	-0.097	0.412	0.809	-0.15	-0.32	-0.257	-0.241	-0.359	-0.665	-0.745	-0.326	-0.173	0.195	0.542	0.922
mMC010726	NOP10 ribonucleoprotein homolog (yeast)	-0.321	-0.67	-0.545	-0.466	-0.333	-0.158	-0.524	-0.652	-0.068	-0.299	-0.451	-0.067	-0.316	0.1	-0.429	-0.39	-0.146	-0.069	-0.337	-0.346	-0.189	-0.755	-1.205	-0.93	-0.442	-1.27	-1.419	-1.205	-0.605	-0.342	-0.711	-0.765	0.083	0.033	-0.458	-0.371	-0.36	-0.86	-0.777	-0.581	-0.519	-0.715	-1.085	-0.996	-0.143	-0.475	-0.778	-1.068
mMC010727	predicted gene, ENSMUSG00000055697	-0.301		0.085	0.644	0.037	0.322	0.166	0.538		0.111	0.569	0.543	-0.426		0.221	0.56	-0.016	0.521	0.653	0.884	2.011	0.005	0.715	0.49	2.468	0.42	0.311	0.855	0.465	0.698	0.849	0.695	0.093	-0.097	0.202	0.289	2.24	1.03	0.883	2.189	0.741	0.415	0.185	1.174	-0.173	0.575	1.187	0.642
mMA032688	plectin 1		-0.18	-0.305	-0.166	0.097	0.042	-0.174	-0.192		-0.189	-0.391	-0.547	-0.146	-0.94	-0.489	-0.44					-0.039	-0.135	-0.275	-0.65	-0.312	-0.6	-0.329	-0.375	0.05			-0.245	-0.047	-0.447		-0.351	-0.32	-1.02	-0.667	-0.701	-0.199	-0.295	-0.525	-0.406	-0.543	-0.305	0.622	-0.318
mMC010730	GrpE-like 2, mitochondrial		-0.08	-0.665	-0.216	0.167	-0.128	0.116	0.168	0.752	0.201	0.269	0.083						-0.049	0.163	0.384	0.171	-0.235	0.545	0.57	-0.702	-0.75	-0.319	-0.915		0.128	0.029	0.285	0.423	-0.387	-0.228	0.069	0.21	-0.03	-0.287	0.479	-0.429	0.205	-0.305	-0.076				-0.088
mMC010737	regulator of chromosome condensation 1	-0.351	-0.33	-0.345	-1.456	-0.283	-0.298	-0.274	-1.542	0.442	-0.019	-0.241	-1.197	-0.156	0.11	-0.489	-1.06	0.024	-0.229	-0.787	-1.756	-0.279	-1.565	-1.135	-1.36	-0.532	-1.06	-1.759	-2.035	-0.545	-0.392	-1.231	-1.755	0.153	-0.287	-0.678	-1.371	-0.39	-0.65	-0.657	-1.561	-0.109	0.155	-1.085	-1.326	-0.093		-1.483	-1.288
mMC010739	transmembrane protein 81	0.099	0.21	0.015	0.114	-0.093	0.102	-0.404	0.048	0.272	-0.129	0.169	-0.217	-0.386	-0.47		-0.02	-0.216	-0.099	-0.087	0.034	-0.059	-0.375	-0.015	-0.01	-1.022	-1	-0.749	-0.745	-0.23	0.138	-0.261	-0.315	0.523	-0.227	-0.388	-0.421	-0.38	-0.98	-0.457	-0.191	-0.859	-0.415	-0.925	-0.346	-0.093	-0.105	-0.323	-0.138
mMA032691	F-box protein 4									0.142	-0.039	0.029	-0.037	-0.306	0.31	0.391	0.5	-0.116	0.081	0.143	0.224	1.111	1.485	0.175	0.11	0.138	-0.12	0.031	-0.035	0.185	0.288	0.339	0.325	0.373	-0.087	-0.088	0.139	0.02	0.33	-0.197	-0.071	-0.489	-0.635	-0.605	-0.416	-0.003	0.235	-0.053	0.252
mMA035293	adaptor protein complex AP-1, sigma 1	-0.691	-0.49	-0.295	-0.566	-0.523	-0.208	-0.404	-1.292	-1.868	-0.039	-0.221	-0.107	-0.276	0	-0.239	-0.34	-0.206	-0.319	-0.617	-0.716	-0.049	-0.395	-0.385	-0.3	-0.082	-0.54	-1.159	-0.675	0.125	0.528	0.369	0.585	-1.547	0.093	0.032	-0.061	0.04	-0.38	-0.457	-0.751	-0.309	-0.605	-0.815	-0.516	-0.113		-0.743	0.102
mMC010745	RIKEN cDNA B230206F22 gene		-0.51		-0.156	-0.163	0.112	-0.004	0.158	-0.288	-0.099	-0.121	-0.237	-0.016	-1	0.121	-0.32	-0.186	0.001	-0.017	-0.286	-0.329	-0.735	-0.345	-0.06	-0.182	-0.32	-0.199	-0.695			0.009		0.173	-0.177	-0.208	-0.281	-0.74	-0.72	-0.547	-1.081	-0.369	-0.675	-0.745	-0.866	-0.093	-0.045	-0.243	-0.748
mMC010749	chromatin licensing and DNA replication factor 1	0.299	0.22	-0.525	-1.076	0.187	-0.878	-0.454	-1.562	0.362	-0.049	-0.111	-0.517	0.114	-0.46	-0.669	-1.48	0.454	-0.329	-0.377	-0.806	-0.449	0.245	-0.745	-0.93	-0.562	-0.89	-2.069	-1.835	-0.35	-0.492	-0.801	-1.325	0.393	-0.317	-0.538	-1.001	-0.03	-0.49	-1.157	-1.731	-0.119	-1.205	-2.705	-2.706	-0.653	-2.275	-2.403	-1.918
mMC010750	limb-bud and heart	0.269	0	0.125	0.244	-0.283	0.072	-0.444	-0.122		-0.109	0.089	-0.087	-0.246	-0.77	-0.629	-0.09	-0.556		-0.167		0.091	0.025	0.065	0.1	-0.202	-0.07	0.051	0.075	-0.445		-0.291		-0.157	-0.137	-0.178	0.109	-0.21	-0.6	-0.067	0.259	-0.199	-0.115	0.125	0.384	-0.143	-0.285	-0.113	0.282
mMC010751	interferon induced transmembrane protein 3	-0.681	-0.33	-0.165	-0.336	0.267	0.282	0.246		-0.508	-0.489	-0.361		-0.086	0.24		-0.09	-0.276	0.091	-0.117	-0.606	0.361	0.965	0.675	1.02	-0.082	-0.32	0.761	0.715	-0.015			0.245	-0.017			-0.071	-0.23	-0.16	-0.347	-0.781	-0.549	-0.355		0.044	-0.073	-0.225	0.182	0.232
mMC010754	ATP-binding cassette, sub-family A (ABC1), member 1		-0.58	-1.075	1.394	-0.083	-0.208		2.028	0.342	-0.289	0.669	1.673		1.31		2.84	0.034	-0.059	1.103	2.654	0.561	0.105	0.355	1.8	0.298	-0.22	-1.419	0.885		0.268	1.379	2.115	0.623	0.663	2.092	3.079	-0.34	-1.61	-1.267	2.079	0.441	1.255	0.475	2.254	0.787	1.995	2.852	4.292
mMC010756	RIKEN cDNA 1110031I02 gene	-0.671	-0.17	-0.105	-0.306	-0.033	0.182	0.256	-0.002	0.042	0.171	0.039	-0.267	-0.246	-0.05	-0.029	-0.5	0.004	0.081	-0.197	-0.516	-0.249	-0.175	0.075	-0.05	-0.182	-0.48	-0.659	-0.365	0.43	0.398	0.239	0.035	0.383	0.163	-0.108	-0.151	0.19	-0.06	-0.067	-0.331	-0.389	-0.355	-0.415	-0.276	-0.133		-0.583	-0.168
mMC010757	phospholipase A2, group XIIA	-0.711	-0.25	-0.185	-0.456	-0.263	-0.158	-0.014	-0.112	0.332	0.101	-0.161	0.083	-0.136	-0.16	-0.229	-0.28	0.044		-0.217	0.014	-0.279	-0.985	-0.615	-0.83	-0.432	-0.84	-0.609	-0.605		-0.022	-0.131	0.025	0.803	-0.057	-0.188	-0.171	0.54	0.69	0.353	0.119	-0.539	-0.385	-0.045	-0.466	-0.043		-1.033	0.162
mMC010758	opsin 3		-0.49	-0.315	-0.476	-0.223	-0.068	-0.234	0.068	0.212	-0.489	-1.011	-1.007			-0.509	-0.88		-0.549	-0.877	-0.816	0.021	-0.535	-0.555	-0.69	-0.232	-0.5	-0.609	-0.605		-0.422	-0.041	0.345	0.103	-0.927	-0.628	-0.461	-0.12	-0.59	-0.177	-0.211	-0.399	-0.205	0.195	0.214	-0.173	-0.315	-0.603	-0.078
mMC010759	neuron navigator 1	-0.601	-0.88	-0.255	-0.186	-0.293	-0.038	-0.354	-0.112	0.372	-0.179	-0.111	-0.027	-0.086	0.18	0.321	0.1	-0.256	-0.079	-0.007	-0.186	-0.059	-1.065	-0.145	-0.19	-0.362	-2.07	-1.819	-1.615	-0.25	-0.062	0.169	0.065	0.643	-0.267	-0.008	0.019	0.12	-0.43	0.203		-0.139	-1.385	-1.285	-1.056	-0.143	-0.565	-0.723	-0.708
mMC010760	RIKEN cDNA C130022K22 gene	-0.141	0.14	0.015	-0.236	3.237	-0.088	-0.094	0.018	0.022	0.111	-0.081	0.233	-0.206	-0.37	0.221		0.284	0.161	0.193	0.274	0.121	0.425	-0.225	-0.08	-0.072	0.37	-0.029	-0.325	-0.015	0.128	0.199	0.045	0.413	0.003	0.082	0.179	0.12	-0.08	-0.217	-0.341	-0.059	0.155	-0.185	-0.236	-0.013		-0.158	0.022
mMC010762	general transcription factor III A	0.079	-0.06	0.245	-0.126	-0.293	-0.128	-0.184	-0.172	-0.308	-0.229	-0.371	-0.047	-0.236	-0.4	-0.239		-0.116	-0.059	-0.187	-0.146	0.151	0.085	-0.065	-0.31	-0.162	-0.33	-0.839	-0.655	-0.02	-0.122	-0.191	-0.455	-0.077	-0.027	-0.258	-0.311	-0.09	-0.48	-0.357	-0.271	-0.309	-0.435	-0.595	-0.296	-0.223	-0.115	-0.003	-0.308
mMC010763	3-hydroxyisobutyrate dehydrogenase	0.079	-0.04			0.137	0.072		0.018	0.292	-0.179	-0.211	-0.007	-0.186	-0.15	0.141	-0.27	0.074	0.131	0.073	0.164	0.411	0.405	-0.255	-0.62	-0.112	-0.41	-0.429	-0.465	-0.01	-0.602	-0.681	-0.635	0.433	-0.177	-0.328	-0.141	-0.05	-0.53	-0.107	0.249	-0.319	-0.485	-0.155	0.194	-0.153	-0.135	0.187	-0.048
mMC010765	CAP-GLY domain containing linker protein 2			-1.235	-1.266	-0.283	-0.548	-0.204	-0.602	-0.258	-0.059	0.019	-0.277	-0.266	-0.77	-0.409	-0.61					0.081	-0.415	-0.445	-0.44	-0.212	-0.74	-0.159	-0.275	-0.585	-0.412	-0.561	-0.195	-0.007	-0.247	-0.228	-0.131	-0.33	-0.37	-0.737	-0.211	-0.749	-0.675	-0.895	-0.386	-0.033		0.047	0.492
mMC010770	HscB iron-sulfur cluster co-chaperone homolog (E. coli)	-1.461	-0.26	-0.265	0.094		0.612	0.346	1.028	0.122	0.291	0.639	0.783	-0.136	0.2	0.661	0.33	0.134	0.511	1.193	1.524	0.301	0.045	1.025	1.08	-0.762	-1.41	-0.969	-0.605	-0.04	0.248	0.399	0.385	0.573	-0.147	0.222	0.459	-0.23	-0.34	0.403		-0.389	-0.125	-0.275	0.134	-0.413	-1.195	-1.908	-0.818
mMC010772	glucosidase beta 2					4.567	0.242	0.336	0.188	0.342	0.381	0.359	0.173	-0.206	-0.02	0.371	-0.34	-0.146	0.281	0.293	0.414	-0.389	-0.495	0.315	0.18	-0.572	-1.33	-1.169	-0.475	-0.48	0.138	-0.031	-0.155	0.413	0.043	0.142	0.239	-0.42	-0.27	-0.307		-0.649	-0.455	-0.595	0.084	-0.273	-0.885	-0.868	0.112
mMC010775	cyclin C	0.219	0.16	-0.185	-0.606	0.157	0.282	0.276	-0.112	0.712	0.051	0.009	-0.227	-0.256	-1.15	-0.259	-0.55	0.114	0.171	-0.097	-0.296	0.171	0.645	-0.295	0.38	-0.322	-0.04	-0.539	-0.825	0.095	-0.172	-0.381	-0.575	0.903	-0.177	-0.378	-0.321	-0.25	-0.28	-0.717	0.339	-0.529	0.495	-0.285	-0.186	0.037	0.325	0.417	-0.048
mMC014518	ependymin related protein 1 (zebrafish)	0.149		0.245	-0.146	-0.373	-0.218	-0.334	-0.122	0.302	-0.349	-0.411	-0.397	0.004	-1.19			-0.106	-0.129	-0.107	0.024					-0.262	-0.21	-0.539	-0.425	-0.1	-0.512	-0.561	-0.545				-0.591	-0.18	-0.74	-0.497	-0.381	-0.349	-0.805	-0.625	-0.246	-0.033	0.025	0.292	0.192
mMC010776	DnaJ (Hsp40) homolog, subfamily C, member 24	-0.301	0	0.025	-0.106	-0.183	0.002	-0.184	-0.472	-0.008	-0.349	-0.501	-0.327	-0.296	0.14	-0.209	-0.28	-0.236	0.001	-0.197	-0.346	-0.149	-0.545	-0.385	-1.11	-0.462	-0.82	-0.929	-0.835	-0.3	-0.352	-0.651	-0.535	-0.367	-0.507	-0.578	-0.561	-0.38	-0.48	-0.187	-0.281	-0.399	-0.435	-0.325	-0.326	-0.453	-0.565	-0.588	-0.498
mMC010778	family with sequence similarity 114, member A2	-0.871	-0.01	-0.095	0.194	-0.253	0.182	0.286	0.218	0.022	0.281	0.439	0.233	-0.146	0.14			-0.306	-0.169	0.063	0.284	-0.279	0.205	0.025	0	-0.132	0.03	0.421	0.335	0.14	0.448	0.459	0.695	0.243	0.333	0.382	0.489	-0.3	-0.15	-0.107	-0.101	-0.449	-0.055	-0.065	0.134	0.157	-0.015		0.332
mMC010779	BRF1 homolog, subunit of RNA polymerase III transcription initiation factor IIIB (S. cerevisiae)	0.919	-0.39	-0.535	-0.486	-0.123	0.082	0.166	0.038	0.132	0.071	0.069	-0.097	-0.186	0.08	-0.029	-0.24	-0.166	-0.119	-0.167	-0.106	-0.119	0.175	0.255	0.24	-0.312	-0.34	0.051	-0.155		-0.032	-0.051	0.065	0.273	-0.017	0.032	0.089	-0.11	-0.25	-0.377	-0.231	-0.509	-0.125	-0.495	-0.406	-0.073			-0.238
mMA031804	PHD finger protein 20-like 1		-0.27	-0.665	-0.026	0.067	0.062	0.296	0.728	0.292	0.341	0.089						0.734	0.311	0.823	1.244	-0.589	0.485	0.645	1.05	-0.552	-0.18	0.171	0.255					0.963	0.083	0.302		0.51	0.36	-0.167	0.999	-0.559	0.075	-0.275	-0.086	-0.323		-0.473	0.272
mMC010784	lysozyme-like 4	-0.151	-0.42	0.155	-0.126	1.947	-0.118	-0.404	-0.282	-0.028	-0.019	-0.331	0.053	-0.326	-0.5	0.041	-0.12	-0.216	-0.409	-0.607	-0.566	-0.289	-0.735	-0.865	-0.62	-0.352	-0.34	-0.759	-0.895	0.035	-0.222	-0.291	-0.135	0.093	-0.127	-0.238	-0.081	-0.14	-0.17	-0.087	-1.051	-0.339	-0.505	0.025	-0.376		-0.145	-0.413	-0.548
mMC010785	prospero homeobox 2	-0.251	-0.06	0.185	-0.316	-0.473	-0.148	-0.304	-0.562	-0.298	0.041	-0.131	0.113	-0.146	-0.45	-0.239	-0.61	-0.316	-0.169	-0.207	-0.486	-0.119	-0.435	-0.515	-0.32	-0.292	-0.52	-0.779	-0.825	-0.245	-0.392	-0.491	-0.345	-0.237	0.043	-0.138	-0.281	0.11	-0.61	-0.047	-0.281	-0.149	-0.505	-0.285	-0.076	-0.363	-0.355	-0.563	-0.788
mMC010787	RIKEN cDNA A230028O05 gene	0.109	0.15	0.395	0.134	-0.093	0.132	-0.214	0.118	0.222	0.001	0.219	0.003	-0.316			-0.43					0.151	0.405	0.355	0.26	-0.362	-0.09	-0.179	-0.425	0.035				0.053	0.053	-0.158	-0.181	0.02	-0.37	0.033	0.509	-0.239	-0.015	-0.155	-0.056	-0.023	0.065	0.042	-0.278
mMC010789	REX2, RNA exonuclease 2 homolog (S. cerevisiae)					-0.323	-0.318	-0.284	-0.622	-0.268	-0.199	-0.071	-0.377		0.42	0.331		-0.436	-0.679	-0.677	-0.796	-0.259	-0.725	0.025	0.02	-1.142	-1.53	-1.639	-1.205	-0.23	-0.172	-0.631	-0.355	0.473	0.173	0.112	-0.031	-0.75	-1.25	-0.887			-0.295	-0.915	-0.466	-0.143			-0.338
mMA032694	haptoglobin		-0.25	-0.005	0.854	-0.323	0.082	-0.104	0.958	-0.648	-0.139	-0.111	0.133	-0.406	0.15	0.411	1.28	-0.276	-0.249	-0.137	0.324	0.381	0.355	0.395	0.89	0.028	0.13	-0.189	0.035		0.388	0.969	1.165				0.269	0.03	0.04	0.173	-0.181	0.181	-0.295	0.255	1.824	-0.163	-0.295	-0.098	1.972
mMA035300	arylformamidase	-0.061		0.135	0.084	-0.403	-0.048	-0.444	-0.242					-0.436		0.051	0.03			-0.157	-0.046	-0.409	-0.295		-0.52	0.068	-0.24	-0.169	-0.135						-0.067	-0.058		0.04	-0.43	-0.057		0.061	-0.615	-0.185	0.004		-0.165	-0.263
mMC010794	prolyl endopeptidase-like	-0.711	-0.23	0.035	-0.226	-0.173	0.032	-0.014	0.068	-0.138	0.081	0.079	-0.257	-0.266	-0.69	0.221	-0.27	-0.016	0.131	0.063	-0.006	-0.099	-0.205	-0.035	0.11	-0.042	-0.22	0.141	0.015					0.143	-0.127	0.082	0.159	-0.03	-0.19	0.293	0.279	-0.179	-0.185	-0.105	0.274	0.087	0.065	0.022	0.172
mMC014599	breakpoint cluster region	-0.631	-0.16	-0.195	-0.056	-0.393	-0.198	-0.214	-0.112	-0.178	-0.049	-0.201		-0.256				-0.186	-0.049	-0.107	-0.156					0.048	0.37	0.031	0.405	-0.165				0.123	-0.027	-0.018		-0.03	0.16	-0.007	-0.261	-0.079	-0.265	0.085	-0.016	-0.413	-0.225	-0.128
mMC010795	RIKEN cDNA 5133400G04 gene	-0.851	-1.53	-0.845	-1.806	-0.583	-0.618	-0.954	-1.542	-0.058	-0.529	-0.501	-1.097	-0.356		-0.379	-1.65	0.014	-0.409	-0.627	-1.466	-0.089	-1.155	-1.185	-1.89	-0.522	-1.43	-1.629	-2.125					0.063	-0.887	-0.818	-1.651	-0.41	-1.66	-0.947		-0.329	-1.295	-0.985	-1.666	-0.023	-0.405	-1.383	-1.698
mMC010796	carbamoyl-phosphate synthetase 2, aspartate transcarbamylase, and dihydroorotase	0.049	-0.37	-0.275	-1.206	1.957	-0.678	-0.804	-1.472	-0.858		-0.791	-0.797	-0.336	-0.47	-0.739	-1.21	-0.406	-0.779	-1.327	-1.526	-0.239	-0.775	-1.325	-1.21	-0.372	-1.03	-1.789	-1.995	-1.015	-1.152	-1.641	-1.375	-1.277	-0.417	-0.628	-0.681	-0.09	-0.58	-0.427	-1.521	-0.329	-0.525	-0.985	-1.526	-0.213	-0.605	-1.318	-0.718
mMC010800	IQ calmodulin-binding motif containing 1	0.259	0.26	-0.015	0.054	0.057	0.012	-0.074	-0.032	0.612	0.271	0.179	-0.057	-0.096	-0.65	-0.059	-0.25	0.244	0.221	0.213	0.184	0.441	0.885	0.645	0.21	-0.222	-0.2	-0.029	-0.065	0.375	-0.112	-0.151	-0.355	0.373	-0.117	-0.188	-0.341	-0.15	-0.77	-0.647	-0.381	-0.349	-0.215	0.125	0.254	-0.303	-0.085	0.692	0.222
mMC010801	small nuclear ribonucleoprotein 200 (U5)	-0.711	-0.37	-0.325	-0.366	-0.163	0.092	0.066	-0.102	0.452	0.211	0.389	-0.037	-0.216	0.13	-0.059	-0.03	-0.036	0.061	-0.057	0.144	0.131	-0.195	0.145	-0.07	-0.232	-0.56	-0.409	-0.465	-0.075	0.038	-0.091	0.195	0.523	0.213	0.442	0.409	-0.43	-0.51	-0.637	-0.441	-0.649	-0.455	-0.535	-0.256	0.037	0.015	-0.388	0.182
mMC010803	solute carrier family 25, member 38		0.03	0.315	0.204	-0.333	0.432	0.316	0.128	-0.748	0.271	0.529	0.363	-0.556	0.18	0.031	-0.41	-0.476	-0.019	-0.007	0.034	-0.159	-0.065	0.975	1.09	-0.132	0.08	1.111	0.945		0.858	0.919	0.795	-0.197	0.283	0.172	0.169	-0.1	0.2	0.453	0.289	-0.229	0.125	0.615	0.874	-0.233
mMC010805	poly (ADP-ribose) polymerase family, member 4		0.07	0.155	0.324		0.542	0.546	0.558		0.221	0.709	0.493	-0.456	-0.2	0.031	-0.16	0.074	0.401	0.673	0.634	-0.249	0.885	0.455	0.15	-0.432	0.35	1.071	0.025					0.233	-0.097	-0.118	-0.051		0.65	0.153		-0.309	0.545	0.345	0.134	0.267	0.215		0.092
mMA032695	pyrophosphatase (inorganic) 2					1.037	0.072	-0.584	0.048	-0.198	-0.499	-0.531	-0.267	-0.266	0.01	-0.159	-0.58	-0.356	-0.679	-0.337	-0.406	-0.429	-0.835	-1.005	-0.29	-0.362	-0.98	-1.379	-1.245	-0.6	-0.712	-0.681	-0.735	-0.007	-0.557	-0.528	-0.301	0.03	-0.29	0.023		0.071	-0.515	-0.695	-0.256	-0.213	-0.345	-0.803	-0.588
mMA032696	polymerase (RNA) II (DNA directed) polypeptide D	-0.001	-0.24	-0.325	-0.576	-0.353	-0.298	-0.584	-0.902	-0.178	-0.209	-0.531	-0.367	-0.346	0	-0.329	-0.6	-0.486	-0.499	-0.927	-1.206	-0.769	-1.185	-1.135	-0.87	-0.632	-0.63	-0.779	-0.525	-0.625	-0.272	-0.411	-0.655	0.043	-0.177	-0.398	-0.441	-0.23	-0.51	-0.377	-1.051	-0.479	-0.645	-0.875	-0.826	-0.123	-0.305	-0.573	-0.378
mMC010808	RIKEN cDNA 6530404N21 gene			0.715	0.334		0.752	0.426	0.418					-0.226	-0.7	0.601	-0.18	0.234	0.161	0.523	0.304	-0.219	-0.415	-0.245	-0.3	-0.002	-0.46	0.061	0.195					0.423	-0.307	-0.038	0.019	0.38	-0.31	0.513		0.191	-0.285	0.545		-0.133	-0.105	-0.058	-0.528
mMC010812	zinc finger, FYVE domain containing 20	0.289	0.3	0.245	0.554	-0.183	0.092	-0.484	0.058	0.492	-0.069	0.149	-0.087	-0.226		-0.129	-0.12	0.174	0.131	0.173	0.254	0.001	-0.455	-0.065	-0.19	-0.842	-0.94	-0.799	-0.745	0.01	0.038	0.009	0.005	0.433	-0.057	-0.078	-0.251	0.3	0	0.203	0.109	-0.669	-0.345	-0.805	-0.476	-0.333	-0.525	-0.473	-0.238
mMC010814	olfactory receptor 1008	-0.701	-0.3	-0.565	-0.226	-0.113	-0.338	-0.044	0.068	-0.008	0.081	-0.001	-0.057	-0.226	-0.84	0.371	-0.14	-0.156	-0.169	0.043	-0.196	0.021	-0.155	-0.035	-0.45	-0.012	-0.12	-0.009	-0.515		0.108	0.049	-0.075	0.213	-0.067	-0.038	0.089	-0.05	-0.22	-0.197	0.009	-0.129	-0.335	-0.395	-0.316	-0.123	-0.295		-1.068
mMC010815	pentatricopeptide repeat domain 3	0.109	-0.78	-1.045	-1.226	-0.353	-0.778	-0.524	-0.782	0.142	-0.409	-0.481	-0.737	-0.176		-0.509	-0.9	-0.176	-0.569	-0.647	-0.756	-0.099	-0.925	-0.325	-0.56	-0.662	-1.21	-0.439	-1.145		-0.332	-0.511	-0.575	0.313	-0.537	-0.558	-0.451	-0.37	-0.41	-0.987	-0.361	-0.439	-0.315	-0.715	-0.756	0.037			-0.618
mMA032697	transmembrane 9 superfamily member 3	0.359	0.43	-0.425	-0.636	0.317	0.212	0.086	-0.162	0.982	0.121	-0.171	-0.337	-0.066	-0.33	-0.229	-0.66	0.004	-0.019	0.043	-0.356	0.331	0.295	0.035	-0.15	-0.712	-0.91	-0.249	-0.995	-0.655	-0.682	-0.871	-0.885	0.853	0.043	-0.238	-0.251	-0.34	-0.4	-0.467	0.999	-0.369	0.555	-0.595	-0.166	0.087	0.085	-0.053	-0.108
mMC010819	RIKEN cDNA 7420701I03 gene		0.1	-0.085	-0.066	-0.423	-0.158	-0.114	-0.112	-0.098	-0.259			-0.236	-0.64			0.024	-0.019	-0.107	-0.056	-0.189	-0.045	-0.175	0.11	0.208	0.4	0.141	0.185					0.053	-0.267			0.05	0.22	0.233		0.181	-0.015	0.155	0.034	-0.123	-0.185	-0.018
mMA031808	RNA binding motif protein 4	-0.011	0.58	0.675	0.324	0.157	-0.158	0.346	-0.432	-1.348	-0.069	-0.471	-0.017	-0.156	0.19	-0.029	-0.27	-0.006	0.191	-0.197	-0.326	-0.379	0.135	0.075	-0.02	0.668	1.41	0.511	0.595	-0.34	0.218	0.339	0.015	-0.887	0.203	-0.148	-0.061	0.64	1.24	1.013		0.741	0.615	0.975	0.524	-0.033	0.045	0.017	-0.108
mMC010824	claudin 2	0.009	0.34	0.115	0.434	0.007	0.052	-0.164	-0.042	0.492	0.131	0.269	0.173		-0.94							0.201	0.065	0.095	-0.22	-0.232	-0.48	-0.209	-0.125	0.05				-0.007	-0.087	-0.128	-0.171	-0.09	-0.71	-0.167	-0.201	-0.059	-0.095	-0.005	0.154	-0.433	-0.165	0.112	-0.228
mMC010825	FERM and PDZ domain containing 1		-0.15	-0.095	0.084	-0.323	-0.058	0.096	0.238	0.102	0.141	0.049	0.043		-0.85			-0.296	0.051	-0.017	0.254	0.071	-0.035	-0.135	0.26	0.028	-0.07	-0.139	-0.125	0.985		0.529		-0.067	-0.087	0.102	0.099	-0.22	-0.14	0.043	0.089	-0.259	-0.355	-0.225	-0.236
mMC010826	potassium channel tetramerisation domain containing 5	-0.221	-0.02	-0.385	-0.616	-0.383	-0.228	-0.054	-0.582	0.412	0.141	0.109	-0.137	-0.306		-0.069		0.034	0.011	-0.207	-0.196	-0.429	-0.165	-0.005	-0.17	-0.292	-0.22	0.001	-0.745	0.465	0.318	0.179	0.275	0.493	-0.107	-0.178	-0.281	-0.23	-0.06	-0.297	-0.391	-0.379	0.105	-0.415	-0.416	-0.003
mMA035309	G protein-coupled receptor 108		0.08	0.595	0.754	-0.203	0.452	0.016	0.428	-1.628	0.071	0.019	0.333	-0.116	0.44	0.091	0.3	-0.166	-0.049	-0.127	-0.146	0.361	0.965	0.815	1.18	0.328	0.55	0.601	1.195		0.608	1.019	1.025	-1.137	0.183	0.242	0.349	0.01	0.46	0.943	0.999	0.211	0.235	0.895	0.824	-0.233	0.155	-0.063	0.402
mMC010832	kelch-like 12 (Drosophila)		0.45	0.045	-0.026	-0.273	0.202	0.286		-0.228	0.321	0.169	-0.037	-0.346		0.361		-0.046	0.451	0.363		-0.479	-0.125	0.105	0.4	-0.132	0.23	0.281	0.335					-0.257	0.073	-0.208	0.189	-0.35	0.33	-0.007		-0.109	0.975	0.515	0.814	0.157	0.005	-0.563	0.302
mMA035312	5'-nucleotidase, cytosolic III-like	0.249	-0.06	0.205	-0.326	-0.203	-0.278	-0.414	-0.672	-1.588	-0.149	-0.561	-0.437	-0.116		-0.469	-0.73		-0.419	-0.877	-1.056	-0.079	-0.645	-0.525	-0.4	0.018	-0.3	-0.989	-1.075	-0.305	-0.292	-0.611	-0.865	-1.887	0.073	-0.528	-0.571	-0.12	-0.05	-0.117	-0.841	0.221	-0.395	-0.185	-0.456	-0.213	-0.255	-0.923	-0.878
mMC010835	leucine rich repeat containing 40	0.819	0.77	0.115	0.084	0.387	0.422	-0.064	0.628	0.822	0.361	0.569	0.003			0.201	-0.16			0.423	0.364	0.731	0.425	0.115	0.29	-0.432	-0.84	-0.789	-0.885	-0.08	0.158	-0.191	-0.545	0.773	-0.197	-0.068	-0.301	-0.1	-0.88	-0.617	0.119	-0.289	-0.195	-0.955	-0.226
mMA035313	REX1, RNA exonuclease 1 homolog (S. cerevisiae)	0.069	0.28	0.595	0.484	-0.193	0.132	-0.274	-0.122					-0.186	-0.07	0.171	0.18	0.014	0.001	0.073	0.014	0.141	0.325	0.265	0.43	0.268	0.41	0.261	0.505	-0.305		-0.141	0.195	-0.397	0.113	0.022	0.089	-0.06	-0.26	0.143	-0.241	0.211	0.455	0.595	0.784	-0.253	-0.185	-0.073	0.202
mMA035314	fractured callus expressed transcript 1	-0.281	0.07	0.605	0.714	-0.673	0.332	-0.564	-0.082		-0.269	-0.081	-0.057	-0.386	0.33	0.041	0.3	-0.396	-0.049	0.083	-0.026	-0.139	0.045	0.315	0.32	-0.392	-0.36	-0.139	-0.095	-0.225		0.899	0.905	-0.407	0.113	-0.308	-0.401	-0.38	-0.52	0.093	-0.291	-0.569	-0.505	-0.405	0.054	-0.193	0.115	-0.128	-0.068
mMA035317	-		-0.09	0.025	0.204	-0.113	0.162	0.266	0.138	-0.138	0.061	0.029	0.213	-0.186	-0.56	-0.069		-0.266				0.071	0.045	0.005	0.09	0.108	0.14	0.111	-0.075	1.085				-0.007	-0.147	-0.018	0.019	-0.21	-0.24	0.003	0.009	-0.229	-0.165	0.005	0.084	-0.183
mMC010843	dynamin 2		0.16	0.345	0.344	-0.323	0.212	0.236	0.088	0.082	0.151	0.349	-0.257	-0.146		0.141	0.14	-0.366	-0.099	-0.137		0.051	0.245	0.425	0.74	-0.232	0.23	0.421	0.225					0.373	0.113	0.162	0.259	-0.59	-0.12	-0.137	-0.141	-0.419	0.105	-0.025	-0.016	-0.053	-0.275	-0.088	0.152
mMC010848	RIKEN cDNA 2310022A10 gene	0.349	-0.06	0.115	0.524	0.517	0.272	-0.584	0.228	0.352	-0.199	0.409	0.333	0.084	0.26		0.22	0.894	0.211	0.463	0.614	-0.249	0.855	0.225	0.61	-0.542	-0.97	-0.929	-0.755	0.22	0.398	0.049	0.345	0.433	0.123	-0.108	-0.111	-0.17	-0.83	-0.677	-0.611	-0.289	-0.845	-1.145	-0.706	-0.493	-0.685	-0.983	-0.618
mMC010850	sorting nexin 6					0.217	-0.148	0.126	0.118	-0.708	-0.339	-0.151	-0.137	-0.166	0.36	-0.029	-0.2	-0.416	-0.499	-0.337	-0.306	0.181	0.155	-0.015	-0.48	0.088	0.2	0.701	0.625		0.088	0.489	0.765	-0.027	0.023	0.182	0.109	0.15	0.69	0.203		0.231	0.835	0.695	0.494	-0.173	0.035		0.042
mMC010851	TBC1 domain family, member 10c			-0.505	-0.516	-0.173	-0.058	0.056	-0.152	-0.168	-0.049	-0.011		-0.376	0.24		-0.41	-0.046		0.043	0.044	0.361	0.405	0.575	0.34	0.328	0.39	0.841	0.755					0.093	-0.137	-0.108	-0.041	0.02	-0.13	-0.307	-0.201	0.081	0.175	0.555	0.834	-0.253	-0.145	-0.038
mMC010854	vacuolar protein sorting 28 (yeast)	-0.961	-0.58	0.045	0.004	-0.543	0.382	-0.234	0.058	-0.468	-0.149	-0.111	0.283	-0.316	0.54	0.181	0.08	-0.206	-0.089	0.013	-0.226	-0.189	-0.465	-0.515	-0.82	-0.192	-0.32	-0.489	-0.295	-0.015	0.388	0.639	0.675	0.593	0.013	0.392	0.499	0.02	-0.51	0.093	-0.091	-0.619	-0.525	-0.095	-0.036	-0.093	-0.145	-0.208	0.082
mMC010856	RIKEN cDNA 2900092O11 gene	-0.581	-0.1	0.065	-0.316	2.967	-0.268	-0.244	-0.332									0.004	0.011		-0.036	0.001	-0.025	-0.005	0.04	0.358	0.43	-0.059	0.095	-0.1				-0.007	-0.147	-0.208		0.07	0	0.193	-0.071	-0.079	-0.215	-0.025	-0.326	-0.353	-0.295	-0.608
mMC010857	pitrilysin metallepetidase 1						-0.188		-0.482	0.512	-0.019	-0.201	-0.247	-0.146	-0.31	-0.429	-0.79	-0.256	-0.329		-0.136	0.201	0.165	0.565	-0.18	-0.842	-0.68	-1.219	-1.755	-0.54	-0.732	-0.901	-1.385	0.583	-0.197	-0.438	-0.561	-0.75	-0.52	-0.767		-0.539	0.675	-0.845	-1.026	-0.023	-0.395	-0.778	-1.018
mMC010859	succinate-CoA ligase, GDP-forming, alpha subunit	-0.481		-0.495	-0.816	0.147	-0.248	-0.244	-0.622	-0.098	-0.589	-0.621	-0.227	-0.186	-0.08	-0.309	-0.5	0.214	0.041	0.093	-0.046	0.191	-0.025	-0.285	-0.91	-0.472	-0.94	-0.909	-0.855	-0.55	-0.572	-0.731	-0.725	0.193	-0.437	-0.608	-0.431	-0.3	-0.86	-0.497	0.359	-0.439	-0.275	-0.715	-0.566	-0.203	-0.635	-0.613	-0.528
mMC010866	POU domain, class 6, transcription factor 1	-1.021	-0.39	-0.235	0.074	-0.323	0.102	-0.014	0.438	0.182	0.341	0.279	0.323	-0.486	-0.38	0.381	0.08	-0.016	0.231	0.213	0.154	-0.049	0.165	0.345	0.23	-0.302	-0.31	-0.239	0.525			0.469	0.525	0.373	0.023	0.192	0.329	-0.15	-0.28	-0.127	0.339	-0.359	-0.505	-0.385	0.524	-0.293	-0.215	0.012	0.502
mMC010867	exosome component 4	-0.981	-0.15	-0.525	-0.796	-0.453	-0.348	0.036	-0.282	-0.028	0.001	0.029	0.133	-0.356	-0.36	-0.019	-0.29	0.044	0.191	-0.007	-0.006	-0.249	-0.155	-0.035	-0.32	-0.792	-0.35	-0.819	-0.455	-0.5	-0.102	-0.091	-0.115	0.313	-0.167	-0.078	0.019	-0.1	0.04	-0.227	-0.131	-0.689	0.075	-0.505	-0.046	-0.403	-0.605	-0.653	-0.008
mMC010868	asp (abnormal spindle)-like, microcephaly associated (Drosophila)	-0.221	0.11	-0.035	-0.826	4.297	0.232	-0.114	-0.402	0.872	0.721	0.399	-0.247	-0.236	-0.53	0.521	-0.95	0.254	0.571	0.553	-1.376	0.111	-1.305	-2.525	-3.33	-0.862	-2.33	-5.379	-5.895	-0.42	-0.062	-0.341	-1.895	0.643	-0.187	-0.088	-1.081	-0.46	-0.85	-1.137	-0.351	-1.199	-0.805	-3.965		0.557	-0.355	-2.298	-4.358
mMA032701	lamin B receptor		-0.32	-0.045	0.444	-0.043	0.152	0.286	0.548	-0.708	-0.009	-0.241	0.023	0.014	-0.3	0.311	0.31	-0.296	-0.239	-0.277	-0.276	-0.319	-0.465	-0.505	-0.35	0.388	0.32	-0.059	-0.115	0.29	-0.032	0.349	0.085	-0.257	-0.117	-0.058	0.159	0.14	0.29	0.223	-0.351	0.101	-0.615	0.125	-0.296	-0.163			-0.248
mMC014930	protein disulfide isomerase associated 5		-0.72	-0.215	-0.496	-0.253	-0.308	-0.284	-0.342	-0.138	-0.059	-0.311	-0.417					-0.116	-0.039	-0.157	-0.196					-0.272	-0.43	0.121	-0.625		0.058	-0.231	0.335	0.323	-0.097	-0.328	0.019	-0.17	-0.18	0.143	-0.251	-0.269	-0.545	0.265	-0.466	-0.213			0.252
mMC010878	WW, C2 and coiled-coil domain containing 1	0.749	-0.15	-1.455	-2.076	0.987	-1.418	-0.054	-1.962	1.592	0.561	-0.031	-0.077	0.384		-1.359	-2.63	2.064	-0.259	-0.857	-1.296	-0.199	0.645	0.125	-0.78	0.058	-1.35	-1.619	-1.125					0.823	-0.447	-0.878	-1.101	1.09	1.22	0.843	-0.031	0.991	-1.215	-2.385	-3.026	-0.593		-3.423	-3.098
mMC010881	proteasome (prosome, macropain) 26S subunit, non-ATPase, 14	-0.081				-0.643	-0.568	-0.664	-1.252	0.012	-0.419	-0.811	-0.427	-0.116	-0.11	-0.429	-0.72	-0.076	-0.289	-0.667	-1.086	-0.039	-0.495	-0.705	-0.83	-0.242	-0.51	-0.429	-0.305	-0.38	-0.572	-0.621	-0.845	0.303	-0.237	-0.518	-0.471	-0.11	-0.79	-0.697		-0.279	-0.285	-0.305	-0.376	-0.143	-0.305	-0.203	0.032
mMC010882	LSM6 homolog, U6 small nuclear RNA associated (S. cerevisiae)	0.269		0.225	-0.296	-0.153	-0.018	-0.184	-0.092	0.162	-0.309	-0.391	-0.477	-0.116		-0.259	-0.55	0.014	0.111	-0.147	-0.226	0.071	-0.365	-0.525	-0.59	-0.362	-0.38	-0.659	-0.895	-0.01	-0.232	-0.401	-0.725					-0.05	-0.76	-0.547	-0.691	-0.309	-0.565	-0.745	-0.496
mMC010883	apoptosis-inducing, TAF9-like domain 1	0.059	-0.05	-0.265	-1.346	-0.123	-0.728	-0.534	-1.872	0.012	-0.389	-0.491	-1.187	-0.226			-1.88					0.081	-0.955	-1.395	-1.91	-0.732	-1.52	-2.029	-2.375	-0.12	-0.502	-0.971	-2.125	0.003	-0.137	-0.808	-1.701	0	-1.15	-1.057	-1.931	-0.549	-1.065	-1.945	-2.346	-0.213	-0.575	-1.618	-1.468
mMC010884	amidohydrolase domain containing 2	-0.281	-0.21	0.745	0.764	-0.673	0.302	-0.864	-0.052	-0.748	-0.319	0.109	0.223	-0.056	0.35	0.291	0.59	0.434	0.651	0.763	0.744	0.181	0.255	0.325	0.22	-0.082	-0.13	0.341	0.315	0.515	0.888	0.999	0.845	-0.037	0.043	-0.368	-0.571	0.1	-0.11	0.413	0.039	-0.409	-0.125	-0.105	0.324	-0.393	-0.765	-0.653	-0.128
mMC010887	mitogen-activated protein kinase kinase kinase kinase 4	-0.851	-0.52	-0.795	-0.266	-0.183	-0.198	0.006	0.088	-0.318	-0.279	-0.131	0.053	-0.346	-0.36	-0.179	-0.34	-0.306	-0.339	-0.327	-0.116	-0.179	-0.655	-0.195	-0.14	-0.042	-0.23	-0.349	-0.195	0.01	0.088	0.389	0.735	0.103	-0.177	-0.168	-0.041	-0.22	-0.43	-0.487	-0.221	-0.109	0.165	-0.445	-0.246	-0.203	-0.265	-0.328	0.242
mMC010889	integrin alpha E, epithelial-associated		-0.43	-0.455	-0.386	0.077	0.112	0.286	0.078	-0.208	-0.009	-0.111	-0.407	-0.146				-0.006	-0.089	-0.197	-0.686	-0.139	0.875	0.005	0.09	0.238	-0.04	0.141	-0.005					0.183		-0.148	-0.391	0.22	0.18	0.083	-0.311					-0.123		-0.433	-0.448
mMC014995	bestrophin 1			-0.055	0.044	-0.353	-0.118		0.048	-0.118	0.471	0.859	1.613	-0.426	-0.92		0.15	0.244	0.381	0.473	0.714					-0.032	0.34	-0.059	0.325					0.113	-0.077	0.802	1.499	0.27	0.29	0.413	0.329	-0.059	0.105	0.335	0.514	-0.233	-0.235	-0.063	0.982
mMC015000	peroxisomal biogenesis factor 7	0.129		0.435	0.644	0.387	0.492	0.356	0.368	0.482	-0.109	0.209	0.363	-0.106	0.31	0.371	0.17	0.024	0.041	0.733						-0.582	-0.98	-1.139	-0.985	0.21	-0.342	-0.371	-0.355	0.443	-0.177	-0.228	-0.241	-0.23	-0.23	-0.287	0.729	-0.339	0.325	-0.035	-0.326	-0.163	-0.085	-0.223	-0.378
mMC010891	adenylosuccinate synthetase, non muscle						-0.588	-0.374	-0.962	0.362	-0.189	-0.401	-0.387	-0.096	-0.09	-0.079	-1.08	-0.076	-0.229	0.273	-0.316	-0.129	-0.975	-0.615	-0.31	-0.792	-1.62	-3.159	-2.915	0.015	-0.352	-0.571	-1.025	0.903	-0.307	-0.018	-0.201	-0.17	-0.84	-0.877		-0.419	-0.035	-2.325	-1.436	0.147	-0.555	-1.628	-0.868
mMA035319	meningioma expressed antigen 5 (hyaluronidase)		1.34	-0.265	0.254	0.067	0.102	1.196	0.118	0.132	0.311	0.209	-0.047	-0.036	0.38	0.021	-0.16	0.164	0.071	-0.037	-0.006	-0.339	0.905	0.255	0.32	0.218	0.94	0.391	0.645		0.388	0.259	-0.065	0.483	0.183	0.072	-0.041	0.02	1.58	-0.257	0.319	0.211	1.385	-0.135	0.584	0.187	0.165		0.462
mMC010896	nucleobindin 2	0.159		0.115	0.334	0.147	0.022	-0.254	-0.022	0.442	-0.259	0.079	0.033	-0.066	0.2	0.171	0.13	0.234	0.361	0.473	0.134	0.201	0.045	0.265	0.2	-0.442	-0.71	-0.819	-0.965	0.255	-0.002	0.289	0.295	0.263	-0.227	-0.138	-0.141					-0.519	-0.585	-0.675	-0.556	-0.273	-0.325	0.182	0.482
mMC010897	importin 4	-0.591	-0.61	-0.835	-1.106	-0.193	-0.418	-0.254	-0.692	0.142	-0.229	-0.251	-0.327					-0.116	-0.479	-0.557	-0.376	0.031	-0.515	-0.595	-0.62	-0.352	-0.63	-0.899	-1.195	-0.105	-0.502	-0.661	-0.315	0.293	-0.177	0.002	0.019	-0.3	-0.62	-0.657	-0.531	-0.339	-0.125	-0.425	-0.666	0.027	-0.325	-0.743	-0.448
mMC010898	Fas-activated serine/threonine kinase	-0.821	-0.33	0.165	0.044	-0.283	-0.408	0.156	-0.112	-0.688	-0.009	-0.201	0.243	-0.376		-0.129		-0.256	-0.169	-0.147	-0.116	0.091	-0.075	0.265	0.17	0.238	0.26	-0.019	0.585	0.31	0.338	0.189	0.465	-0.447	-0.047	-0.068	-0.141	0.18	0.4	0.563	0.219	0.101	-0.485	0.605	0.054	-0.083		-0.013	0.492
mMC015043	nucleoporin 50	0.459	0.03	0.195	-0.026	0.057	-0.388	-0.224	-0.642	-0.728	0.091	-0.611	-0.167	-0.006		-0.139	-0.36	0.594	-0.129	-0.547	-0.716					0.398	0.17	-0.189	0.535	0.695	0.298	-0.181	0.125	-0.787	-0.177	-0.298	-0.211	1.02	0.89	0.693	-0.121	0.751	-0.555	0.235	-0.126	0.037	-0.365	-0.493	-0.108
mMC010902	calcium and integrin binding family member 3		-0.14	-0.015	0.154	-0.273	0.022	-0.034	0.128	-0.208	0.081	0.169	0.173	-0.186	-0.6	-0.219	-0.51	-0.056	-0.079	-0.037	-0.016	-0.089	0.355	0.265	0.67	0.058	0.35	0.381	0.205					-0.257	-0.037	-0.148	0.049	-0.04	0.18	0.323	0.319	0.031	0.135	0.155	0.094	-0.143	-0.255	-0.258	-0.358
mMC010904	oxysterol binding protein-like 8	0.199	1.99	0.885	0.694	0.247	1.012	1.536	0.968	0.472	0.801	0.679	0.473	-0.086	0.02	0.331	0.2	0.444	0.401	0.313	0.224	-0.039	1.615	1.425	1.49	-0.072	1.35	1.341	0.665	-0.145	0.368	0.409	0.445	0.323	0.313	0.072	0.309	-0.11	1.75	0.953	1.199	-0.159	1.975	0.385	0.934	0.047	-0.485	-0.618	0.092
mMC010905	adenylate cyclase 1	-0.211	0.22	0.365	0.174	-0.133	0.282	0.026	-0.132	0.072	0.021	0.109	0.183	-0.236	-0.81	-0.199	-0.39	-0.176	-0.069	-0.137	-0.166	0.081	0.225	0.125	0.21	0.278	0.5	0.441	0.285	-0.07				-0.157	0.183	-0.078	0.219	0.24	0.15	0.603	-0.001	0.341	0.225	0.335	0.204	-0.263	-0.165	-0.403	-0.248
mMA035321	integrin linked kinase		0.01	0.525	0.514	-0.413	0.062	-0.134	0.088		-0.119	-0.201	0.133	-0.166	0.37	0.141	0.2	-0.566	-0.129	-0.237	-0.266	0.781	0.815	1.175	1.66	0.318	0.06	0.021	0.215	0.01	0.068	0.189	0.355	-2.797	-0.157	-0.108	0.179	-0.25	0.98	0.983	1.439	0.231	0.555	0.435	0.114	-0.133	0.065	0.072	-0.038
mMC010907	pyruvate carboxylase	-0.141	0.21	0.685	0.654	-0.063	0.462	-0.004	0.348					-0.236	-0.49	0.321	-0.1					0.331	0.145	-0.025	0.02	-0.092	-0.05	-0.149	-0.065	-0.29				-0.227	0.063	0.142	0.089		-0.37	0.133	0.109	0.011	0.545	1.015	1.164	-0.193	0.065	0.282	0.122
mMC010910	transmembrane emp24 domain containing 8		0.08	-0.545	-0.346	-0.593	-0.088	0.186	0.108	0.552	0.381	-0.141	-0.647	-0.186	-0.47	0.221	0.07	-0.136	-0.059	-0.227	0.024	-0.239	0.445	0.215	-0.01	-0.602	-0.03	0.551	-0.115		-0.112	-0.591	-0.555	0.663	-0.157	-0.298	-0.291	-0.63	-0.37	-1.007	-0.131	-1.089	-0.015	-0.305	0.254	0.057	-0.075		0.292
mMC010913	kinesin light chain 1	-0.561	-0.12	-0.045	0.174	-0.443	0.292	0.176	0.138	-0.068	0.021	0.029	0.023	-0.536	0.15	-0.219	-0.12	-0.326	-0.309	-0.267	-0.176	-0.789	-0.645	-0.665	-0.42	-0.752	-0.48	-0.499	-0.785	-0.665	-0.162	-0.111	0.085	0.213	0.023	0.052	0.229	-0.82	-0.12	-0.197	-0.211	-0.779	-0.175	-0.475	-0.246	-0.123	-0.495	-0.843	-0.428
mMC010914	ring finger protein 169	-0.641	0.14	-0.105	0.654	-0.183	0.632	0.206	1.188	0.342	0.391	0.629	0.223	-0.436	0.17	0.591	0.29	-0.076	0.281	0.563	0.744	-0.519	-0.185	0.255	1.32	-1.102	-1.11	-0.719	-0.485		0.198	0.379	0.435	0.283	-0.107	0.152	0.219	-0.58	-0.17	-0.277	0.989	-1.109	-0.025	-0.775	0.224	0.037	-0.265	-0.278	0.492
mMC015113	RIKEN cDNA 2210404O07 gene		-0.45	-0.015	0.514	-0.033	0.332	-0.074	0.818	-0.568	0.021	0.059	0.493	-0.296	0.02	0.101	0.21	-0.006	-0.009	0.293	0.404					-0.012	-0.11	0.061	0.145		0.538	0.829	1.115	0.053	-0.007	0.392	0.519	0.13	-0.09	0.283	0.889	-0.219	-0.165	-0.165	-0.146	-0.073		-0.548	-0.248
mMC010915	transducin-like enhancer of split 1, homolog of Drosophila E(spl)	-0.361	0.42	0.805	0.894	0.107	0.862	0.556	0.788	0.112	0.401	0.469	0.443	-0.436	0.89	0.601	0.3	-0.186	0.431		0.884	0.321	-0.695	0.445	1.28	-0.182	-1.08	-1.289	-1.045	-0.36	0.268	-0.221	-0.675	0.433	0.603	0.742	0.899	1.59	1.57	1.163	0.869	0.001	-0.015	-0.395	-0.006	0.277	-0.005	-0.948	0.072
mMC010919	zinc finger protein 472	0.609	0.2	0.215	0.174	0.087	0.182	-0.254	0.048	0.392	-0.229	-0.171	-0.037	-0.066	-1.09	0.091	-0.45		0.141	0.103	0.124	0.121	-0.325	0.085	-0.09	-1.762	-1.43	-1.309	-1.305	-0.17	-0.262	-0.191	-0.525	0.353	-0.227	-0.288	-0.251	0.07	-0.8	-0.387	-0.391	-1.199	-0.755	-1.015	-0.966	-0.533	-0.765	-0.828	-0.678
mMC010923	WD repeat domain 20b		-0.21	-0.145	0.074	-0.083	0.042	0.156	0.198	-0.348	0.011	-0.041	0.013	-0.156	-0.84	-0.119		-0.156	-0.049	-0.147	0.104	-0.109	0.015	0.225	0.28	0.658	0.66	1.391	1.375			0.159		-0.007	-0.177	-0.228	-0.001	-0.2	0.17	0.053	-0.021	0.141	0.115	0.285	0.314	-0.203			0.162
mMC010925	PTK2 protein tyrosine kinase 2		-0.36	-0.465	-0.756	-0.203	-0.188	0.136	-0.522	0.192	-0.849	-1.041	-1.147	-0.056	-0.64	-0.639	-0.87	-0.406	-0.909	-1.307	-1.636	-0.359	0.485	-0.185	-0.34	-0.122	-1.47	-0.109	0.125		-0.832	-0.971	-0.885	0.213	-0.677	-0.778	-0.651	-0.82	-0.99	-0.627	-0.881	-0.339	-0.935	-0.415	-0.206	-0.013	-0.185	-0.153	-0.008
mMC010928	vacuolar protein sorting 16 (yeast)	-0.221	0.04	-0.045	-0.246	-0.093	0.182	-0.054	-0.202	0.072	-0.049	-0.111	-0.247	-0.066	0.37	0.081	-0.07	-0.156	-0.159	-0.187	-0.416	0.071	0.135	0.075	0.29	-0.352	-0.47	-0.369	-0.245			-0.591	-0.565	0.193	-0.207	-0.278	-0.141	-0.43	-0.23	-0.447	-0.281	-0.199	-0.075	-0.325	-0.246	-0.063	-0.325	-0.673	-0.358
mMC015180	RIKEN cDNA B930095M22 gene	-0.061	-0.14	0.315	0.234	0.017	0.142	-0.134	0.018	0.312	0.031	0.109	0.283	-0.376		-0.109			0.111	0.123						0.228	0.11	-0.049	0.235	0.295		-0.121	-0.095	-0.097	-0.147	-0.198	-0.061	0.03	-0.29	-0.007	0.229	0.091	0.105	0.355	0.174	-0.383	-0.085	0.252	0.042
mMC015185	HECT domain containing 3		-0.15	-0.355	-0.056		0.352	0.416	0.708	0.302	0.311	0.469	0.703	-0.006	-0.19	0.471	0.23	0.434	0.531	0.663	0.914					-0.332	-0.74	-1.529	-0.485	0.57	0.388	0.509	0.605	0.553	0.043	0.072	0.319	0.22	-0.02	0.003	0.849	-0.159	-0.175	-0.785	-0.426	-0.033	-0.715	-1.273	-1.028
mMC010929	RIKEN cDNA D830012I24 gene			0.255	0.084	-0.473	0.602	0.516	0.448	0.862	0.091	0.099	-0.167	-0.246	-0.05	0.361	0.15	0.004	0.681	0.863	0.864	-0.259	-0.075	0.835	0.54	-1.202	-1.35	-0.289	-1.635		-1.002	-1.551	-1.375	1.113	0.103	0.122	0.409	-0.98		-0.757		-1.019	0.415	-1.215	-0.566
mMC010931	sperm associated antigen 7	0.039	0.24	0.655	0.584	-0.323	0.272	-0.344	-0.192	-0.388	-0.119	0.079	0.033	-0.266	0.33	0.161	0.1	-0.036	0.071	0.133	-0.066	-0.189	-0.215	-0.025	-0.15	-0.422	-0.52	-0.199	-0.465	-0.4	0.008	-0.171	-0.265	0.063	0.183	-0.158	-0.391	-0.12	-0.37	0.233	-0.371	-0.299	-0.235	0.095	-0.006	-0.193	-0.055	-0.203	-0.418
mMC015191	TDP-glucose 4,6-dehydratase	-0.401	-0.18	0.385	0.074	-0.313	0.002	-0.314	0.088	-0.168	-0.049	-0.151	0.053	-0.456	0.34	-0.009	0.07	0.054	0.171	0.033	0.054					-0.002	0.11	0.201	0.165	-0.04	-0.302	-0.181	-0.235	0.093	-0.197	-0.288	-0.191	-0.52	-0.7	-0.477	-0.411	-0.319	-0.055	0.095	0.094	-0.113	0.015	0.362	0.502
mMC010933	ankyrin repeat and BTB (POZ) domain containing 1	-0.981	0.45	0.495	0.534	0.187	1.222	1.316	1.338	0.042	0.741	0.949	0.753	0.234	0.76	0.921		0.024	0.661	0.923	1.284	0.191	0.445	0.935	0.93	-0.652	-0.57	-0.509	-0.435	0.525	0.968	0.869	0.945	0.043	0.393	0.522	0.639	0.06	0.35	0.473	0.769	-0.359	0.595	0.325	0.664	0.067	0.055		0.142
mMA035322	GRIP1 associated protein 1		0.09	0.255	0.414	-0.393	0.462	0.136	0.378	0.092	0.341	0.529	0.383	-0.176	0.29	0.261	0.41	-0.136	0.041	0.143	0.154	-0.139	0.455	-0.015	0.38	-0.142	0.31	0.611	0.095	-0.345	0.288	0.459	0.415	0.333	0.163	0.462	0.569	-0.59	-0.21	0.013	0.599	-0.359	0.345	0.045	0.164	0.067	0.355	0.167	0.072
mMA035323	ankyrin repeat domain 11					0.587	0.662	0.166	0.918	-0.168	0.231	0.439	0.343	0.094	0.37	0.291	0.11	0.144	0.431	0.743	0.704	0.381	-0.005	0.385	1.2	-0.062	0.04	0.241	0.255	-0.28	0.028	0.149	0.365	-0.637	0.183	0.242	0.629		0.49	-0.197		-0.059	0.825	-0.205	0.654	0.207	-0.145	-0.333	0.552
mMC010939	-		0.04	0.045	0.164	-0.483	-0.008	0.006	0.068	-0.138	-0.029	0.009	-0.097	-0.026	-0.71	-0.239	-0.47	-0.116	0.051	0.003	-0.026	0.281	0.785	0.555	0.82	0.178	0.46	0.381	0.385	0.03	0.388	0.399	0.635	0.193	-0.157	-0.048	0.039	-0.02	0.24	0.123	-0.221	0.101	0.085	0.175	0.274	-0.183	-0.105		-0.158
mMC010941	formation of mitochondrial complexes 1 homolog (S. cerevisiae)	0.149	0.01	0.145	0.374	-0.023	0.212	-0.114	0.488	0.022	-0.159	-0.091	-0.047	-0.106	-0.07	0.171	0.19	-0.136	-0.049	-0.177	-0.296	-0.059	-0.355	-0.955	-0.48	-0.452	-0.69	-1.199	-1.245	-0.455	-0.242	-0.261	-0.325	0.143	-0.077	-0.108	0.079	-0.33	-0.8	-0.677	-0.381	-0.329	-0.535	-1.045	-0.736	0.097	0.095	-0.173	-0.238
mMC010942	polymerase (DNA directed), mu	-0.151	0.27	0.395	0.394	-0.133	0.112	-0.184	-0.032	-0.288	-0.029	-0.121	0.073	-0.296		-0.139	-0.15	-0.416	-0.309	-0.277	-0.156	-0.049	0.315	0.215	0.19	0.198	0.24	0.171	0.585	-0.465			-0.135	-0.207	0.153	0.092	0.019	-0.01	-0.3	0.143	-0.191	-0.019	0.035	0.215	0.364	-0.203	0.055	0.092	0.212
mMC010944	G protein-coupled receptor 183	-0.271	-1.46	-0.195	-0.456	-0.993	-0.668	-1.334	-1.162	-0.388	-0.809	-0.341	-0.457	-1.056	-0.58	-0.469	-1.59	-1.906	-0.359	-0.227	-0.716	-0.799	-3.995	-1.805	-1.43	-2.052	-5.27	-3.949	-4.395	-1.84	-1.412	-1.621	-2.145	-1.237	-0.577	-0.518	-1.011	0.1	-0.85	-0.987	-1.721	-1.259	-3.665	-3.625	-2.966	-0.653	-0.865	-2.013	-2.178
mMA035325	regulator of telomere elongation helicase 1	-0.051	0.08	0.105	-0.636	-0.223	-0.158	-0.344	-1.042	-0.038	-0.029	-0.041	-0.367	-0.336	-0.17	-0.269	-0.68	-0.246	-0.319	-0.487	-0.896	0.051	-0.105	-0.265	-0.74	-0.462	-0.65	-0.849	-1.375	-0.545	-0.322	-0.521	-0.955	0.173	-0.087	-0.298	-0.681	-0.33	-0.52	-0.517	-1.441	-0.369	-0.285	-0.725	-1.336	-0.213	-0.325	-0.903	-1.278
mMC015269	LYR motif containing 7		-0.15	-0.465	-0.246	-0.053	0.022	0.056	0.178	-0.088	-0.069	-0.071	-0.077	-0.336	-1.11			0.044		0.113	0.244					0.158	0.15	0.201	0.145					0.093	-0.077	-0.168	-0.061	0.17	0.11	0.093	-0.121	0.091	-0.085	0.075	-0.026	-0.223		-0.233
mMC010946	ribonuclease P 21 subunit (human)	-0.861	-0.72	-0.235	-0.276	-0.123	0.302	-0.064	0.168	-0.278	-0.029	0.329	0.133	-0.426	-0.13	0.061	-0.22	-0.256	-0.109	0.083	0.084	0.011	-0.295	0.125	0.15	-0.142	-0.47	-0.059	-0.245	-0.3	-0.162	-0.131	-0.045	0.243	-0.047	0.212	0.259	-0.03	-0.76	-0.217	-0.121	-0.409	-0.645	-0.435	-0.566	-0.283	-0.545	-1.128	-0.958
mMC015275	hypermethylated in cancer 2	-0.071	0.06	0.035	-0.106	-0.113	-0.118	-0.324	-0.102	0.392	0.231	0.269	0.223	-0.126	-0.16	-0.169	-0.34	0.424		-0.007	0.264					-0.582	-0.39	-0.629	-0.505	0.105				0.113	-0.247	-0.358	-0.221	-0.32	-0.24	-0.297	0.069	-0.379	0.185	-0.235	-0.166
mMC010947	Sep (O-phosphoserine) tRNA:Sec (selenocysteine) tRNA synthase	-0.611	-0.25	-0.515	-0.356	-0.073	-0.188	-0.044	0.038	-0.088	-0.009	-0.031	-0.247	-0.226		-0.229	-0.52	0.004		-0.137	-0.076	0.141	-0.435	0.135	-0.01	0.208	0.37	0.181	0.015	0.06	-0.012	-0.161	-0.175					0.03		-0.287	-0.031	0.271	0.655	-0.065	-0.196	0.247		-0.183	-0.068
mMC010954	F-box and leucine-rich repeat protein 17	-0.401		0.045	-0.346	0.427	0.412	0.826	0.498	0.422	0.261	0.189	0.423	-0.166	-0.35	0.201		0.454	0.261	0.503	0.664	0.591	0.755	0.615	0.21	0.258	0.01	-0.409	-0.135	-0.135	-0.012	-0.181	-0.175					0.2	0.23	0.143	0.749	0.331	0.925	0.355	0.434
mMC010956	olfactory receptor 604|predicted gene, OTTMUSG00000019046	-0.071	-0.11	-0.005	0.064	0.027	0.052	-0.134	-0.022	0.502	0.141	0.199	0.033	-0.166	-1.12	-0.179	-0.26			-0.087		0.311	0.285	0.235	-0.4	0.008	-0.1	-0.039	0.065	0.46		-0.261	-0.145	0.153	-0.057	0.042	-0.231	-0.29	-0.5	-0.327	0.089	0.011	0.005	0.095	-0.026	-0.323		0.417	-0.168
mMC010957	ubiquitin-conjugating enzyme E2L 3		-0.15	-0.295	-0.356	0.017	-0.038		-0.122	0.162	0.031	0.379	0.313	-0.096	0	0.271	-0.1	-0.106	0.001	0.143	0.274	0.271	0.005	-0.215	0.01	-0.082	-0.38	-0.519	-0.315	0.04	0.188	0.159	0.405	0.493	0.023	0.362	0.419	0	-0.38	-0.317	0.249	-0.299	-0.275	-0.385	0.014	0.027	-0.195	-0.348	0.032
mMC015291	exocyst complex component 3-like		-0.26	-0.225	-0.076	-0.113	-0.078	0.106	0.088	-0.458	0.081	-0.041	0.133	-0.276	-0.74	-0.159	-0.39	-0.136	-0.099	-0.097	0.004					0.308	0.26	0.401	0.365					-0.217	-0.197	-0.158	-0.101	0.13	0.14	0.123	0.109					0.017			-0.108
mMA035326	methyl-CpG binding domain protein 1	0.239	0.49	0.495	0.424	-0.153	-0.048	-0.394	-0.312					-0.346			-0.16	-0.546	-0.269	-0.387	-0.426	0.011	0.255	0.335	0.12	0.138	0.27	0.101	0.105	-0.41				-0.537	0.023	-0.178	-0.301	0.27	0.34	0.463	-0.011	0.011	0.165	0.085	0.114	-0.083	0.185	-0.033	0.192
mMC010960	regulatory factor X, 1 (influences HLA class II expression)	-0.921	0.11	-0.075	-0.176	0.037	0.152	0.336	0.148	-0.328	0.421	0.329	0.033	-0.146	-0.22	0.091			0.131	-0.027	-0.106	-0.099	0.455	0.345	0.28	0.158	0.46	0.271	0.495	0.135	0.548	0.359	0.275	-0.317	0.193	0.072	-0.091	0.18	0.58	0.293	0.249	-0.039	0.335	0.185	0.244	0.257	-0.165	-0.173	0.072
mMC010962	interleukin 1 beta									-0.188	0.091	0.359	0.163	-0.646	-0.08	0.061	2.15	0.144	0.101	0.083	0.454	-0.109	-0.095	0.135	0.13	1.018	1.44	1.781	3.015	0.125	1.468	2.679	2.165	0.033	0.233	0.432	0.199									0.537	0.385	0.792
mMC010964	RIKEN cDNA 4933431K14 gene	-0.601	-0.21	-0.145	-0.296	2.937	-0.318	-0.214	-0.252	0.132	0.011		-0.147	-0.306				0.034	-0.129			0.081	-0.105	-0.115	-0.19	0.118	0.4	-0.009	0.045					0.283	-0.267	-0.168	-0.141	-0.07	-0.12	-0.077	-0.181	-0.199	-0.155	-0.175	-0.116	-0.313	-0.345	-0.308	-0.398
mMC010965	jumonji domain containing 2C	0.239		0.085	-0.156	0.317	0.112	-0.044	0.488					-0.026		0.211		0.324	0.181	0.493	0.754	0.441	0.535	0.105	-0.09	-0.422	-0.1	-0.609	-0.835	-0.55	-0.292	-0.371	-0.435	0.623	-0.107	-0.158	0.029	0.01	0.22	-0.357	0.529	-0.439	-0.075	-0.785	-0.226	0.197	-0.245	-0.033	0.192
mMC010967	RIKEN cDNA 2010010A06 gene	-0.201	-0.13	0.205	-0.106	-0.103	0.002	-0.254	-0.182					-0.316	-1.28	-0.199		0.144		-0.057	-0.076	0.151	0.105	-0.135	-0.59	0.288	0.16	-0.219	0.095	-0.115				-0.167	-0.117	-0.148	-0.311	0.04	-0.33	-0.137	-0.021	-0.129	-0.115	-0.025	0.124	-0.293	-0.035	0.077
mMA032702	TRM2 tRNA methyltransferase 2 homolog A (S. cerevisiae)		-0.36	0.165	0.334	-0.173	0.042	0.126	-0.082		-0.079	-0.351	0.063	-0.196	-0.24	-0.029	-0.35		-0.229	-0.387	-0.226	-0.359	-0.495	-0.215	-0.32	0.118	0.02	-0.089	0.025		0.368	0.359	0.475	-0.397	-0.127	-0.068	-0.161	0.02	0.16	0.213	-0.621	0.091	-0.455	0.015	-0.226	-0.203			0.022
mMC010971	RIKEN cDNA 4833426J09 gene	0.419	-0.49	-0.175	-0.176	0.157	0.192	0.006	0.238	0.862	0.751	0.769	0.203	-0.166	-0.15	0.061	-0.04	0.074	0.031	0.063	0.124	0.221	0.365	0.975	0.98	-0.042	-0.08	0.551	0.095		0.748	0.439	0.565	1.183	0.423	0.282	0.159	0.56	0.5	0.573	0.769	0.011	0.225	0.705	0.604	0.007			0.052
mMA032704	proteasome (prosome, macropain) 26S subunit, non-ATPase, 1	-0.541	-0.51	-0.635	-1.396	0.247	-0.378	0.216	-0.742	0.192	-0.089	-0.501	-0.497	-0.096	0.21	-0.409	-0.87					-0.269	-1.535	-0.715	-1.19	-0.212	-1.03	-0.529	-0.715	-0.275	-0.152	-0.321	-0.415	0.463	-0.277	-0.638	-0.531	-0.07	-0.57	-0.927	-0.771	-0.069	-0.265	-0.295	-0.206	0.047	-0.505	-0.728	-0.198
mMC010973	succinate dehydrogenase complex, subunit D, integral membrane protein					0.027	0.252	0.056	0.298	-0.158	-0.049	-0.231	-0.137	-0.126	0.15	0.111	-0.09	-0.086	0.001	0.043	-0.156	-0.119	-0.575	-0.175	0.03	-0.222	-0.68	-0.069	0.145	-0.24	0.148	0.139	0.085	0.273	-0.187	-0.088	0.209	-0.02	-0.34	0.163	0.799					-0.013	-0.385	-0.328	-0.108
mMC010979	ubiquitin protein ligase E3B	-0.061	0.03	0.155	0.094	-0.193	0.252	-0.334	0.088	0.682	0.121	0.469	0.113	-0.156	-0.1	0.111	0.03	0.264	0.451	0.533	0.574	0.351	0.215	0.135	0.12	-0.462	-0.56	-0.259	-0.455	-0.055	-0.082	-0.161	-0.115	0.343	-0.077	-0.288	-0.191	-0.19	-0.77	-0.237	0.299	-0.529	-0.055	-0.385	0.094	0.007	0.005	0.222	0.132
mMA032705	peripheral myelin protein 22	-0.031	0.34			0.147	-0.838	-0.144	-1.122	-2.968	-0.139	-0.601	0.383	-0.046	0.09	-0.609	-0.35	-0.276	-0.689	-1.027	-0.596	-1.729	-1.105	-1.335	-1.4	0.548	0.67	0.031	0.355	0.32	-0.002	0.239	0.475	-2.407	-0.297	-0.428	-0.051	0.02	0.43	0.373	-1.341	0.871	-0.945	0.585	-0.636	-0.383	-1.505	-2.613	-1.008
mMC010981	Fanconi anemia, complementation group L			-0.305	-0.446	-0.323	-0.128	-0.054	-0.442	-0.098	-0.199	-0.231	-0.417	-0.126	-0.54	-0.089	-0.49	-0.086	-0.409	-0.367	-0.306	-0.039	-0.315	-0.585	-0.67	-0.282	-0.51	-0.989	-1.375	-0.065	-0.382	-0.461	-0.565	0.093	-0.357	-0.478	-0.431									0.017			-0.678
mMC015366	-		-0.14	-0.035	-0.016	-0.193	-0.028	0.036	-0.162	-0.388	0.141	0.009	0.083	-0.236	-0.53	-0.079		-0.176	-0.189	-0.267	-0.336					0.148	0.28	0.091	0.215		0.788	0.599	0.555	-0.427	0.183	0.122	0.049	0.18	0.19	0.313	-0.081	0.241	0.125	0.495	0.204	-0.023	-0.065	-0.218	-0.258
mMA035336	myeloid/lymphoid or mixed-lineage leukemia 5	-0.681	0.16	0.545	0.484	-0.033	0.392	0.216	0.438	-0.058	-0.039	-0.111	0.423	-0.576	0.46	0.301	0.22	-0.136	0.401	0.563	0.604	-0.819	0.015	0.005	0.05	-0.482	-0.32	-0.439	0.165	-0.415	0.008	0.119	-0.145	0.263	0.083	0.282	0.529	0.09	0.3	0.113	0.199	-0.479	-0.325	0.075	0.284	-0.133	-0.025	0.032	0.442
mMC010983	negative regulator of ubiquitin-like proteins 1	-0.401	0.08	-0.095	-0.256	0.097	0.702	0.646	0.608	0.262	0.881	0.979	0.523	-0.116	0.46	0.471	0.19	0.104	0.321	0.433	0.524	0.771	2.395	1.705	1.26	0.178	1.3	2.011	1.485		0.488	0.499	0.495	0.503	0.383	0.572	0.579	0.25	0.67	0.673	1.289	-0.209	1.435	1.315	1.264	0.167		0.757	0.712
mMA035339	PCTAIRE-motif protein kinase 1	-0.141	0.08	0.185	0.184	0.227	0.312	0.006	0.198	0.192	-0.009	-0.071	-0.017	0.004	-0.38	0.271	-0.17	-0.066		-0.177		-0.029	-0.195	-0.425	-0.84	-0.172	-0.21	-0.589	-0.395	-0.18				0.173	-0.027	-0.208	-0.101	-0.2	-0.63	-0.227	0.119	-0.289	-0.295	-0.195	-0.386	-0.323	-0.305	-0.253	-0.988
mMC015386	myotrophin	-0.561	-0.42	-1.045	-0.886					0.102	-0.099	-0.241	-0.177	0.024	-0.22	-0.019	-0.22	-0.076	-0.049	-0.127	-0.006									0.19	-0.242	-0.321	-0.225	0.563	-0.247	-0.188	-0.191					-0.179				0.077	0.185	0.587	0.152
mMC010986	early growth response 1		0.38	-1.335	-0.166		-0.968	-0.674	0.628		-1.219	-0.031	0.123	-0.806		-0.589	1.17	-0.016	-0.439	0.403	3.184	-0.639	-2.125	-1.315	-1.03	5.678	-0.91	1.131	1.605					1.033	1.233	2.122	1.999	-0.76	-1.6	-0.967		3.951	-2.415	-1.975	0.044	0.377	-0.395	2.532	0.822
mMC010989	BCL2-associated athanogene 1	-0.301	-0.15		-0.486	-0.223	-0.168	-0.204	-0.472	0.072	-0.219	-0.511	-0.317	-0.176	0.27	-0.079	-0.21	-0.066	0.061	-0.077	-0.426	0.071	0.215	-0.175	-0.16	-0.302	-0.75	-0.539	-0.515	-0.265	-0.232	-0.281	-0.515	0.343	-0.097	-0.348	-0.151	-0.07	-0.82	-0.517	-0.601	-0.429	-0.665	-0.785	-0.366	-0.063	-0.215	-0.193	0.252
mMC010990	mindbomb homolog 2 (Drosophila)	-0.411		1.155	1.124	-0.343	0.792	0.736	0.778	-0.198	0.421	0.719	0.643	-0.546	0.04	0.321	0.41	0.274	0.901	1.043	1.214	0.021	0.735	0.915	0.94	-0.242	0.61	0.361	0.485	-0.25	0.508	0.599	0.355	0.233	0.353	0.282	0.359	0.04	0.29	0.713	0.899	-0.319	1.145	0.445	0.854	-0.173	-0.355	-0.458	0.482
mMC010994	methylthioadenosine phosphorylase	-0.311	-0.95	-1.015	-1.196	-0.303	-0.708	-0.444	-0.702	0.412	-0.759	-0.881	-0.837	-0.016		-0.449	-0.84	-0.286	-0.649	-0.807	-0.516	-0.209	-1.605	-0.835	-0.95	-0.702	-1.45	-1.479	-1.895	0.055	-1.282	-1.441	-1.015	0.053	-0.807	-0.938	-0.671	-0.46	-1.1	-1.127	-1.171	-0.469	-0.795	-1.055	-0.996	-0.093			-0.478
mMC010995	RPA interacting protein		0.53	0.135	0.234	0.367	0.412	0.876	0.548	0.192	0.711	0.669	0.373	-0.036	0.42	0.511	0.03	0.134	0.381	0.393	0.324	0.181	0.145	0.745	0.82	-0.112	-0.27	0.051	0.005	0.815	0.968	1.119	1.055	0.653	0.493	0.382	0.219	0.34	0.7	0.283	0.579	-0.189	0.385	-0.205	0.144	-0.163	-0.535	-0.798	-0.048
mMC010996	homeodomain interacting protein kinase 3		0.5	-0.245	-0.066	0.377	0.122	0.866	0.588	-0.128	0.471	0.319	0.453	-0.066	-0.23	0.331	0.28	0.174	0.131	0.063	0.284	0.811	1.035	0.815	0.84	0.668	0.8	0.841	0.585		0.428	0.569	0.625	0.423	0.333	0.192	0.399	0.46	1.03	0.323	0.479	0.591	1.035	0.735	0.474	0.077			0.082
mMA032706	DEAD (Asp-Glu-Ala-Asp) box polypeptide 50|predicted gene, EG666672	-0.031	0.22	0.095	0.314	-0.133	0.212	-0.054	0.558	0.082	-0.059	-0.111	-0.037	-0.196	0	0.241	-0.01	0.004	0.021	-0.007	0.014	0.501	0.255	0.415	0.94	-0.502	-0.54	0.351	-0.205	0.035	0.038	0.179	0.085	-0.667	-0.267	-0.108	0.149	0.11	0.47	0.333	0.889	-0.239	0.255	-0.165	0.094	-0.033	-0.165	-0.333	0.342
mMC011002	RAB11 family interacting protein 5 (class I)	-0.241	0.37	1.265	1.774	-0.603	1.212	0.136	1.428	0.082	0.261	0.529	0.723	-0.346	1.02	0.921	0.76	-0.496	0.451	0.733	0.974	-0.289	-0.285	0.455	1.12	-0.542	-1.38	-1.359	-1.145	0.26	1.018	1.179	1.385	-0.097	0.253	0.302	0.649	-0.04	0	0.923	0.939	-0.609	-1.295	-1.105	-0.086	-0.233	-0.065	-0.313	0.162
mMA035342	myocyte enhancer factor 2A	0.589	-0.54	-1.165	-0.756	0.627	-1.018	-0.324	-0.832	0.462	-1.119	-1.031	-0.967	-0.076	-0.61	-0.749	-1.3	-0.036	-0.209	0.013	0.074	0.371	-0.415	-0.555	-0.69	0.558	-0.92	-1.049	-0.965	0.095	-1.592	-1.491	-1.225	0.363	-0.887	-0.898	-0.671	0.15	-0.63	-1.497	-1.741	0.611	-0.955	-1.265	-1.266	0.037	-0.715		-0.478
mMA035344	unc-45 homolog A (C. elegans)	-0.991	-0.29	0.135	0.264	-0.203	0.372	0.186	0.208	-0.658	0.141	0.189	0.333	-0.246	-0.61	-0.009	-0.07	-0.266	-0.119	-0.207	-0.286	-0.029	0.215	0.235	0.2	-0.042	-0.04	0.181	0.535	0.295	0.548	0.829	0.935	0.063	0.263	0.312	0.249	0.09	0.17	0.233	0.269	-0.319	-0.035	0.285	0.134	0.047	-0.085	-0.078	0.242
mMC011007	synaptotagmin XI		-0.6	-0.055	-0.506	0.007	0.472	0.186	0.128	0.352	0.371	0.879	-0.017	-0.146	0.27	0.511	-0.19	-0.156	0.261	0.573	0.404	-0.309	-1.235	0.305	0.4	-0.642	-1.93	-0.899	-0.225	0.065	0.778	0.659	-0.025	0.523	0.133	0.252	-0.121	-0.23	-1.21	-0.347	-0.531	-0.389	-1.425	-0.495	0.904	-0.003		-1.143	0.262
mMC011009	Na+/K+ transporting ATPase interacting 4		-0.15	-0.135	-0.016	-0.073	0.032	0.086	0.258	-0.008	0.091			-0.336	-0.14			-0.026	-0.139	-0.057	-0.036	-0.079	0.025	0.065	0.41	0.008	0.11	0.451	0.315					-0.017		-0.208		-0.11	0.2	0.173	0.089	0.021	-0.015	0.175	0.124	-0.003		-0.223
mMC011014	mitochondrial carrier homolog 2 (C. elegans)	0.219	0.52	0.085	-0.256	0.177	0.102	0.076	-0.172	1.032	0.141	-0.011	-0.027	-0.026	-0.14	-0.049	-0.32	0.354	0.361	0.063	-0.176	0.351	0.685	-0.195	-0.15	-0.332	-0.25	-0.249	-0.755	-0.17	-0.112	-0.351	-0.515	0.883	-0.067	-0.468	-0.501	0.28	0.13	0.013	0.429	-0.069	0.255	-0.275	0.074	-0.003	-0.275	-0.583	-0.448
mMC015524	RAS-like, family 10, member A	-0.101	0.25	0.225	0.294	-0.313	0.022	-0.084	0.078					-0.186	-0.36	-0.079	-0.21	-0.116	-0.039	-0.077	-0.136					0.168	0.52	0.231	0.525	-0.165				-0.247	-0.007	-0.218	-0.041	0.14		0.403	0.049	0.221	0.125	0.415	0.444	-0.313	-0.125	0.177	0.122
mMA035345	Wdr45 like		0.13	-0.185	-0.156		-0.558				-0.149	-0.621	0.093	-0.186	0.14	-0.029	-0.1	0.014	0.201	0.053	-0.066	-2.959		-2.455	-2.71	1.098	1.19	-0.349	1.185					-3.307	-0.467	-0.408	-0.071	1.02	1.69	1.523		1.251	-2.635	0.955	0.604	-0.133	0.095	-0.143	0.482
mMA035347	mitochondrial ribosomal protein L48	-0.321	-0.13	0.275	0.184	0.107	0.062	-0.404	-0.212	-0.538	-0.219	-0.481	0.103	-0.306	0.33	0.091	0.11	-0.226	-0.049	-0.257	-0.326	0.311	0.235	-0.025	-0.12	-0.092	-0.14	-0.399	-0.495	-0.095	0.298	0.429	0.295	-0.477	-0.217	-0.138	0.059	0.02	-0.14	0.183	-0.171	-0.279	-0.415	-0.195	-0.466	-0.233	-0.365	-0.428	-0.218
mMC011032	RIKEN cDNA 1700066B19 gene		-0.09	-0.165	0.004	-0.003	0.062	0.176	0.268		-0.089	-0.141	-0.097		-0.75	-0.049		-0.176	-0.099	-0.127	-0.046	0.051	0.215	0.405	0.48	0.208	0.26	0.791	0.325					-0.067		-0.148		-0.35	0.11	-0.147	0.109	-0.049	0.005	0.275	0.284
mMC011047	monocyte to macrophage differentiation-associated	-1.131	-1.61	-1.295	-1.086	-0.753	-0.868	-0.754	-0.272	0.422	-1.539	-1.071	-1.347	-0.516	-1.71	-0.739	-0.92	-0.606	-1.259	-0.957	-1.056	-0.469	-3.235	-2.165	-1.53	-1.332	-2.96	-3.019	-3.325	-0.98	-2.612	-1.951	-2.225	-0.017	-1.507	-1.048	-1.201	-1.03	-2.44	-1.737	-0.391	-1.059	-1.345	-2.515	-1.976	0.057	-0.715	-1.333	-1.128
mMC011049	peroxiredoxin 4	-0.381	-0.21	0.185	-0.316	-0.133	0.172	0.016	-0.542	0.022	0.181	0.039	-0.077	-0.216	-0.05	-0.049	-0.88	0.244	0.511	0.413	-0.276	0.261	0.635	0.485	-0.04	-0.072	-0.21	-0.539	-0.525	-0.17	0.108	0.279	-0.615	0.183	-0.047	-0.158	-0.411	-0.16	-0.49	-0.357	-0.441	-0.269	-0.305	-0.575	-0.876	-0.023	-0.195	-0.093	-0.288
mMC011054	N-acetyltransferase 13		0.23	-0.865	-0.936	0.177	-0.578	0.046	-0.492	0.502	0.061	-0.491	-0.357	0.184	-0.42	-0.509	-0.83	0.204	-0.109	-0.317	-0.276	0.261	-0.605	-0.215	-1.01	0.028	-1.32	-1.679	-1.375	0.025	-0.852	-1.371	-1.275	0.673	-0.427	-0.548	-0.431	0.51	0.42	-0.597	-0.081	-0.049	-0.015	-1.405	-1.386	-0.043	-1.045	-2.103	-1.248
mMA035348	ubiquitin carboxyl-terminal esterase L5	0.069	-0.07	-0.435	-1.396	0.407	-0.738	-0.284	-1.202	0.122	-0.349	-0.981	-0.917					-0.126	-0.549	-1.037	-1.576	-0.069	-0.225	-1.315	-1.67	0.118	-0.33	-0.819	-1.125	-0.395	-0.652	-1.051	-1.605	-0.097	-0.287	-0.828	-0.901	0.17	-0.19	-0.727	-1.081	-0.109	-0.855	-1.055	-1.416	-0.253	-0.775	-1.358	-1.048
mMC011059	chondroitin sulfate N-acetylgalactosaminyltransferase 2						0.442	0.526	0.608	1.162	0.401	0.519	0.313	0.304	-0.08	0.911	0.09	0.584	0.211	0.733	0.384	1.031	0.725	0.765	0.35	0.078	-0.43	-1.289	-1.385	0.205	-0.162	0.109	-0.005	1.313	-0.097	0.182	0.289	-0.08	0.01	-0.857	0.879	-0.709	0.745	-1.405	-0.496	0.357	-0.185	-0.533	0.102
mMA035353	cholinergic receptor, muscarinic 1, CNS	-0.851	-0.31	-0.445	-0.226	-0.213	-0.268	-0.024	-0.102	-0.298	-0.019	-0.231			-0.58	-0.099		0.024				0.061	0.085	-0.245	-0.09	0.218	0.21	0.151	0.255			0.189		-0.097	-0.187	-0.118	-0.131	-0.1	-0.03	-0.167	-0.101	-0.069	-0.155	-0.055	-0.046	-0.203
mMC011066	transmembrane protein 8 (five membrane-spanning domains)	-0.661	-0.5	-0.595	-0.406		-0.208	-0.094	0.008	-0.158	-0.299	-0.391	0.153			0.001		-0.076	-0.269	-0.567	0.064	0.001	-0.535	-0.225	-0.13	-0.282	-0.88	-0.789	-0.395		0.438	1.119	2.165	0.053	-0.467	-0.568	-0.051	-0.1	-0.27	-0.447	-0.101	-0.379	-0.815	-0.835	-0.186	0.097			-0.338
mMC011073	RasGEF domain family, member 1B						-0.778	-0.724	-0.562	-2.298		-0.791	0.023	0.154		-0.349	0.82	-0.576	-0.529	-0.297	-0.126	1.361	1.155	0.285	0.87	2.498	2.17	1.011	0.835		-0.992	-0.721	-0.965					1.31	0.48	0.383		2.411	1.485	1.545	0.404	1.127	1.085	1.242	0.652
mMA035355	amyloid beta (A4) precursor protein	-0.661	-0.34	1.085	1.114	0.297	0.172	0.416	0.358	-3.478	-0.099	-0.761	0.103	-0.356	0.48	0.131	-0.01	-0.236	-0.309	-0.467	-0.576	-1.439	-1.285	-1.265	-1.16	1.158	1.14	-0.779	1.425	0.435	0.578	0.769	0.805	-1.267	-0.037	-0.068	-0.221	1.02	1.35	1.093	-2.251	1.231	-1.455	1.385	-0.206	-0.173	0.135	-0.068	0.732
mMA031812	phosphofructokinase, platelet	-0.191	0.62	1.115	0.834	0.187	-0.008	0.166	-0.332	-1.358	-0.149	-0.691	-0.037	-0.006	0.5	-0.529	-0.38	-0.036	-0.059	-0.717	-0.946	-1.209	-0.455	-1.105	-1.67	1.068	2.21	0.661	2.345	0.81	0.378	0.529	0.105	-1.257	0.173	-0.318	-0.551	1.14	1.72	1.903	-1.221	1.011	-0.975	1.175	0.584	-0.513	-0.285	0.112	0.742
mMC011078	high mobility group AT-hook 1	-1.021	-0.78	-1.035	-1.436	-0.183	-0.248	-0.294	-1.092	-0.258	-0.029	0.349	-0.217					-0.076	-0.569	-0.587	-0.496	0.201	-0.125	-0.045	-0.49	-0.142	-0.51	0.261	0.095	-0.455	-0.362	-0.521	-0.245	-0.197		0.102	0.149	-0.57	-1.42	-1.367	-1.061	-0.579	-0.455	-0.885	-0.536	-0.163	-0.465	-0.923	-0.208
mMC011081	RIKEN cDNA B230315N10 gene		-0.11	-0.145	0.044		0.072	0.016	0.418		-0.319	-0.231	-0.027	-0.606	-0.52	0.041	-0.24	0.084		0.393	0.604	-1.099	-0.995	-0.145	0.05	-1.132	-1.13	-0.329	-0.525					-0.017	-0.637	-0.388	-0.261	-0.17	-0.11	-0.187		-0.999	-0.405	-0.395	-0.426	-0.383		-0.893	0.072
mMA035360	ligase I, DNA, ATP-dependent						-0.848	-0.474	-2.112		-0.129	-0.821	-1.237	-0.176	0.15	-0.549	-1.67	0.104	-0.629	-1.167	-2.606	-0.059	-0.445	-1.865	-2.27	-0.302	-1.34	-2.879	-3.145		-0.622	-1.241	-2.365	-0.147	-0.317	-0.928	-1.831	0.06	-0.71	-1.347	1.239	0.051	-1.095	-2.435	-3.976	-0.163	-0.835	-2.468	-2.218
mMC011084	dolichyl-di-phosphooligosaccharide-protein glycotransferase	-0.201	-0.01	0.195	-0.266	1.577	0.002	-0.314	-0.512	-0.208	0.011	-0.261	0.113	-0.306	0.27	-0.119	-0.23	-0.356	-0.089	-0.197	-0.636	0.071	0.155	-0.165	-0.07	-0.022	-0.21	-0.059	-0.035	-0.315	0.158	0.289	0.235	0.323	-0.067	-0.138	0.169	0.15	0.05	0.143	0.109	-0.329	-0.165	-0.155	-0.106	0.077	-0.245	-0.418	0.612
mMC015681	myosin IG	-0.441	-0.36	0.335	0.254	-0.563	0.212	-0.374	-0.172	-0.138	-0.259	-0.011	-0.007	-0.426	0.04	0.211	0.14	-0.386	-0.119	0.213	0.144									-0.41	-0.432	-0.161	-0.275	-0.017	-0.117	0.032	0.089									-0.103	-0.025	-0.168	-0.218
mMC015693	-	-0.201		0.295	0.024	-0.263	-0.018	-0.124	-0.122	-0.038	0.021	-0.011		-0.216	-0.71	-0.059	-0.28	-0.176	-0.089	0.043	0.024					0.188	0.27	-0.019	0.175	-0.145				0.033	0.123	0.052	0.009	0.08	-0.08	0.163	-0.201	0.101	0.025	0.055	0.124	-0.413	0.075	0.347	-0.078
mMC011087	UDP-N-acetyl-alpha-D-galactosamine:polypeptide N-acetylgalactosaminyltransferase 11	-0.371	-0.29	0.465	0.374	-0.543	0.372	-0.294	0.418	0.162	-0.209	-0.171	0.063	-0.596		-0.079	0.09	-0.156	0.161	0.333	0.664	-0.409	-0.785	-0.205	-0.21	-0.982	-1.68	-0.819	-0.945	-0.5	-0.592	-0.451	-0.435	0.223	-0.377	-0.118	-0.011	-0.78	-1	-0.407	-0.461	-0.909	-0.835	-0.615	-0.266	-0.233	-0.235	-0.123	0.132
mMC011089	origin recognition complex, subunit 1-like (S.cereviaiae)			-1.155	-2.486	-0.113	-1.598	-0.784	-2.422	1.332	-0.249	-0.461	-1.737					0.114	-0.999	-1.457	-3.066	-0.149	-0.865	-1.545	-2.86	-1.032	-1.94	-2.699	-3.715		-0.522	-0.941	-2.235	1.203	-0.467	-0.858	-1.941		-1.42	-1.957		-1.069	-1.245	-2.975	-4.656	0.147			-3.158
mMC011094	glutathione S-transferase, alpha 3	-0.661	0.01	0.665	-1.126	-0.053	1.082	0.986	-1.472					-0.046	0.67	0.911	-0.85	0.104	0.141	-0.567	-3.336	-0.499	-1.285	-1.385	-2.3	-0.522	-1.06	-1.739	-2.405		-0.462			0.213	0.053	0.292	-0.151	-0.23		-0.717	-1.581	-0.379	0.455	0.975	1.354	-0.223	-0.495	-0.703	-0.848
mMC011095	RIKEN cDNA C430014K11 gene	-0.461	0.22	-0.135	-0.026	-0.343	-0.058	0.046	0.108	0.282	0.131	0.199	-0.057	-0.196	-0.18	0.161	0.16	-0.046	0.051	0.083	0.164	-0.169	0.205	0.055	0.47	-0.002	0.16	0.131	0.055		0.238	0.199	0.415	0.573	0.083	0.292	0.149	0.04	0.1	0.193	0.139	-0.039	0.495	-0.055	0.124	-0.153	-0.085	0.092	0.022
mMC011097	FK506 binding protein 5	-0.001	-0.95	-1.225	-1.916	-0.353	-1.138	-1.024	-1.822	0.542	-0.909	-1.191	-1.577	-0.366	-0.64	-1.069	-1.29	-0.356	-1.109	-1.687	-2.536	-0.239	-0.865	-1.895	-2.25	-0.482	-1.96	-2.479	-2.855	-0.785	-1.502	-2.241	-2.985	0.173	-0.687	-1.198	-1.641	-0.37	-1.03	-1.117	-1.521	-0.469	-1.665	-2.245	-1.846	-0.063	-0.195	-0.913	-1.218
mMA032709	capping protein (actin filament) muscle Z-line, beta	0.099	-0.13	0.245	0.464	-0.133	0.062	-0.434	-0.052	-0.648	-0.139	-0.391	0.153	-0.266	0.51	-0.009	0.16	-0.436	-0.059	-0.227	-0.246	0.191	0.125	0.035	0.47	0.138	-0.23	-0.469	-0.025	-0.47	-0.252	-0.221	-0.015	-0.277	0.103	-0.228	-0.141	0.07	0.04	0.403	0.139	0.281	-0.275	-0.345	0.044	-0.173	-0.205	-0.108	0.072
mMC011102	dual specificity phosphatase 6		-3.62	-3.175	-2.696	-4.813	-3.388	-2.674	-2.802		-3.639	-2.741	-2.267					-5.616	-4.559		-2.756	-4.829	-5.115	-3.645	-3.66	-3.792	-5.02	-2.679	-2.725		-4.702	-4.331	-3.605	-3.687	-2.857	-2.768	-2.371	-4.72	-5.26	-5.527		-3.779	-4.245	-3.415	-2.076	-1.963	-1.045		-0.638
mMC011103	phosphoinositide-3-kinase, class 3	0.229	0.08	-0.445	-0.356	0.047	0.172	0.386	0.408	0.492	0.421	0.349	0.213	0.004	0.13	0.281	-0.07	0.044	0.221	0.303	0.284	0.391	0.385	0.935	0.77	-0.252	-0.59	0.261	-0.245	0.115	0.108	0.179	0.185	0.613	-0.057	-0.068	0.109	-0.02	0.37	-0.217	0.339	-0.359	0.295	-0.415	-0.066	0.187			-0.128
mMC011104	RIKEN cDNA 5730455P16 gene		0.22	-0.225	0.284	-0.053	-0.038	0.386	0.608	0.152	0.391	0.219	0.103	-0.226	-0.1	0.221	-0.12	0.284	0.451	0.363	0.534	0.001	0.465	0.285	0.37	-0.742	-0.79	-0.429	-0.495		0.448	0.149	-0.035	0.343	-0.267	-0.208	-0.191	0.27	0.69	-0.027	0.029	-0.409	-0.045	-0.245	0.044	0.217			0.052
mMA035362	zinc finger protein 113	-0.071		0.395	0.144	-0.173	-0.118	-0.354	-0.282	0.082		-0.081	0.113	-0.186	-0.53	-0.089	-0.29	-0.086	-0.119	-0.397	-0.326	0.111	0.025	-0.145	-0.29	-0.102	-0.01	-0.529	-0.305	-0.095		-0.061		-0.137	-0.057	-0.038	-0.231	0.13	-0.31	-0.027	-0.241	-0.169	-0.385	-0.235	-0.116	-0.203	0.005	0.092	-0.248
mMC011106	chaperonin containing Tcp1, subunit 8 (theta)	-0.501	-0.44	-0.905	-1.196	0.107	-0.228	-0.364	-0.772	0.172	-0.429	-0.791	-0.607	-0.126	-0.08	-0.609	-0.73	0.094	-0.349	-0.667	-0.826	-0.429	-0.865	-1.435	-1.41	-0.362	-0.59	-0.369	-1.035	-0.41	-0.542	-0.561	-0.535	0.513	-0.407	-0.488	-0.281	-0.21	-0.19	-0.617	-0.401	-0.539	-0.385	-0.855	-0.756	-0.033	-0.435	-0.488	-0.498
mMC011107	zinc finger protein 511	-0.441	0.13	-0.205	-0.296	-0.343	-0.148	0.046	-0.122	0.242	-0.109	0.029	-0.017	-0.066	0.13	0.111	0.04	-0.076	-0.209	-0.167	-0.276	-0.179	-0.065	-0.185	0.15	-0.352	-0.07	-0.219	-0.395	-0.075	-0.032	0.129	-0.035	0.443	0.043	0.062	-0.091	0.38	0.44	0.313	-0.041	-0.289	-0.105	-0.425	-0.276	-0.123	-0.185	-0.208	-0.158
mMA032711	Rab geranylgeranyl transferase, a subunit	0.149	0.29	0.435	0.494	-0.113	-0.028	-0.274	-0.102					-0.266	1.26	-0.259						0.011	0.045	-0.225	-0.51	-0.192	-0.02	-0.159	-0.135	-0.185				-0.397	0.023	-0.098	-0.231	0.09	-0.28	0.183	-0.411	-0.039	-0.105	-0.035	0.024	-0.483	-0.205	-0.133
mMC011113	lipase, hormone sensitive		-0.06	0.415	0.464	-0.293	0.332	0.176	0.428	-0.308	0.231	0.109	0.153	-0.336	0.02	0.381		-0.296	0.051	0.223	0.254	-0.159	0.715	0.445	0.65	0.058	0.3	0.291	0.255	0.62	1.048	1.139	1.115	-0.397	0.243	0.382	0.239	-0.04	0.27	0.463	0.489	-0.279	0.115	0.475	0.364	-0.133		0.682	0.512
mMC011117	RIKEN cDNA 3110040N11 gene		-0.61	-0.405	-0.456		0.052	-0.314	-0.332	-0.568	-0.409	-0.411	-0.337	-0.226	0.03	-0.199	-0.41	-0.316	-0.379	-0.287	-0.376	-0.269	-0.885	-0.375	-0.18	-0.242	-1.06	-0.439	-0.625		-0.212	-0.101	-0.065	-0.107	-0.617	-0.778	-0.541	-0.74	-0.67	-0.097		-0.399	-0.725	-0.405	-0.436	-0.353	-0.465	-1.523	-0.828
mMC011119	WD repeat domain 26		0.29	-0.405	-0.086	-0.313	0.372	0.206	0.558	0.732	0.311	0.219	0.123	0.034	0.48	0.301	-0.02	-0.126	0.241	0.473	0.384	0.261	0.465	0.765	1.3	-0.692	-0.34	0.181	-0.395	-0.15	0.178	0.099	0.185	0.643	-0.087	-0.028	0.389	-0.71	0.72	-0.497		-0.689	0.465	-0.895	-0.186	0.217	0.015	-0.058	0.022
mMC011120	arginyltransferase 1	0.069	0.32	-0.055	0.064	0.107	0.242	0.146	0.398	0.482	0.011	-0.071	-0.017	-0.066	-0.32	0.171	0.04	0.344	0.221	0.373	0.544	0.101	-0.465	-0.165	0.14	-0.422	-1.06	-0.829	-1.185					0.573	-0.307	-0.288	0.099	-0.27	-0.46	-0.487	0.189	-0.389	-0.215	-0.845	-0.156	-0.023	-0.485	-0.918	-0.548
mMA035365	thymidine kinase 1	-0.521	-0.91	-1.065	-2.036	-0.163	-0.948	-1.014	-2.512	-1.208	-0.099	-0.651	-1.567	-0.396	-0.11	-0.539	-1.86	-0.366	-0.859	-1.757	-2.706	-0.249	-1.555	-2.265	-2.36	0.038	-1.61	-2.919	-3.035	0.215	-0.302	-0.781	-1.385	-2.287	-0.287	-0.698	-1.681	-0.04	-1.02	-1.727	-2.991	-0.279	-2.115	-3.225	-3.996	-0.253	-0.435	-2.718	-1.278
mMC015835	androgen-binding protein eta		-0.17	-0.205	0.104	-0.433	-0.008	-0.184	0.178	0.152	0.161	0.529	-0.067	-0.266	-0.83	0.071	-0.07	-0.096	-0.189	-0.147	-0.176					-0.212	0.12	-0.359	-0.635					0.203	-0.037	0.122	0.069	-0.7	-0.57	-0.557		-0.369	-0.435	-0.655	-0.926	0.227	0.255	0.012	-0.678
mMC011122	CCAAT/enhancer binding protein zeta	0.639	0.31	-0.145	-0.176	0.077	-0.248	0.066	-0.482	0.262	-0.359	-0.251	-0.357	-0.076	-0.58	-0.739	-0.74	0.294	-0.279	-0.347	-0.096	0.371	-0.315	0.195	-0.07	-0.612	-1.4	-1.419	-1.495	-0.42	-0.562	-0.901	-0.995	0.473	-0.147	-0.508	-0.471	0.22	0.01	-0.477		-0.109	0.035	-1.035	-0.656	-0.043	-0.415	-0.778	-0.408
mMC011123	mitogen-activated protein kinase 6	-0.021	0.46	-0.435	-0.906	0.197	-0.298	-0.004	-0.512	1.452	0.561	0.469	-0.117	0.494	-0.19	-0.319	-0.28	0.024	0.111	-0.107	-0.146	0.111	0.375	0.155	-0.04	-0.082	-0.5	-0.279	-1.205	-0.25	0.048	-0.681	-0.455	1.123	0.303	-0.138	-0.281	-0.45	-0.41	-0.577	0.159	0.031	0.905	-0.455	-0.486	0.027	-0.175	0.397	0.122
mMC011125	YTH domain family 3						0.732	0.866	1.278	1.342	0.831	0.589	0.353	0.284	-0.13	0.361	0.2	0.024	-0.159	0.173	0.224	0.071	0.035	1.065	0.64	-0.952	-0.85	-0.459	-1.145		0.698	0.579	0.865	0.753	0.023	0.122	0.329	-0.19	-0.25	-0.627		-0.529	1.365	-0.425	0.114	0.367			0.552
mMC011132	RIKEN cDNA 0610009L18 gene			0.365		-0.263	0.592	0.406	1.008	-0.548	-0.289			-0.376		0.731	0.83	-0.086	0.241	1.023	1.554	-0.229	-0.485	0.145	0.43	-0.232	-0.35	0.121	-0.105					0.023	-0.317	-0.058	0.259		-0.28	0.003		-0.139	0.265	-0.065	-0.016	-0.293	-0.415	-0.953	-1.008
mMA035369	mitochondrial ribosomal protein S15		-0.65	-0.455	-0.226		0.222	-0.074	0.198	-0.198	0.011	-0.051	-0.147	-0.326	0.21	0.041	-0.19	-0.116	0.011	0.163	-0.196	0.001	-0.015	0.035	0.34	-0.422	-0.83	-0.719	-0.775	-0.24	0.348	0.359	0.175	0.113	-0.157	-0.118	-0.041	-0.02	0.24	0.883	1.059	-0.229	-0.545	-0.525	-0.326	-0.133	-0.465	-0.383	-0.898
mMC011135	nudix (nucleoside diphosphate linked moiety X)-type motif 13	-0.171	0.47	0.905	0.934	-0.193	0.382	-0.134	0.128	0.062	0.281	0.529	0.293	-0.326	-0.2	0.301	0.13					0.121	1.415	0.885	0.69	-0.202	0.1	0.151	0.265	-0.27	0.248	0.179	0.175	-0.057	0.143	0.052	-0.081	-0.14	-0.37	0.403	-0.271	-0.299	-0.095	0.435	0.234	-0.243	0.435	0.372	0.182
mMA032713	serine protease inhibitor, Kunitz type 2		-0.22	-0.165	0.164	-0.173	0.052	0.186	0.298	0.052	-0.049	-0.051	-0.027	-0.196	-1.01	0.141		-0.246	-0.249		0.164	0.091	-0.035	-0.125	0.08	0.018	0.01	0.181	-0.255	0.76		0.619	0.695	-0.007	-0.237	-0.108	0.139	-0.22	-0.33	-0.197	-0.081	-0.149	-0.215	-0.115	0.054	-0.023		0.492
mMC011137	DOT1-like, histone H3 methyltransferase (S. cerevisiae)	0.219	0.875	-0.375	-0.866	0.362	-0.908	-0.009	-1.622	-1.123	0.681	0.194	-0.232	-0.226	-0.37	-0.929	-1.15	-0.416	-0.479	-0.727	-0.656	0.221	1.145	0.55	0.235	0.498	0.55	-0.404	0.255	0.215	0.433	-0.516	-0.395	-0.617	0.263	-0.163	-0.331	0.38	0.77	-0.022	-0.346	0.811	0.45	-0.105	-0.681	-0.108	-0.885	-1.13	-0.973
mMC011138	leucine rich repeat containing 45	-0.871	-0.245	0.265	0.254	-0.068	0.627	0.316	0.658	-0.368	0.306	0.474	0.168	-0.376	0.2	0.461	0.17	-0.286	-0.289	0.003	0.094	0.171	0.07	0.93	0.81	-0.237	-0.67	-0.189	0.12	-0.09	0.248	0.274	0.3	0.028	0.103	0.237	0.059	-0.08	-0.13	0.263	0.394	-0.509	-0.485	-0.215	-0.091	-0.118	-0.22	-0.708	-0.083
[truncated: 12,931 more rows]
[truncated: 22 more columns]
