# Supplementary material for: Delineation of Diverse Macrophage Activation Programs in Response to Intracellular Parasites and Cytokines
Source: PLoS Negl Trop Dis. 2010 Mar 30;4(3):e648. doi: 10.1371/journal.pntd.0000648 (PMC2846935; doi:10.1371/journal.pntd.0000648)
Supplement: Dataset S2 — List of genes up- or down-regulated by Leishmania species. (0.05 MB XLS) [file pntd.0000648.s002.xls]

## Sheet: Leishmania
Positive genes (28)			Negative genes (440)
Gene ID	Symbol		Gene ID	Symbol
7406	MT2A		14189	LST1
7978	NR3C1		6160	ITGB5
8986	PIM1		16837	LY86
13646	LAPTM4B		11388	STK10
6324	KIF5B		24540	ANAPC13
14886	DNAJB4		4175	GATM
4921	HIVEP2		82	ACAA1
7666	NCKAP1		13759	CYFIP1
4602	CXCL1		54	ABCC3
10436	RPS6KB1		18750	RIN2
4097	GADD45G		18628	STAB1
6150	ITGAV		5383	IDH2
9645	PTPN12		12657	VAV1
6000	IL1RN		13799	ERP29
20296	FNDC3A		6734	LYL1
17278	PNRC1		9658	PTPN6
2972	DNM1		10322	MRPL23
13008	ZFAND5		4298	GLB1
4603	CXCL2		28960	KIAA0100
11358	STAM2		4934	HLA-DMA
6193	JAK3		1242	C1QB
9304	PPP2R2A		4878	HEXA
8546	P4HA1		7688	NDUFA5
51	ABCC1		26935	C22orf28
2537	CTSL1		24656	EIF3K
8971	PIK3C2A		12647	VAMP8
3064	DUSP1		4901	HHEX
15450	TGOLN2		9205	PON2
			404	ALDH2
			11163	SNRPG
			2740	DDX17
			28912	WDR45
			986	BCKDHA
			20361	C14orf147
			12007	TPD52L2
			13974	RDBP
			17169	PRDX4
			8940	PHYH
			9841	RALBP1
			2988	DOCK2
			6079	INPP5D
			18006	NISCH
			4986	HMGN2
			3621	FCGRT
			11859	TSPAN4
			1804	CD52
			403	ALDH3A2
			3696	FGL2
			13529	CNPY2
			30712	TEX261
			9649	PTPN18
			2957	DNASE1L1
			12590	UQCRH
			3019	DRAP1
			18470	ZDHHC3
			11327	SSRP1
			11179	SOD1
			7703	NDUFB8
			11619	TCEB2
			12643	VAMP2
			6642	LMO2
			4374	GMFG
			9411	PRKCSH
			2535	CTSH
			272	PARP2
			10791	SFRS9
			28775	TMEM106C
			7995	NRD1
			9621	TWF2
			9066	PLCG2
			1613	CCS
			18402	UBXN1
			8926	PHKA2
			13735	RGS19
			3482	ETFB
			12449	TYROBP
			13664	MACF1
			7662	NCF4
			9540	PSMB3
			11699	SERINC3
			9965	RERE
			11100	SMARCA4
			7599	MYO1E
			6118	IRF3
			3239	EGR2
			11834	TKT
			12586	UQCRC2
			8648	PCBP2
			9472	LGMN
			7600	MYO1F
			17077	CTDSP2
			4839	HCFC1
			24563	FAM32A
			19180	RNF44
			11609	TBXAS1
			6767	SMAD1
			3419	EPS15
			17712	SIVA1
			7690	NDUFA6
			8999	PISD
			7685	NDUFA2
			30862	UQCR
			2739	DHX16
			1188	C14orf2
			6532	LDB1
			6826	MAN2B1
			3349	ENG
			7700	NDUFB5
			2289	COX7A2L
			7732	NEDD8
			3501	EVI5
			6690	LRMP
			10441	RPS8
			9785	RAB5C
			2090	CLTA
			15687	SKAP2
			10433	RPS6KA4
			240	ADCY9
			17102	HMHA1
			2073	TPP1
			6692	LRP1
			9992	RGS10
			29477	LEPROT
			10368	RPL8
			16384	TRIM28
			2439	CSF3R
			25231	YIPF1
			937	BAG1
			17316	TIMM44
			10363	RPL7
			6677	LPL
			10325	RPL24
			4862	NCKAP1L
			2732	DDT
			15860	PRPF6
			11499	SYNGR2
			9255	PPIB
			846	ATP5I
			4200	BLOC1S1
			10845	SHFM1
			1595	CCNI
			11771	TGFBI
			7632	NAGLU
			6564	LGALS3BP
			29181	TCF25
			7643	NARS
			568	AP3D1
			10494	S100A4
			9537	PSMB1
			9580	PSTPIP1
			13352	MAP1LC3B
			2475	CST3
			2285	COX6C
			11316	SSB
			21688	ZNHIT1
			3149	ECH1
			2291	COX7B
			1034	BECN1
			17042	PUF60
			19182	SASH1
			9456	PROS1
			8860	PEX7
			9199	POLR2L
			10426	RPS5
			12392	DNAJC7
			3750	FLII
			1697	CD74
			11470	SUPT6H
			12511	UBTF
			12585	UQCRC1
			3705	FIBP
			7716	NDUFV1
			8950	SERPINB6
			1666	CD37
			1774	CDK5
			4385	GNAI2
			12652	VASP
			2444	CSK
			11443	STX8
			14537	NPC2
			30414	TMEM147
			6827	MAN2C1
			10383	RPS10
			10769	SF3B2
			6701	LRPAP1
			2550	CUGBP2
			3298	EIF4G3
			30684	TAX1BP3
			11273	SPTAN1
			29629	BUD31
			7691	NDUFA7
			9399	PRKCD
			1191	EID1
			4601	GRN
			289	ADRBK1
			11990	TOP2B
			2269	COX5B
			7423	MTCP1
			4316	GLG1
			3133	EBP
			6120	IRF5
			26937	TRIAP1
			13524	PTTG1IP
			16369	PARK7
			17955	HBXIP
			26058	LAGE3
			672	RHOG
			2360	CRIP1
			7579	MYH9
			11159	SNRPD2
			18598	TUBGCP3
			7693	NDUFA9
			11831	TK2
			10299	RPL10A
			10347	RPL37
			9353	PRDX2
			2239	COPS3
			681	ARHGEF1
			8634	PBX3
			6727	LY6E
			14106	POLD4
			5439	IFNGR1
			11161	SNRPE
			5276	HTATSF1
			26221	OCEL1
			14487	MRPL33
			10421	RPS3A
			8864	CFP
			20664	H2AFV
			7851	NME3
			12816	XPC
			1107	ZFP36L1
			6890	MAPRE1
			9568	PSME1
			6971	MDH2
			2252	CORO1A
			12420	TUFM
			8017	NSMAF
			5382	IDH1
			613	APOE
			10681	SDHB
			7082	CD99
			7323	SEPT9
			10490	S100A13
			5045	HNRNPL
			7712	NDUFS5
			10418	RPS28
			13397	CYB5R1
			3660	FEZ2
			24460	EIF3M
			2662	DAB2
			7631	NAGA
			11821	TIMP2
			12754	WDR1
			9843	RAMP1
			7857	NMT1
			2494	CTBP1
			28977	KIAA0174
			1618	CCT5
			15832	BSCL2
			12582	UQCRB
			20470	LSM7
			23077	OTUB1
			6707	LSP1
			9549	PSMC3
			3363	ENTPD1
			2684	DAZAP2
			12504	UBL3
			6201	JTB
			9104	PLXNB2
			6824	MAN2A1
			16827	CDC123
			5965	IL10RB
			6996	MEF2C
			9193	POLR2F
			10448	RRBP1
			14491	MRPL40
			7852	NME4
			7112	MKRN1
			10362	RPL6
			4556	GPX4
			8822	PEA15
			1516	CAT
			868	ATP6AP1
			9083	PLOD3
			9771	RAB31
			30843	CD302
			13870	NUDT21
			28117	RBM42
			7661	NCF2
			2728	DDOST
			4169	GAS7
			1118	BST1
			11491	SYK
			6041	ILVBL
			15925	SAMHD1
			29612	LAPTM5
			10372	RPLP1
			16695	BCAP31
			4517	GPR65
			11110	ARID1A
			21078	HDDC2
			11474	SURF1
			1314	C22orf9
			5358	IRF8
			343	AHCY
			5213	HSD17B4
			2911	DLST
			11559	TALDO1
			14247	ATP5L
			1735	CDC37
			12651	VARS
			29685	IARS2
			6501	LAMP2
			833	ATP5C1
			554	AP1B1
			12627	USP4
			6508	LANCL1
			1665	SCARB2
			869	ATP7A
			9752	QDPR
			6541	LDHB
			9761	RAB11B
			12591	UROD
			11299	SRP14
			12731	WAS
			995	BCL2L2
			16015	MOBKL1B
			2717	DDB1
			10833	SH3GLB1
			9197	POLR2J
			238	ADCY7
			29932	COASY
			1116	BSG
			7673	NCOR2
			10860	ST6GAL1
			1062	BLVRA
			2277	COX6A1
			21749	COPS6
			673	ARHGAP1
			14484	MRPL28
			9632	PTOV1
			7828	NIT1
			5000	HMGB2
			6304	KDELR1
			6155	ITGB2
			10705	SEC24C
			9769	RGL2
			13749	FAM3A
			25980	TRMT1
			14552	IKBKE
			6986	MEA1
			6923	MBNL1
			29947	TRAK1
			11957	MED12
			13055	ZMYM4
			12485	UBE2I
			10539	TSPAN31
			11065	SLC7A7
			28862	NIPBL
			18063	STARD7
			5951	CADM1
			358	AIP
			4638	GSTP1
			9192	POLR2E
			713	ARSA
			3796	FOS
			11430	STX12
			2071	CLK3
			7871	NONO
			11617	TCEB1
			9008	PKD1
			463	AMFR
			7056	MGEA5
			17823	C9orf16
			4664	GTF3C1
			1987	CITED2
			1606	CCR5
			10430	RPS6KA1
			14210	UNC84B
			13709	DEGS1
			10413	RPS25
			18626	RABL4
			14214	CIC
			850	ATP5O
			30551	TXNL4A
			10312	RPL19
			13291	GABARAPL2
			10680	SDHA
			29534	FAM62A
			7710	NDUFS3
			10767	SF3A3
			5985	IL17RA
			15750	DSTN
			2528	CTSC
			1630	CD151
			30221	UBAC1
			3211	EEF1D
			3481	ETFA
			8043	NUCB1
			707	ARPC4
			18809	TUBA1B
			3657	FES
			6710	LTA4H
			11103	SMARCB1
			6112	IRAK1
			10682	SDHC
			48	ABCB7
			30077	REEP5
			564	AP2M1
			1151	BUB3
			30306	PHB2
			1664	SCARB1
			10898	SKIV2L
			17772	TXN2
			9723	PYGB
			25071	NCAPH2
			24520	FAM98A
			10378	MRPL12
			7027	MERTK
			67	ABCD3
			11579	TBCA
			848	ATP5J2
			389	AKR7A2
			9381	PRKACB
			2578	CYBB
			13312	GSTO1
			10078	RNPEP
			1515	CAST
			1503	CASP2
			7105	MITF
			8962	PIGF
			115	ACLY
			2328	CPT1A
			8806	PDHA1
			10371	RPLP0
			7668	NCOA1
			25052	C5orf30
			30031	PI4K2A
			5203	HSBP1
