# Supplementary material for: Delineation of Diverse Macrophage Activation Programs in Response to Intracellular Parasites and Cytokines
Source: PLoS Negl Trop Dis. 2010 Mar 30;4(3):e648. doi: 10.1371/journal.pntd.0000648 (PMC2846935; doi:10.1371/journal.pntd.0000648)
Supplement: Dataset S3 — List of genes up- or down-regulated by Trypanosoma species. (0.18 MB XLS) [file pntd.0000648.s003.xls]

## Sheet: Trypanosomes
Positive genes (781)			Negative genes (1810)
Gene ID	Symbol		Gene ID	Symbol
4182	GBP1		28390	C1orf93
5395	IFI16		26943	CXXC5
20480	GBP4		21257	C6orf130
1505	CASP4		2697	DBP
26617	MLKL		27007	TPRG1L
5409	IFIT2		389	AKR7A2
5987	IL18BP		13345	LPIN1
12616	USP18		1631	CD163
26072	HERC6		4629	GSTA4
21919	PARP12		7179	ALDH6A1
7376	MSR1		28697	ZADH2
11362	STAT1		15882	PCMTD2
9035	PLA2G4A		1104	BRD3
18068	SLC15A3		16102	C20orf108
7098	CXCL9		18327	YPEL3
9546	PSMB9		13233	ANP32A
785	ATF3		14311	NUAK1
24118	PARP9		6186	IVD
6122	IRF7		18985	DCXR
24808	TRAFD1		24188	SDF4
18873	IFIH1		20134	GLRX5
1499	CASP1		29063	ATRNL1
19391	SOCS3		16982	MFHAS1
26076	CCDC109B		4379	GNA11
4053	ISG15		14581	PINK1
30932	XAF1		16372	FAM8A1
7854	NMI		27052	LYRM5
6116	IRF1		1982	CIRBP
7406	MT2A		19365	PANK3
30092	NAMPT		26146	C11orf60
33391	FAM26F		29882	ISCU
19254	PLAC8		6838	MAP1LC3A
21367	C6orf150		14158	TMEM204
11363	STAT2		28444	TMEM42
11778	TGM2		4136	GAMT
21391	SLAMF8		19027	LRRC8A
4923	HK2		29167	R3HDM2
8090	OASL		28627	TCP11L2
6564	LGALS3BP		29521	C12orf57
29232	PARP14		28115	TBCEL
9437	EIF2AK2		17038	MGLL
12729	WARS		2531	CTSF
29517	DHX58		3284	EIF4A2
11754	TFEC		3374	EPAS1
23992	RTP4		3084	DVL1
1508	CASP7		14210	UNC84B
9538	PSMB10		3401	EPHX1
5164	HPSE		20715	MID1IP1
5407	IFIT1		26976	C10orf104
1602	CCR1		28038	MARCH2
10618	CCL2		6698	LRP6
28359	CCDC86		26142	TMEM134
27962	TMEM173		7680	NDST1
6000	IL1RN		4641	GSTT1
18173	ERAP1		25001	ZBTB44
1319	C3AR1		7977	NR2F6
2545	CTSS		613	APOE
16839	C1orf38		24279	SLC25A39
9568	PSME1		3569	ACSL1
19751	SRGAP2		17590	C12orf10
14970	SNX6		7827	NIPSNAP1
12805	XDH		18182	TPCN1
10634	CCL7		3725	FKBP9
914	B2M		3574	FADS1
9569	PSME2		31104	MYO18A
8955	SERPINB9		21595	SESN1
29850	N4BP1		5154	HPGD
7562	MYD88		27501	SLC46A3
9226	PPA1		30205	C11orf67
30323	DTX3L		4799	HADH
15925	SAMHD1		20664	H2AFV
17817	IFI44L		22951	GPR155
17821	DDX39		12484	UBE2H
16642	CXCL16		3647	FECH
6563	LGALS3		29478	ROGDI
16390	NOD1		1357	C8orf4
1186	PARP11		21301	C6orf136
25250	ADPGK		3093	DYRK2
14914	CA13		29832	NADSYN1
12576	UPP1		29300	KANK2
11997	TOR3A		21308	ELOVL5
28150	CRELD2		8654	PCCB
25550	FAM82A2		9588	PTEN
7531	MVP		18242	APPL2
2528	CTSC		30576	ADI1
21224	ZUFSP		12627	USP4
9934	RCN1		30494	KIAA2018
10532	SAP30		22953	DEPDC6
17272	CENPJ		29191	LIMCH1
16991	CKAP4		10288	RP9
1784	CDKN1A		24040	ADIPOR1
4296	GLA		17699	SBK1
4962	HLA-E		29253	CC2D2A
3798	FOSL2		1085	BNIP3L
1835	CEBPD		7441	MTIF2
7533	MX2		9466	PRPSAP1
6727	LY6E		23800	SIPA1L2
6018	IL6		2455	CSNK1G2
43	TAP1		16834	C5orf13
20731	GNB4		17004	WWP1
949	BAK1		10979	SLC25A1
2436	CSF2RB		13587	FBXO8
9092	PLSCR1		2183	VPS13B
19306	SLC30A7		24544	RNF167
15908	NAT5		10047	RNASE4
44	TAP2		1102	BRD1
9817	RAD51		10478	RXRB
16028	IL33		20588	PCYOX1
5971	IL12RB1		16384	TRIM28
225	ADAR		13480	ULK2
8087	OAS2		369	AKAP11
17356	APOBEC3F		9725	PYGL
24437	CNDP2		1918	CHD3
20068	USP42		3149	ECH1
7892	NP		20760	ZFYVE21
16400	NLRP3		29147	ZNF652
6529	LCP2		29077	IFT140
3696	FGL2		7534	MXI1
13534	ATP8B2		5008	HMGCS2
19083	CKS1B		18344	HINT2
5344	ICAM1		16014	CASD1
13728	GPR97		9635	PTP4A2
24513	C9orf91		6487	LAMB2
18251	C11orf31		20310	GRTP1
27015	CMPK2		23038	LMBRD1
7200	MOV10		4556	GPX4
23826	LASS6		67	ABCD3
8878	PFKP		4341	GLUL
30273	RAB8B		3227	EFNB2
11647	TCIRG1		12758	WDR6
26886	RNF19B		12482	UBE2G1
3796	FOS		13478	UBE3B
5414	IFITM3		6173	ITM2A
11158	SNRPD1		4805	HAGH
5399	IFI35		26019	IMPAD1
2578	CYBB		7883	NOTCH3
29090	SMCHD1		24450	DEDD2
18449	LAP3		29641	MUM1
11429	STX11		27453	TMEM80
11896	TNFAIP3		16001	C7orf10
11848	TLR2		28154	NUDT16L1
11813	TIMELESS		17098	DICER1
3239	EGR2		11740	TF
960	BAZ1A		1459	CAMK1
4601	GRN		16710	AKTIP
1158	TSPO		33	ABCA3
7787	NFIL3		4553	GPX1
29271	ZNFX1		17970	PAIP2
8088	OAS3		24695	C15orf17
1612	CCRL2		28660	ISCA1
3562	FABP7		3046	PIGP
11152	SNRPA1		30669	SNAP47
28817	LRRC59		5473	IGFBP4
28288	TMEM106A		11289	SREBF1
10907	SLC11A1		10666	STARD10
23696	TIPARP		25850	RMND5A
28790	CXorf26		21559	TSPYL4
11920	FAS		19975	RDH10
13375	MS4A6A		11105	SMARCC2
3611	FCER1G		25090	CMBL
10632	CCL5		13276	EI24
5978	IL15RA		13205	STRADB
26351	C11orf82		7111	MKNK2
6204	JUN		1587	CCNDBP1
9472	LGMN		8756	PCYT2
4036	FYB		29876	C1orf43
19129	PSAT1		23060	SESN3
9304	PPP2R2A		25457	C7orf41
6009	IL2RB		4551	GPSN2
20263	SETDB2		6633	LMCD1
8507	OSMR		23113	ELL3
4602	CXCL1		26404	C5orf33
1681	CD44		17061	MSRB2
533	ANXA1		9841	RALBP1
20495	C14orf156		25896	ORAI1
5991	IL1A		11973	TNS1
21144	DSE		12594	USF2
13280	ERO1L		15876	C20orf30
26021	LYAR		16922	AGAP1
25761	AIDA		10981	SLC25A11
16841	LITAF		21111	KIAA0240
13539	AGTRAP		18955	SYNJ2BP
1723	CDC20		13664	MACF1
24306	NUDCD1		29162	FAM149B1
12692	VIM		24969	TUSC4
5977	IL15		11585	TBL1X
9177	POLE		25536	DALRD3
30565	UBFD1		16084	LIMS2
186	ADA		13243	LMBR1
17361	ARID5A		986	BCKDHA
21230	C6orf115		9381	PRKACB
1349	SAMD9L		25501	BSDC1
14626	CDCA5		18061	EBPL
10078	RNPEP		1550	CBS
18658	NUP205		9280	PPOX
12312	HMGN3		15492	ANKH
590	BIRC2		26635	FAM116A
18624	FKBP11		11616	TCEAL1
5398	IFI30		19375	SLC25A23
29619	MPEG1		23663	VKORC1
28461	NOC4L		6125	IRS1
2505	CTLA4		16475	HSDL1
18260	RAB20		21965	RGP1
2352	CREM		1516	CAT
11255	SPP1		4367	GM2A
13094	RNF114		8095	OAZ1
2976	DNMT1		12478	UBE2E2
20473	BRIP1		28837	C1orf91
6130	ISG20		13578	ZNF318
30908	RSAD2		4189	GCDH
1050	BID		6210	CD82
9361	SRGN		21641	TSPAN12
3527	EZH2		1595	CCNI
28958	NUP93		2098	CMAH
998	BCL3		25022	C1orf128
11989	TOP2A		23843	GMCL1
23166	PNPT1		6041	ILVBL
20044	GEMIN6		14068	HDAC5
3169	S1PR2		19875	GALNT11
19102	DDX58		87	ACAD8
28961	KIAA0101		9276	PPM1B
29001	TMEM194A		26575	CCDC111
6561	LGALS1		13554	ATP11C
17152	ACOT9		7851	NME3
123	ACP2		408	ALDH5A1
5412	IFITM1		10911	SLC12A2
29526	HSPA14		4570	GRHPR
29931	GNL3		24926	CCDC85B
8868	PFDN4		7976	NR2F2
9642	PTPN1		13992	PDLIM2
6570	LGALS9		8931	PHKG2
31837	EIF4E3		24923	HEMK1
4929	ZSCAN22		9894	RBL2
21416	SMPDL3B		26442	NUDT16
10448	RRBP1		586	APEH
11820	TIMP1		2034	CLDN12
9316	PPP3CC		16445	DHRS1
11895	TNFAIP2		7153	MMD
25722	AEN		17905	FHOD1
19383	SOCS1		30221	UBAC1
13703	MAK16		15646	KLHL7
11849	TLR3		3285	EIF4B
1228	SERPING1		25712	PGAP1
20352	C14orf138		28836	FAM54B
9113	PML		29598	MACROD1
28867	IGF2BP2		6856	MAP3K4
11892	TNF		6317	KIF1C
11390	AURKB		1123	KLF9
15990	GCA		4061	SLC37A4
11017	SLC31A2		24550	METTL7A
11206	SP100		3051	TSC22D3
11850	TLR4		24615	EEF2K
928	B4GALT5		28674	MARVELD1
4821	HAT1		4323	GLO1
23373	METTL11A		18329	YPEL5
27257	ITPRIPL2		16369	PARK7
12490	UBE2L6		16812	CABC1
9070	PLEK		17449	CYP39A1
4096	GADD45B		21148	RNF123
381	AKR1B1		21074	C6orf72
6763	MAD2L1		16873	FIG4
3560	FABP5		28912	WDR45
29547	SHCBP1		24515	BRP44
10452	RRM2		10555	ATXN2
10020	RIPK2		30882	USE1
19826	C14orf21		15567	SH3BGRL2
9531	PSMA2		28450	FAM134A
8052	NUDT5		11774	TGFBR3
4603	CXCL2		10056	RNF11
7553	MYC		16154	SNX21
9605	PTGS2		29097	TBC1D9B
9870	RARS		27696	IAH1
11180	SOD2		16648	PJA1
13378	MS4A7		6629	LLGL2
25330	CTTNBP2NL		18752	MAPKAP1
14264	GAR1		3011	DPT
10019	RIPK1		28639	DHRS11
4175	GATM		91	ACADSB
25954	ZCCHC10		2311	CPM
2202	COL4A1		7377	MSRA
25638	C4orf43		21294	KCTD2
17591	CLDN23		3594	FASN
2704	DCK		27321	C4orf34
6148	ITGAL		3289	EIF4EBP2
29593	ANKRD37		11184	SORD
25207	MITD1		21247	C6orf120
1509	CASP8		25858	ZFAND1
7417	MTBP		14161	SNRNP25
3826	FPR1		21689	FIS1
20776	TUBB6		20258	WDR23
30423	CACYBP		179	ACYP1
28042	PION		2361	CRIP2
18267	FMNL2		1093	BPGM
7661	NCF2		15766	ADNP
12825	XPO1		6983	ME1
576	APAF1		21041	HECA
2482	CSTB		4659	GTF2I
542	ANXA4		5472	IGFBP3
20726	SCFD1		10998	SLC27A4
25067	INTS12		30244	LPCAT3
9645	PTPN12		19088	ASH1L
17825	PLA2G16		26117	HECTD3
13176	IKZF1		18782	CCDC6
15768	OGFR		19189	DOCK6
2013	AP3S1		1701	CD81
3656	MYOF		16861	PIAS3
7600	MYO1F		10827	SH3BP5
7857	NMT1		2718	DDB2
12932	TRIM25		29082	TBC1D12
317	AFP		30204	C11orf54
6010	IL2RG		11751	TFDP2
9441	PRKX		15754	MYL9
669	RHOC		16519	RAB34
28286	SLFN5		14141	C16orf13
6192	JAK2		25934	MPND
9650	PTPN2		17680	RBAK
6945	MCM3		18966	CSAD
12840	YARS		54	ABCC3
14552	IKBKE		10719	SELENBP1
4462	GPNMB		18986	GBA2
24871	C1orf52		18280	RNF130
3250	EIF1AX		30634	SCAP
1062	BLVRA		633	AQP1
1488	CAPZA1		3255	EIF2AK3
4218	GDF3		6346	KLF12
20604	DIS3		29885	NARG2
30760	TMEM165		6871	MAPK1
5392	IER3		30467	UBR3
17466	SLC43A3		19897	BTBD6
30750	TIPIN		22408	ATG9A
15462	ZNF330		21316	ANKRD11
12437	TXNRD1		23847	ZBTB4
2681	DAXX		17592	NDFIP1
25697	GSDMD		25609	KIAA1370
9370	PRIM2		24546	CNRIP1
20954	VTA1		28453	C17orf39
2744	DDX21		21306	ALKBH7
6947	MCM4		24285	FAM82B
1722	CDC2		2351	CREG1
6948	MCM5		28651	C10orf58
5010	HMGA1		12630	USP7
13275	ECE2		83	ACAA2
18154	RNF115		18237	CD99L2
14035	MRPL32		11107	SMARCD2
17151	ORC6L		2873	CYB5R3
11879	TMSB10		24278	FAM108B1
24261	FAM96B		11098	SMARCA2
6949	MCM6		28121	BAT2L
1161	CEP55		30577	MIB2
1686	CD53		30779	MTERFD3
20858	SLC39A14		28843	GPBP1L1
14061	LPXN		28314	CHCHD7
13518	CLIC4		89	ACADM
25649	C19orf66		18402	UBXN1
5401	SP110		17847	STK38
5175	AGFG1		9009	PKD2
12020	TPST1		12388	TST
28073	ZFAND2A		25302	COQ9
1834	CEBPB		28618	C17orf61
869	ATP7A		27344	TMEM218
3528	F10		24252	FAHD2A
11939	TNFSF9		16090	PGRMC1
3650	FEN1		11543	TAF10
11162	SNRPF		16410	DNAJC30
25403	SASS6		25918	FAM104A
20101	FAM71D		658	ARF5
5986	IL18		25441	TMEM64
1310	TMEM184B		12507	UBP1
19225	C4orf3		29112	IQSEC1
11771	TGFBI		27229	ANKRD46
16465	EPSTI1		3724	FKBP8
9535	PSMA6		9180	POLG2
18266	ATP6V0D2		1528	CAV2
13542	ATP10A		4335	GLUD1
612	APOD		2938	DMXL2
30167	PDIA4		8574	PAFAH1B1
20271	NGDN		11522	TACC1
3155	ECT2		1403	CACNB3
25792	C16orf57		17176	HEBP1
23720	CREB3L2		16809	SMURF2
16950	STAMBP		28145	YIPF4
26813	C4orf32		8940	PHYH
8891	PGD		21614	CTDSP1
16849	MORF4L2		4226	GDI1
21411	AIFM2		15761	OSBPL2
854	ATP6V1B2		8808	PDHB
28589	CXorf38		8557	PABPC4
18607	SLC39A6		17148	SMUG1
3078	DUT		2068	CLK1
4652	GTF2F1		24415	BOLA3
9108	PMAIP1		30100	PSENEN
28980	GINS1		25241	C3orf23
25468	ZWILCH		6936	MCCC1
1280	TMEM50B		19968	NAP1L5
11908	TNFRSF11A		25964	FAM134B
28760	MED10		24953	HEXIM1
2235	KLF6		14935	SIRT7
21717	C7orf28B		16852	SOCS5
23161	ALG8		3581	BPTF
11473	MED21		1928	FOXN3
8066	NUP62		24272	SIDT2
791	ATF6		25206	ZFAND2B
30029	PGS1		16636	KIF1B
11566	TAPBP		7064	MGST3
3583	FANCB		9769	RGL2
28224	UTP23		13588	FBXO9
26151	RPAP3		11427	STUB1
13585	FBXO6		25100	A2LD1
29242	SH3PXD2B		24041	ADIPOR2
10662	SDCBP		16628	DIRC2
16039	ANGPTL4		20361	C14orf147
15630	TCERG1		30598	SNRK
4517	GPR65		20186	C14orf102
9346	PRDM1		24973	HP1BP3
11749	TFDP1		3823	FOXP1
3363	ENTPD1		13291	GABARAPL2
2201	COL3A1		6715	LTBP2
29456	TOR1AIP1		26465	YTHDF3
19075	TIFA		27016	FAM168B
1065	BLZF1		9647	PTPN14
24034	NOC3L		29510	MTFR1
7214	MPHOSPH6		27750	C5orf51
2696	DBNL		26746	C5orf24
28438	FAM100B		240	ADCY9
28908	DNAJC12		12643	VAMP2
7434	MTHFD2		17447	CLSTN1
25188	C13orf27		2366	CROT
28264	PCGF5		29190	TNRC6B
29872	NFAM1		16906	GSTK1
5358	IRF8		9353	PRDX2
10381	RPN1		8877	PFKM
17485	PPP2R3C		14184	UNKL
144	ACTG1		6508	LANCL1
11177	SOAT1		7038	MFNG
20788	RHBDF2		8652	PCBP4
4916	HIRA		11692	TCTA
4699	GYG1		6381	KMO
8599	PANX1		13299	LGR4
16431	VNN3		22316	ZNRF2
6860	MAP3K8		7631	NAGA
9534	PSMA5		5386	IDH3G
6131	IRF9		25072	WDR45L
11397	PLK4		12933	ZNF148
26235	FAM96A		9794	RABAC1
23170	WDHD1		19946	CAMSAP1
15715	MAP1S		28999	FAM168A
248	ADFP		33882	INPP5K
20320	PSPC1		583	APC
22210	ATXN7L1		30521	SLC46A1
6380	KLRG1		16392	OSBPL5
11479	SUV39H1		11821	TIMP2
7867	NOP2		3211	EEF1D
29100	RRP12		9282	PPP1CB
16889	PSMD14		11322	SSPN
22916	ZCCHC2		14462	NDRG3
10660	SDC3		8927	PHKB
25752	ATAD5		5213	HSD17B4
9040	PLA2G7		13601	FBXL4
5000	HMGB2		26616	PDDC1
3333	EMP1		17556	MED16
9707	PVRL2		17360	LRIG1
17001	GLIPR1		5464	IGF1
9652	PTPN22		202	ADAM23
14889	DNAJB11		12591	UROD
15783	ARHGAP11A		9944	RDX
9904	RBM7		23711	REEP3
28670	EFHD2		2456	CSNK1G3
3265	EIF2S1		24030	MIF4GD
3115	E2F3		12347	TRRAP
11917	TNFRSF1B		18018	DHX40
23721	ZC3HAV1		9309	PPP2R5A
32790	PNO1		21556	NT5DC1
28030	TXNDC11		23075	OSGEPL1
9847	RANBP1		13592	FBXO21
19954	SLC25A22		9636	PTP4A3
10952	SLCO3A1		19036	MAST3
1383	CA9		29320	FAM160B1
28628	C12orf45		2073	TPP1
20886	AGPAT5		28985	LPGAT1
25075	LRRC8C		24910	ASNSD1
9662	SIRPA		7687	NDUFA4
5233	HSPA1B		30378	EXOC3
31367	C9orf103		24283	SUV420H1
4934	HLA-DMA		30941	ZC3H8
25671	RNASEH2B		16881	C9orf21
30430	STAP2		29146	KIAA0922
2954	DNAI1		8096	OAZ2
28299	C19orf28		837	ATP5D
7652	NBN		3346	ENDOG
11092	SLPI		10669	TSHZ1
23704	TTC39B		27046	LDLRAD3
1546	SERPINH1		9385	PRKAG1
25023	LRTM1		28844	FBXO38
217	ADAMTS1		25519	ANO10
26232	OBFC2A		28180	C9orf125
11919	CD40		9314	PPP3CA
28945	WDR43		9026	PKP4
14211	BLNK		8043	NUCB1
11916	TNFRSF1A		3621	FCGRT
23019	ZRSR2		1759	CDH2
13531	ATP8A1		29546	SH3YL1
28384	C3orf38		20065	USP30
6658	VWA5A		29006	SEC16A
1603	CCR2		13659	CLK4
4129	GALNT7		12645	VAMP4
14969	SNX5		7060	MGP
9722	ALDH18A1		8810	PDK2
29602	PDPN		9141	PMVK
3245	EHD4		31419	FAM102A
12791	WRN		15685	B3GNT1
3582	FANCA		23356	MARCH8
9826	RAD54L		21244	LEMD2
28905	YRDC		2717	DDB1
21173	LTV1		7863	NNT
19881	EMILIN2		13010	TSHZ2
11375	HSPA13		21289	UBR2
8888	PGAM1		11846	SEC62
18234	MOCOS		7962	NR1D1
593	BIRC5		20154	ABHD4
5992	IL1B		16011	ASB1
8546	P4HA1		2849	DGKA
23633	C9orf46		933	BACE1
9137	EXOSC9		19165	TBC1D4
24557	NOL11		9629	PTMS
3767	FLT4		25991	RETSAT
6015	IL4R		12760	BRWD1
6780	MAFF		325	AGPAT2
3447	ERH		29179	TTC28
55	ABCC4		9467	PRPSAP2
8005	NRP2		1852	CENPB
7392	MSX2		11838	TLE2
10858	SIAH2		371	AKAP13
16956	RAD51AP1		13352	MAP1LC3B
26789	C13orf31		18275	ABTB1
7819	NHP2L1		1116	BSG
26406	SCLT1		16923	AGAP3
7107	MKI67		15857	C20orf11
19169	STARD3NL		16089	PGRMC2
18809	TUBA1B		11345	RECK
28787	RILPL2		3121	E4F1
11378	STEAP1		20445	MBD6
4910	HIF1A		7963	NR1D2
17846	ST6GALNAC4		11404	STK25
4648	GTF2B		9153	PNKD
16969	HSPH1		21526	GNPDA2
8527	OXCT1		22931	KLHL13
27320	C4orf46		27465	ZNF740
6477	LAIR1		2021	CLCN3
10439	RPS6KC1		17150	CARHSP1
19682	GSG2		23337	ACBD4
17359	NUP54		29027	ZZEF1
20996	ASF1B		19338	CDC2L6
1579	CCNB1		28992	KIAA0232
14422	BBX		11451	RIOK3
5238	HSPA5		4982	HMBS
11847	TLR1		17012	FGFR1OP
3775	FMR1		7597	MYO1C
806	ATP1B3		26061	ZNF770
20296	FNDC3A		30033	PHPT1
9348	PRDM4		7150	MLYCD
8537	P2RX7		26988	C17orf95
24965	EME1		395	ALAD
30123	ATAD2		18037	ARID2
29929	NUP37		13608	FBXW2
11776	TGIF1		24268	ASCC1
11057	SLC7A1		19356	COPZ2
25529	WDR74		17376	AK3
7373	MSN		14958	PUM2
4381	GNA13		5177	AGFG2
13921	BAT5		117	ACO1
11584	TBK1		463	AMFR
25783	C12orf30		18151	NXT2
1490	CAPZA2		27482	GLT8D3
2519	CTPS		29181	TCF25
11562	TANK		29812	DCPS
170	ACTR3		6716	LTBP3
10488	S100A11		690	ARIH2
6071	INPP1		28419	C19orf42
10990	SLC25A4		11460	SUOX
15913	NXT1		3602	FBLN5
10730	SEMA4B		16826	TSC22D1
19178	CMTM7		30542	SNX29
22984	PHF15		681	ARHGEF1
10496	S100A6		711	ARRB1
10706	SEC24D		2082	CLOCK
17044	NIPA2		12902	ZNF12
17921	SMCR8		11639	TCF7
28403	RG9MTD2		23014	CYBASC3
17820	NT5C3		1875	CFL2
3968	CENPI		4824	HBA2
9840	RALB		25037	N4BP2L1
22215	ANKIB1		74	ABCG2
8811	PDK3		23489	ECHDC3
16459	C21orf91		18317	NICN1
195	ADAM17		2259	ENOX2
29797	NUP35		10068	RNF5
10676	SDF2L1		27012	C22orf39
3212	EEF1E1		9752	QDPR
10806	SGCB		26188	PQLC1
18547	CDC42SE2		19911	WDR40A
14173	RPUSD1		21336	RNF146
29805	NFKBIZ		2698	DBT
13940	LSM2		10672	CXCL12
9971	RFC3		6990	MECP2
23693	GPR160		29014	ZBTB39
16627	CHEK2		18587	UNC84A
25488	TMEM51		307	AES
5456	IFRD1		9701	PURA
28396	TMEM67		29212	ZNF512B
30253	CYB561D2		5432	IFNAR1
30168	PDIA6		18559	TFB2M
7428	MTF1		4067	GABARAP
14278	MRPL13		29550	RIC8A
5309	HUS1		3821	FOXO3
16998	TMED10		4867	HERC1
28850	TSKU		13044	ZNF250
7105	MITF		29609	ACP6
7160	MMP14		21915	HERPUD2
12005	TPD52		25937	C11orf71
3971	FST		1107	ZFP36L1
620	APP		10784	SFRS2IP
4289	GK		23200	HBP1
15446	PRPF31		10311	RPL18A
6598	LIG1		29113	GRAMD4
17813	IGSF8		29554	UBE2O
14491	MRPL40		10736	SEMA5A
20262	C13orf3		18370	RAB1B
7994	NRCAM		12473	UBE2B
18697	ASCC3		8004	NRP1
1925	CHEK1		6864	MAP4K2
215	ADAM8		19965	TXNDC16
30081	POP4		13524	PTTG1IP
9893	RBL1		1087	BOK
30343	DNAJC13		29285	RANBP10
17944	EXOSC3		29263	ARRDC3
9705	PVR		4200	BLOC1S1
17686	KIAA1432		22407	TMEM106B
10906	SLC10A2		14471	SLC26A11
25551	C17orf71		7526	MUT
957	BASP1		30695	PPTC7
25026	PPAPDC1B		25496	ATP5SL
16903	TNIP1		20284	SIPA1L1
24274	UTP18		6846	MAP2K6
30764	TRAIP		6160	ITGB5
27977	C7orf46		13726	MLL3
3539	F2RL2		7056	MGEA5
14236	DERL3		24090	C2orf28
4460	GPM6A		9179	POLG
13626	CACNG7		23301	PBLD
14360	IRX3		12504	UBL3
21895	RABL5		2711	DCTN1
29302	KIAA1524		29318	TNRC6C
20190	C14orf106		5471	IGFBP2
21015	FILIP1		1069	BMP2
25944	MED18		2348	CREBBP
12013	TPM4		21605	SAFB2
1744	CDC6		17899	NKIRAS1
3603	FBN1		4795	H6PD
11204	SOX9		561	AP2A1
24576	CDT1		23713	ZNF496
3008	DPP3		3720	FKBP4
1286	C21orf45		6857	MAP3K5
8986	PIM1		25257	TMEM18
29577	TMEM170A		2561	CXCR4
23137	RNF149		12618	USP2
30291	G3BP2		14132	DOCK9
16870	MELK		10896	SKI
9983	RFX2		34453	C15orf61
1246	C1R		26948	HYI
24987	NMRAL1		5028	HNMT
20261	NUPL1		20610	PHLPP
24304	NCAPG		25815	CEP63
1510	CASP8AP2		1737	CDC42BPA
5046	HNRNPM		28323	ZBTB9
1705	CD86		30321	MPRIP
18967	EDEM1		29631	TMEM205
4029	FXYD5		2846	DGCR6
9083	PLOD3		26968	LRRC58
9669	PTPRE		22960	HSD17B11
6944	MCM2		11694	DYNLT3
2295	CP		18664	FAM3C
17911	ALKBH1		11179	SOD1
11172	SNX1		5383	IDH2
17946	NOSIP		20328	DCUN1D2
7850	NME2		29114	FCHSD2
11424	STRN		24540	ANAPC13
11364	STAT3		3782	FNTA
9785	RAB5C		10547	SC5DL
25557	PRMT7		12642	VAMP1
12719	VRK2		29983	ZMAT3
16	SERPINA3		10980	SLC25A10
4426	GOLGA3		17481	PJA2
11587	TBL3		21398	ABHD6
5525	IGHG1		6834	MAOB
25088	SGOL1		24810	C11orf75
15577	EPPK1		26888	FAM43A
11442	STX7		7716	NDUFV1
1682	CD47		1664	SCARB1
21055	MTHFD1L		16386	OSBPL9
5541	IGHM		6040	ILK
2260	COX10		9784	RAB5B
25920	SPRYD3		25881	DNAJB14
6036	FOXK2		5201	HS6ST1
17981	RTCD1		1273	C21orf33
9082	PLOD2		28358	D2HGDH
3004	DPH2		18732	KLHL9
16132	SRXN1		13723	CTCF
11824	TINF2		8050	NUDT3
12801	XBP1		29944	ODZ3
9257	PPID		9112	PMF1
11700	TDG		6091	INSR
11016	SLC31A1		18561	MUTED
8792	PDE7B		29573	PHLDB2
30171	HSPB8		11979	TOB1
29479	CENPK		4248	GGH
8896	PGK1		8053	NUDT6
16633	MRPS18C		11957	MED12
7799	NFKBIE		23493	CALHM2
11929	TNFSF13B		30103	C16orf72
2735	DDX10		11186	SORT1
9536	PSMA7		15934	TH1L
6149	ITGAM		23685	SNX30
12731	WAS		16200	PCIF1
73	ABCG1		11731	TESK1
30691	KBTBD8		26970	FAM36A
9972	RFC4		21365	LYRM4
14340	VPS29		11386	STIM1
28920	CEP170		19360	KLHL12
16993	SEC61B		25068	GATC
1694	CD69		17440	RFWD2
17364	DBF4		20589	KCMF1
25619	PRR11		379	AKAP9
9789	RAB7L1		28107	PPCDC
18085	TMEM199		6821	MAN1A1
10647	CX3CL1		4273	GIT2
664	ARG2		4591	GRLF1
2577	CYBA		25820	ZYG11B
1080	POLR3D		833	ATP5C1
9973	RFC5		11021	SLC35A1
20763	ANKFY1		3275	EIF3F
30084	WBP5		17856	HACL1
9772	RAB32		10061	RNF2
16277	TRIM6		3501	EVI5
12852	YWHAG		20681	NBEAL1
2891	DKK1		15842	ERBB2IP
19714	DDHD1		14256	BRPF3
9539	PSMB2		9440	PRKRIR
4861	HELLS		7784	NFIA
24599	ENOPH1		4398	GNB2
273	PARP3		11582	TBCE
15997	NAV2		21025	C6orf64
17874	LSM3		4378	GMPS
21607	AIG1		3214	EEF2
20175	GOLT1B		29230	ATAD2B
8729	PCNA		2955	DNAL4
18278	RAD18		1599	CCNT1
7644	NASP		30681	MAP3K7IP3
679	ARHGDIB		29661	OMA1
8155	OPRL1		25900	C1orf198
1773	CDK4		6019	IL6R
27584	METRNL		29084	ZNF623
9967	RET		845	ATP5H
3044	DSCR3		12626	USP3
14121	POLR3K		11275	SPTBN1
14483	MRPL27		7978	NR3C1
14537	NPC2		21667	ORAI2
9862	RAP2B		1938	CHKB
11785	THBS1		9229	PPAP2B
10941	SLC1A3		6770	SMAD4
1112	NCAPH		11319	SSFA2
26467	CHCHD4		26181	RMND5B
8907	PGM3		4760	HIST2H2BE
15874	SPEF1		6353	KLHL2
21923	STEAP4		18468	HINT3
25542	TSR1		13596	FBXO25
407	ALDH1B1		29071	KIAA0564
1728	CDC27		14148	JMJD8
3336	EMR1		24097	ARAP3
11279	SQLE		29022	CYTSA
2464	VCAN		33702	C19orf70
1578	CCNA2		9719	PEX5
			10079	RNPEPL1
			25378	FAM160A2
			15574	RB1CC1
			12989	ZMYM2
			9999	RGS3
			6201	JTB
			1564	CCBL1
			3263	EIF2C2
			3819	FOXO1
			9196	POLR2I
			22973	SBNO1
			683	ARHGEF3
			29545	SUDS3
			21368	SNRNP48
			29647	MAGI3
			4380	GNA12
			24966	MAF1
			29515	PLEKHG2
			10751	SEPP1
			16140	NANP
			29947	TRAK1
			8806	PDHA1
			9379	PRKAB2
			9126	GIGYF1
			19246	TERF2IP
			32363	CHAC2
			26120	C18orf22
			1613	CCS
			14163	ITFG3
			28471	CYB5D2
			34519	ZNF862
			28593	FAM126B
			7696	NDUFB10
			14251	BRI3BP
			13611	FBXL12
			24190	CAMK2N1
			17858	GPSM1
			6532	LDB1
			2570	CYB5A
			2972	DNM1
			7786	NFIC
			30859	SNRNP200
			19857	ISCA2
			9347	PRDM2
			25572	TMEM57
			1557	CBX7
			24134	ZCCHC14
			11079	SLC9A6
			180	ACYP2
			30457	RCCD1
			8646	PCBD1
			14931	SIRT3
			1515	CAST
			245	ADD3
			694	ARL3
			3542	F5
			19961	ANGEL1
			13085	ZBTB22
			30923	WIPF2
			31009	C9orf69
			24677	TMEM150
			12511	UBTF
			23406	DOLK
			29858	NLK
			29169	KIAA1012
			17732	SYNPO2
			8934	PHLDA3
			26178	FHOD3
			7082	CD99
			28856	RNF166
			11984	TOM1L2
			18373	ZNF398
			16429	LIAS
			7715	NDUFS8
			17090	ARHGEF18
			16902	BCKDK
			18475	ZDHHC9
			16493	ZMIZ1
			12475	UBE2D2
			18453	APOA1BP
			17340	PRPF8
			16021	N6AMT1
			11699	SERINC3
			16952	TXNIP
			10857	SIAH1
			17063	RAB3GAP1
			20593	VPS39
			26162	PYROXD1
			12488	UBE2L3
			4333	GLTSCR2
			16114	TTPAL
			14169	FAHD1
			2324	CPSF1
			9438	PRKRA
			30141	ALKBH3
			25166	C8orf40
			14152	FAM173A
			17145	SNAPIN
			1106	BRE
			24865	GPAM
			20851	FNBP1L
			29305	GRAMD1A
			10055	RNF10
			30000	BBS9
			7224	MPV17
			28767	SFT2D3
			30055	TMEM115
			31452	C9orf150
			4044	FZD6
			24650	EHMT1
			9408	PRKD3
			5228	DNAJB2
			10481	RYK
			17158	PLD3
			24812	MTX3
			784	ATF2
			21169	RHOT2
			18533	USP48
			24711	MFSD6
			13069	ZNF275
			16913	CTNNBIP1
			30228	PREPL
			14673	FYCO1
			4800	HSD17B10
			14933	SIRT5
			2712	DCTN2
			26719	LRRC57
			4179	GBAS
			13081	SCAPER
			29132	ABLIM3
			29223	ANKRD50
			6469	KYNU
			6665	LOXL1
			2022	CLCN4
			4113	GAK
			1232	EGLN1
			14342	C1QTNF7
			30012	PDF
			11615	TCEA3
			9277	PPM1D
			9764	RAB22A
			13870	NUDT21
			270	PARP1
			10834	SH3GLB2
			7542	MXRA8
			13236	C19orf2
			9312	PPP2R5D
			3334	EMP2
			21098	CCDC28A
			15865	NCRNA00153
			15799	MANBAL
			20466	SMC6
			30320	ARHGAP22
			3774	FMOD
			25947	KLHL24
			7671	NCOA4
			30023	PCNP
			17793	VTI1B
			9008	PKD1
			22965	PEX26
			26666	EML3
			17637	PERP
			19030	GPR116
			2069	CLK2
			21601	SLC35B3
			18006	NISCH
			82	ACAA1
			6315	KHK
			12623	USP24
			19909	C9orf23
			25177	TLCD1
			1698	CD79A
			18167	MPP6
			21208	WDR26
			12681	VEGFB
			19735	EPM2AIP1
			7048	MGAT4B
			78	ABLIM1
			33858	C6orf225
			33830	C13orf37
			9413	PRKDC
			3153	ECM1
			15530	TULP4
			28100	MMGT1
			13324	INO80B
			967	BBS2
			2180	COCH
			19824	SYF2
			1527	CAV1
			33772	C7orf59
			8491	ORC5L
			2475	CST3
			28350	ZNF747
			10787	SFRS5
			2494	CTBP1
			11355	STAG2
			18751	RIN3
			20626	CHD7
			23366	ARPC5L
			24738	C5orf34
			18762	SLC36A2
			14982	PAPOLG
			11772	TGFBR1
			17933	MYST1
			17147	CDC42EP4
			17649	POPDC3
			10606	SCP2
			41	ABCB10
			9502	CYTH2
			9853	IPO8
			28420	C19orf50
			10699	SEC14L2
			15506	TSEN34
			14859	UCK1
			18541	MLL5
			16836	TGFBRAP1
			4757	HIST1H2BC
			21726	ARHGEF17
			16878	HELZ
			4568	RAPGEF1
			10968	SLC22A4
			9232	PPARA
			3483	ETFDH
			8603	PAPSS1
			25544	MSL2
			26167	TMEM135
			11480	SVIL
			26046	PIGX
			2553	CUL3
			26697	WDSUB1
			25893	ZC3H10
			20619	MICAL1
			28079	ZNF598
			17842	GGA1
			20314	PRPF39
			7727	NEDD4
			5002	HMG20B
			29920	CENPV
			30836	WDR51B
			23682	PPAPDC2
			19191	DOCK8
			2858	DGUOK
			27017	C2orf76
			11273	SPTAN1
			7691	NDUFA7
			2900	DLG1
			119	ACOX1
			8909	PGP
			7685	NDUFA2
			18471	ZDHHC4
			12311	TRIP6
			9902	RBM5
			12590	UQCRH
			17014	CDC42EP1
			30594	UNC45A
			24474	PCBD2
			1917	CHD2
			9224	POU6F1
			1780	CDK9
			16717	DHX32
			20157	HECTD1
			11546	TAF13
			26035	SLC48A1
			30027	PHF17
			25699	TBC1D17
			9378	PRKAB1
			26974	PDZD8
			13825	ASPSCR1
			13503	ZBTB20
			5192	HES1
			9311	PPP2R5C
			13613	FBXW5
			9988	RFXAP
			21143	ZBTB24
			3279	EIF3C
			30550	MARCH6
			8840	PEPD
			30547	BTF3L4
			13011	ZNF219
			9644	PTPN11
			11976	TNXB
			27901	C17orf90
			18786	FAM50A
			8754	PCYT1A
			19180	RNF44
			7010	MEN1
			17380	ANAPC7
			20329	TMCO3
			10388	RPS15
			22983	PHF13
			12393	TTC3
			9655	PTPN3
			16068	PCNT
			16850	CTR9
			9965	RERE
			20231	KLHDC2
			29799	SGMS1
			24905	CREBZF
			3437	ERCC5
			3622	FKTN
			5382	IDH1
			26111	C4orf29
			19388	PPM1F
			29562	KIAA0430
			23726	FAM107B
			4392	GNAS
			14193	ARHGEF12
			2937	DMXL1
			25794	C10orf84
			29198	KIAA1143
			29622	MCAT
			14078	BACH2
			20273	FAM158A
			26709	C9orf126
			29175	WDTC1
			29267	SMEK2
			19256	CERK
			18591	NEK9
			4038	FZD1
			30784	SERTAD2
			9713	PEX19
			26145	C2orf43
			10928	SLC16A7
			14237	C22orf13
			26056	C2orf42
			11831	TK2
			24697	TTC14
			28801	C11orf68
			17826	WDR5B
			26158	ELMOD3
			14335	PLEKHA1
			24080	APH1B
			2289	COX7A2L
			17582	MYST4
			18512	LACTB2
			24324	COBRA1
			29221	KIAA1219
			4901	HHEX
			11990	TOP2B
			1233	C1orf2
			26506	PPM1M
			23621	FAM73B
			29788	MTIF3
			23098	FGFR1OP2
			29673	MFAP5
			16966	ZMYND11
			8587	PAICS
			15466	WFDC1
			14973	SNX9
			16038	ORMDL3
			25234	C1orf63
			12713	VPS41
			26559	ZFYVE27
			23067	TRAPPC5
			27568	C17orf58
			2285	COX6C
			7690	NDUFA6
			25229	LYRM2
			29843	NELF
			10044	RNASE1
			20864	SLC35E3
			28300	NT5C3L
			11474	SURF1
			25356	C1orf124
			47	ABCB6
			8051	NUDT4
			8869	PFDN5
			11149	SNN
			12586	UQCRC2
			29846	SOCS7
			16828	SEC22C
			2330	CPT2
			18156	ACOT11
			6181	ITPR2
			11741	TFAM
			20080	USP45
			19000	SCARA3
			16653	MRPL48
			971	BCAR1
			28862	NIPBL
			6867	MAP4K5
			10847	FBXW4
			14573	ENTPD4
			6614	LIMK2
			2897	DLC1
			8919	PHF1
			92	ACADVL
			7640	NAP1L4
			30075	POLR3G
			24742	NCRNA00094
			11185	SORL1
			28969	KIAA0141
			14891	DNAJB12
			6327	KIN
			25560	RPRD1A
			24290	CSGALNACT1
			1785	CDKN1B
			6746	NBR1
			26961	RNF169
			18582	LPHN2
			11292	SRI
			20570	CCNL2
			16143	CABLES2
			8849	PET112L
			21222	SFRS18
			4123	GALNT1
			30133	MMD2
			21738	ADCK5
			11619	TCEB2
			17720	SGPP1
			14928	UBXN6
			1769	CDIPT
			26148	CRTC3
			29672	MICALL2
			16890	CTDSPL
			2699	DDX3Y
			19057	CHD6
			21155	MYLIP
			656	ARL4D
			28437	RPUSD3
			21624	KLC4
			14671	ACTR5
			13206	TRAK2
			7673	NCOR2
			20315	ATG10
			804	ATP1B1
			2419	CRYZ
			14036	MRPL30
			13201	ADAMTS10
			21498	ATG16L1
			24476	DLGAP4
			9199	POLR2L
			27029	FAM173B
			5186	PRMT2
			24876	GOLGA7
			27609	C19orf63
			16516	KLF3
			7686	NDUFA3
			987	BCKDHB
			11290	SREBF2
			10458	RSC1A1
			30450	NAPRT1
			9829	RAF1
			25223	COQ2
			7000	MEIS1
			29262	IFT80
			30418	SH3D19
			6848	MAP3K1
			15468	DYNLRB1
			2342	CRAT
			7773	NF2
			4907	HIBADH
			12000	TP53BP2
			28311	HIGD2A
			29259	TAOK1
			24288	CHDH
			10738	SEMA6A
			32389	BDH2
			15721	STRN4
			19737	TENC1
			7223	MPST
			6826	MAN2B1
			22222	TTYH3
			8766	PDCD6IP
			16036	ORMDL1
			24270	DPH5
			50	ABCB9
			27258	FAM134C
			8763	PDCD4
			25459	PAF1
			8791	PDE7A
			5005	HMGCL
			6722	BCAM
			30765	TNIK
			13582	FBXO3
			18155	TXNRD2
			25888	KLHL22
			20898	PGM2L1
			25563	C17orf63
			17069	FNBP1
			24634	EPS15L1
			11551	BRF1
			4168	GAS6
			13597	FBXW8
			20278	NUBPL
			4549	GPS1
			12006	TPD52L1
			16064	GGA2
			14177	HAGHL
			7527	MUTYH
			25764	RMI1
			23041	PDSS2
			24259	TPRKB
			5224	HSF1
			29093	ZC3H11A
			18269	BTBD7
			700	ARNT
			3151	ECHS1
			28968	FAM53B
			1014	BCR
			26150	FASTKD1
			7785	NFIB
			1637	CD1D
			20708	APBB3
			8983	PI4KA
			1735	CDC37
			21577	AOF1
			17823	C9orf16
			173	ACVR2A
			17806	CYHR1
			12978	ZNF187
			9275	PPM1A
			30417	SH2B1
			15844	HPS4
			8850	PEX1
			24678	FTO
			20952	TMEM14C
			30164	ZFAND6
			25799	GUF1
			2672	DAP
			11642	ZEB1
			1799	CDR2
			24241	LETMD1
			18620	COG4
			29804	MICALL1
			5967	IL11RA
			17791	TBC1D8
			28346	C18orf19
			9475	PRSS1
			4429	GOLGB1
			12816	XPC
			7708	NDUFS2
			7972	NR2C2
			16785	C1orf26
			1940	CHM
			3377	EPB41
			2747	DDX6
			21024	CUL7
			8816	PDPK1
			17479	RCHY1
			9665	PTPRB
			12735	WASL
			19297	TNK2
			177	ACY1
			20299	CDADC1
			14957	PUM1
			10933	SLC17A5
			17964	RDH11
			24358	TSPYL2
			2557	CUX1
			1082	BNIP1
			25005	CCDC59
			8860	PEX7
			19139	POMGNT1
			28793	C1orf156
			13744	HERPUD1
			3758	FLOT2
			18284	RAB40B
			30279	RALGPS2
			14037	MRPL24
			321	AGL
			18420	SETD2
			29325	KIAA1609
			2287	COX7A1
			20652	TXNDC15
			25225	ARRDC2
			29899	DEPDC7
			11243	SPIN1
			19013	TRIM41
			21060	GRPEL2
			21461	RC3H2
			16989	MORF4L1
			662	ARFRP1
			24921	EIF2AK1
			19839	FRMD6
			20853	RNF145
			2294	COX8A
			3547	F8A1
			19760	RUFY1
			28039	KRCC1
			25180	FCHO2
			9343	PRCC
			13906	MXD4
			21109	FAM120B
			2095	CLU
			18128	HDAC10
			24321	DENND4A
			20372	NDUFB11
			243	ADD1
			29665	MALAT1
			23471	ANKRD16
			23090	SLC15A4
			24789	C1orf122
			16086	SFXN2
			5048	HNRNPU
			17393	MARCH7
			24817	RABEP2
			8632	PBX1
			17179	CDC37L1
			9465	PRPS2
			4545	GRK6
			20889	LRIG2
			24858	MFF
			14108	XPO7
			4124	GALNT2
			29857	AKAP8L
			19039	ADCK2
			18649	GULP1
			13030	ZNF238
			29252	KLHDC5
			14133	SEPX1
			26950	C19orf36
			15772	ARFGEF1
			28728	MARCH3
			17811	AMOTL1
			28194	PDCD2L
			29905	CSDE1
			26202	MRM1
			23723	CERCAM
			30528	DNAJC19
			13410	TSPAN32
			29571	LEAP2
			1593	CCNG2
			29150	DIP2C
			28964	KIAA0114
			19233	FUT11
			9640	PTPLB
			15887	LSM14B
			1987	CITED2
			14014	MEMO1
			3299	EIF5
			4194	GCHFR
			5043	HNRNPH3
			17208	BICD2
			28658	AMMECR1L
			30003	C1orf53
			12382	TSPYL1
			7208	MPDZ
			30324	RFK
			9022	PKNOX1
			13599	FBXL3
			29118	TMEM63A
			8059	NUMA1
			25402	OTUD5
			402	ALDH1A1
			25540	ARHGEF10L
			32213	FAM69A
			9761	RAB11B
			6960	MCRS1
			21106	SLC22A23
			16075	RAB33B
			27119	FAM98C
			1144	BTRC
			698	ARL4C
			6144	ITGA8
			403	ALDH3A2
			10705	SEC24C
			15989	NAV1
			27379	RELL1
			8996	PIP5K1C
			8982	PIK3R4
			24583	DOK3
			16106	C20orf112
			19874	BRD8
			4188	GCAT
			4620	GSN
			16049	PTGES3
			25266	KBTBD7
			2703	DCI
			24818	FOXJ2
			7714	NDUFS7
			20290	CAB39L
			10899	SKP1
			3638	FDX1
			13890	ITCH
			13427	RBMS3
			8604	PAPSS2
			14064	HDAC6
			25666	KIAA1539
			25594	RCOR3
			26911	ZCCHC24
			19006	HIPK1
			17023	RNF139
			10863	ST3GAL2
			11968	CNPY3
			28482	TCTEX1D2
			6773	SMAD7
			2207	COL4A5
			19166	TBC1D5
			30483	PCMTD1
			7137	MLLT4
			24658	GPATCH1
			6881	MAPK8
			16281	TRIM11
			28587	FAM110B
			11028	SLC4A2
			4315	GLE1
			5389	IDS
			12780	WNT2
			19666	STXBP6
			17861	TRAF3IP1
			20332	UPF3A
			20364	PLEKHG3
			14277	MRPL9
			3825	FPGT
			4066	GAB1
			18021	TMC6
			318	AGA
			20441	S100A16
			24314	CLIP3
			7596	MYO1B
			4068	GABARAPL1
			1919	CHD4
			30400	SEMA3G
			17363	YAF2
			20957	C6orf57
			5457	IFRD2
			10442	RPS9
			10315	RPL22
			8554	PABPC1
			17102	HMHA1
			19868	DOK4
			20605	ALS2CL
			25848	C16orf58
			2265	COX4I1
			28986	ZNF592
			29786	SLC25A37
			4868	HERC2
			8157	SIGMAR1
			6147	ITGAE
			12425	TULP3
			575	AP4S1
			7852	NME4
			19357	GGNBP2
			16488	UNC119B
			1094	BPHL
			23354	CCNY
			5176	KRR1
			4801	HADHA
			14142	C16orf14
			31802	NSUN4
			18640	LDLRAP1
			1770	CDK10
			18801	POGZ
			20207	B3GALTL
			28110	UBLCP1
			15920	PXMP4
			19162	STARD9
			6877	MAPK3
			29916	NARF
			977	BCAT2
			23571	COBLL1
			6115	IREB2
			27193	ZNF827
			2666	DAG1
			11254	SPOP
			17103	TNPO3
			27934	SPOPL
			9601	PTGFRN
			7587	MYL6
			28405	SUV420H2
			104	CNNM3
			19248	UBE2Q2
			1177	ZNHIT2
			15935	ZHX3
			17062	HABP4
			23297	KCTD15
			2556	CUL5
			10790	SFRS8
			7954	NPTXR
			9688	PTRF
			17789	LIN7C
			29373	LRRCC1
			7112	MKRN1
			18144	DSEL
			20561	RHBDF1
			5173	HRAS
			7605	MYO6
			29040	KIAA0467
			15512	VANGL1
			24855	CCDC91
			923	B3GAT3
			17684	ARMC1
			26221	OCEL1
			15910	NFS1
			10416	RPS27
			17011	HNRNPUL1
			9104	PLXNB2
			4984	HMGN1
			12585	UQCRC1
			12726	VWF
			15674	SSBP3
			13490	WDR7
			29810	MPHOSPH8
			3482	ETFB
			24340	MAK10
			1188	C14orf2
			9107	PLXND1
			24824	FZR1
			25196	ZNF653
			16034	BIVM
			17086	CSTF2T
			31022	FAM103A1
			13071	PATZ1
			24269	DERA
			11272	SPTA1
			3600	FBLN1
			8881	PFN1
			6842	MAP2K2
			26993	ZSWIM7
			18178	VPS28
			17217	DIP2A
			17313	IP6K2
			13541	ATP9B
			13530	TMEM5
			3041	RCAN2
			14089	XAB2
			11150	SNRNP70
			10369	RPL9
			30306	PHB2
			6217	KATNB1
			1055	BLCAP
			11208	SP3
			2195	COL18A1
			9212	POU2F1
			26200	OBFC1
			20423	SPATA7
			1742	LRBA
			21035	ARHGAP18
			28842	RBM4B
			23187	THAP4
			11075	SLC9A3R1
			25374	ANKRD13C
			12558	ULK1
			2292	COX7C
			20275	SDR39U1
			13464	SERINC1
			4562	GRAP
			25555	RIC8B
			30373	DNMBP
			28477	PCYOX1L
			29276	KIAA1430
			12379	TSN
			9330	PQBP1
			14209	ZNF329
			23057	C3orf10
			30551	TXNL4A
			3597	FAU
			19750	TTC7A
			17146	ARL2BP
			26064	MOSC2
			12738	WBP2
			823	ATP5A1
			18619	COG3
			18058	STARD4
			26024	C12orf41
			6851	MAP3K12
			26027	COMMD4
			2845	DGCR2
			6696	LRP4
			19022	HSPA12A
			3249	EIF1
			11216	SPAG7
			10989	SLC25A3
			14410	DHX36
			26242	TTLL7
			28235	ABHD14B
			16867	RNF40
			5350	ICMT
			10947	SLC20A2
			24666	FAF2
			3042	RCAN3
			5385	IDH3B
			7032	MFAP1
			29878	NIT2
			26273	ZNF768
			25772	ARMCX5
			17059	SACM1L
			2444	CSK
			21529	TM9SF3
			28683	TCEAL8
			3029	DRG1
			11205	SP1
			26434	C3orf33
			29427	SH3TC2
			2843	DGAT1
			45	ABCB4
			9910	RBMX
			3586	FANCE
			28412	OBFC2B
			11194	SOX18
			17265	ABI3BP
			2321	CPOX
			2631	CYP2E1
			14185	UBAP2
			16468	LACTB
			1726	CDC25B
			21317	DYM
			2071	CLK3
			10986	SLC25A16
			726	ART4
			19876	EPC1
			14063	HDAC4
			6394	KPNA1
			25782	C10orf119
			11447	STYX
			2535	CTSH
			21145	RCN3
			20709	SLTM
			19989	ANAPC2
			18320	ZNF367
			9509	PSEN2
			28966	VGLL4
			9261	PPIL2
			11367	STAT5B
			3273	EIF3H
			12394	TTC4
			6845	MAP2K5
			8071	NXF1
			28789	TMEM66
			12827	XPR1
			28086	NDUFAF2
			18290	CMAS
			30534	ANGEL2
			7579	MYH9
			13593	FBXO22
			28703	EFCAB4A
			7967	NR1H4
			21018	ZNF445
			30540	CCDC104
			9313	PPP2R5E
			18126	ZNRF3
			8974	PIK3C3
			16744	CIZ1
			30314	C3orf63
			11456	SULT1C2
			20087	TTC8
			29814	MUS81
			20486	UBAC2
			115	ACLY
			20265	ANKRD10
			6825	MAN2A2
			28320	C7orf47
			9717	PXMP3
			2966	DYNC1LI2
			11722	TEF
			412	ALDH9A1
			21597	ACAD10
			16497	PLSCR4
			752	ASNA1
			12619	USP20
			13590	FBXO11
			12814	XPA
			6404	KPTN
			28368	C16orf68
			1985	CIT
			20247	MEPCE
			15988	MPPE1
			29377	ZMAT1
			9689	PTS
			7451	MTMR3
			12647	VAMP8
			29028	ATG2A
			494	ANK3
			23485	MORC4
			16963	RRAGA
			21298	AACS
			17068	PALLD
			17022	HPS5
			16207	C20orf74
			21640	TSPAN9
			16667	TMEM30A
			23287	ETHE1
			25605	TMEM19
			9114	PMM1
			15822	OXR1
			25370	ANKMY2
			30559	RSRC2
			25777	RFX7
			30580	SSH2
			15808	GZF1
			12592	UROS
			3189	EEF1A1
			6923	MBNL1
			13724	ATP6V0D1
			14347	BCAS3
			27905	MSL1
			6766	MADD
			830	ATP5B
			14929	SIRT1
			19844	NAT12
			15873	C20orf27
			29865	VPS24
			11099	HLTF
			10549	ATXN10
			12479	UBE2E3
			10918	SLC14A1
			15566	ILKAP
			14583	VPS11
			6024	IL7R
			15718	APCDD1
			3579	FAH
			26042	TMEM160
			30712	TEX261
			7128	MLH3
			29823	MYL6B
			27265	UBXN2A
			1738	CDC42BPB
			28466	POLR3GL
			992	BCL2L1
			19829	FAM177A1
			21061	SERAC1
			2754	DECR2
			24679	FBXL20
			6717	LTBP4
			13499	ZNF260
			10360	RPL5
			8799	PDGFA
			19081	TNKS1BP1
			30251	BAMBI
			24164	TPPP
			10788	SFRS6
			17128	SLC39A3
			23196	EXOC6
			28424	C19orf43
			11354	STAG1
			29369	UNK
			7180	MN1
			660	TRIM23
Quantiles
0 -> 0.05
0.05 -> 0.1
0.1 -> 0.15
0.15 -> 0.2
0.2 -> 0.25
0.25 -> 0.75
0.75 -> 0.8
0.8 -> 0.85
0.85 -> 0.9
0.9 -> 0.95
0.95 -> 1
